# Supplementary material for: Threefold helical assembly via hy­droxy hydrogen bonds: the 2:1 co-crystal of bi­cyclo­[3.3.0]octane-endo-3,endo-7-diol and bi­cyclo­[3.3.0]octane-endo-3,exo-7-diol
Source: Acta Crystallogr E Crystallogr Commun. 2021 Feb 19;77(Pt 3):270–6. doi: 10.1107/S2056989021001730 (PMC8061109; doi:10.1107/S2056989021001730)
Supplement: Supplementary file 1 [file e-77-00270-sup1.cif]

##############################################################################
#                                                                            #
# This CIF contains the data in a paper accepted for publication in          #
# Acta Crystallographica Section E. It conforms to the requirements of       #
# Notes for Authors for Acta Crystallographica Section E, and has been       #
# peer reviewed under the auspices of the IUCr Commission on Journals.       #
#                                                                            #
# Full details of the Crystallographic Information File format               #
# are given in the paper "The Crystallographic Information File (CIF):       #
# a New Standard Archive File for Crystallography" by S. R. Hall, F. H.      #
# Allen and I. D. Brown [Acta Cryst. (1991), A47, 655-685].                  #
#                                                                            #
# The current version of the core CIF dictionary is obtainable from          #
# ftp://ftp.iucr.org/pub/cif_core.dic.                                       #
#                                                                            #
# Software is freely available for graphical display of the structure(s)     #
# in this CIF. For information consult the CIF software page                 #
# http://www.iucr.org/resources/cif/software.                                #
#                                                                            #
# This file may be used for bona fide research purposes within the           #
# scientific community so long as proper attribution is given to the journal # 
# article from which it was obtained.                                        #
#                                                                            #
##############################################################################
data_I
_audit_creation_method
;
Olex2 1.2
(compiled 2018.05.29 svn.r3508 for OlexSys, GUI svn.r5506)
;
_journal_date_recd_electronic     2020-11-27
_journal_date_accepted     2021-02-12
_journal_name_full     'Acta Crystallographica, Section E'
_journal_year     2021
_journal_volume     77
_journal_issue      3
_journal_page_first     270
_journal_page_last     276
_journal_paper_category     GO
_journal_paper_doi     10.1107/S2056989021001730
_journal_coeditor_code     ZL2800
_publ_contact_author_name     'Roger Bishop'
_publ_contact_author_address
;
School of Chemistry, University of New South Wales, UNSW Sydney NSW 2052,
Australia
;
_publ_contact_author_email     r.bishop@unsw.edu.au
_publ_section_title
;
Threefold helical assembly <i>via</i> hydroxy hydrogen bonds: the 2:1 co-crystal
of bicyclo[3.3.0]octane-<i>endo</i>-3,<i>endo</i>-7-diol and
bicyclo[3.3.0]octane-<i>endo</i>-3,<i>exo</i>-7-diol
;
_publ_section_title_footnote     .
loop_
    _publ_author_name
    _publ_author_footnote
    _publ_author_address
    'Chan, Isa Y. H.' .
;
School of Chemistry, University of New South Wales, UNSW Sydney NSW 2052,
Australia
;
    'Bhadbhade, Mohan M.' .
;
Mark Wainwright Analytical Centre,
University of New South Wales,
UNSW Sydney, NSW 2052,
Australia
;
    'Bishop, Roger' .
;
School of Chemistry, University of New South Wales, UNSW Sydney NSW 2052,
Australia
;
_publ_section_synopsis
;
The structure of bicyclo[3.3.0]octane-<i>endo</i>-3,<i>endo</i>-7-diol and
bicyclo[3.3.0]octane-<i>endo</i>-3,<i>exo</i>-7-diol, C~8~H~14~O~2~ form 2:1
co-crystals in the monoclinic <i>P</i>2~1~/<i>n</i> space group rather than
undergoing separation by means of fractional recrystallization or column
chromatography.
;
_chemical_name_systematic
;\
Bicyclo[3.3.0]octane-<i>endo</i>-3,<i>endo</i>-7-diol--\
bicyclo[3.3.0]octane-<i>endo</i>-3,<i>exo</i>-7-diol (2/1)
;
_chemical_name_common     ?
_chemical_formula_moiety     'C8 H14 O2'
_chemical_formula_sum     'C8 H14 O2'
_chemical_formula_iupac     '0.66C8 H14 O2, 0.33C8 H14 O2'
_chemical_formula_weight     142.19
_chemical_melting_point     ?
_space_group_crystal_system     monoclinic
_space_group_name_H-M_alt     'P 1 21/n 1'
_space_group_name_Hall     '-P 2yn'
loop_
    _space_group_symop_operation_xyz
    'x, y, z'
    '-x+1/2, y+1/2, -z+1/2'
    '-x, -y, -z'
    'x-1/2, -y-1/2, z-1/2'
_cell_length_a     6.2758(3)
_cell_length_b     23.6912(10)
_cell_length_c     7.776(4)
_cell_angle_alpha     90
_cell_angle_beta     91.21(2)
_cell_angle_gamma     90
_cell_volume     1155.9(6)
_cell_formula_units_Z     6
_cell_measurement_reflns_used     1189
_cell_measurement_theta_min     1
_cell_measurement_theta_max     22
_cell_measurement_temperature     100(2)
_exptl_crystal_description     plate
_exptl_crystal_colour     colourless
_exptl_crystal_size_max     0.02
_exptl_crystal_size_mid     0.015
_exptl_crystal_size_min     0.01
_exptl_crystal_density_diffrn     1.226
_exptl_crystal_density_meas     ?
_exptl_crystal_density_method     ?
_exptl_crystal_F_000     468
_exptl_absorpt_coefficient_mu     0.086
_exptl_absorpt_correction_type     none
_exptl_absorpt_process_details     ?
_exptl_absorpt_correction_T_min     ?
_exptl_absorpt_correction_T_max     ?
_diffrn_ambient_temperature     100.0
_diffrn_source     ?
_diffrn_radiation_type     'Synchrotron'
_diffrn_radiation_wavelength     0.71073
_diffrn_measurement_device_type     'Area detector at Australian Synchrotron'
_diffrn_measurement_method     'phi scan'
_diffrn_detector_area_resol_mean     ?
_diffrn_reflns_number     16006
_diffrn_reflns_av_R_equivalents     0.0664
_diffrn_reflns_av_unetI/netI     0.0351
_diffrn_reflns_theta_min     3.359
_diffrn_reflns_theta_max     25.999
_diffrn_reflns_theta_full     25.242
_diffrn_measured_fraction_theta_max     0.972
_diffrn_measured_fraction_theta_full     0.970
_diffrn_reflns_limit_h_min     -7
_diffrn_reflns_limit_h_max     7
_diffrn_reflns_limit_k_min     -29
_diffrn_reflns_limit_k_max     29
_diffrn_reflns_limit_l_min     -9
_diffrn_reflns_limit_l_max     9
_refine_special_details     ?
_reflns_number_total     2215
_reflns_number_gt     2021
_reflns_threshold_expression     'I > 2\s(I)'
_refine_ls_structure_factor_coef     Fsqd
_refine_ls_matrix_type     full
_refine_ls_R_factor_all     0.0525
_refine_ls_R_factor_gt     0.0486
_refine_ls_wR_factor_gt     0.1242
_refine_ls_wR_factor_ref     0.1273
_refine_ls_goodness_of_fit_ref     1.056
_refine_ls_restrained_S_all     0.976
_refine_ls_number_reflns     2215
_refine_ls_number_parameters     272
_refine_ls_number_restraints     399
_refine_ls_hydrogen_treatment     constr
_refine_ls_weighting_scheme     calc
_refine_ls_weighting_details
              'w=1/[\s^2^(Fo^2^)+(0.0636P)^2^+0.7974P] where P=(Fo^2^+2Fc^2^)/3'
_atom_sites_solution_hydrogens     geom
_atom_sites_solution_primary     dual
_atom_sites_solution_secondary     difmap
_refine_ls_shift/su_max     0.002
_refine_ls_shift/su_mean     0.000
_refine_diff_density_max     0.346
_refine_diff_density_min     -0.233
_refine_ls_extinction_method     none
_refine_ls_extinction_coef     .
loop_
    _atom_type_symbol
    _atom_type_description
    _atom_type_scat_dispersion_real
    _atom_type_scat_dispersion_imag
    _atom_type_scat_source
    'C' 'C' 0.0033 0.0016
                         'International Tables Vol C Tables 4.2.6.8 and 6.1.1.4'
    'H' 'H' 0.0000 0.0000
                         'International Tables Vol C Tables 4.2.6.8 and 6.1.1.4'
    'O' 'O' 0.0106 0.0060
                         'International Tables Vol C Tables 4.2.6.8 and 6.1.1.4'
_computing_data_collection
;
<i>XDS</i> (Kabsch, 2010)
;
_computing_cell_refinement
;
<i>XDS</i> (Kabsch, 2010)
;
_computing_data_reduction
;
<i>XDS</i> (Kabsch, 2010)
;
_computing_structure_solution
;
<i>SHELXT2018/2</i> (Sheldrick, 2015a)
;
_computing_structure_refinement
;
ShelXL (Sheldrick, 2015b)
;
_computing_molecular_graphics
;
<i>OLEX2</i> (Dolomanov <i>et al.</i>,  2009)
;
_computing_publication_material
;
<i>OLEX2</i> (Dolomanov <i>et al.</i>,  2009)
;
loop_
    _atom_site_type_symbol
    _atom_site_label
    _atom_site_fract_x
    _atom_site_fract_y
    _atom_site_fract_z
    _atom_site_U_iso_or_equiv
    _atom_site_adp_type
    _atom_site_calc_flag
    _atom_site_occupancy
    _atom_site_disorder_assembly
    _atom_site_disorder_group
    O O1A 0.06519(17) 0.34885(4) 1.12882(14) 0.0164(3) Uani d 1 . .
    H H1A 0.172045 0.360542 1.185108 0.025 Uiso calc 1 . .
    C C1A 0.0032(2) 0.39024(6) 1.00232(19) 0.0153(3) Uani d 1 . .
    H H1AA -0.038281 0.426466 1.058451 0.018 Uiso calc 1 . .
    C C2A 0.1778(3) 0.40019(6) 0.8703(2) 0.0180(3) Uani d 1 . .
    H H2AA 0.320485 0.399805 0.927147 0.022 Uiso calc 1 . .
    H H2AB 0.157043 0.437020 0.812196 0.022 Uiso calc 1 . .
    C C3A 0.1565(2) 0.35136(6) 0.73977(19) 0.0156(3) Uani d 1 . .
    H H3A 0.178227 0.365690 0.620455 0.019 Uiso calc 1 . .
    C C4A 0.3023(2) 0.30022(6) 0.7759(2) 0.0159(3) Uani d 1 . .
    H H4AA 0.428771 0.301068 0.701986 0.019 Uiso calc 1 . .
    H H4AB 0.350225 0.299338 0.897950 0.019 Uiso calc 1 . .
    C C5A 0.1606(2) 0.24957(6) 0.73260(18) 0.0139(3) Uani d 1 . .
    H H5A 0.145630 0.245438 0.604934 0.017 Uiso calc 1 . .
    O O2A 0.23565(18) 0.19773(4) 0.80652(14) 0.0176(3) Uani d 1 . .
    H H2A 0.341384 0.186208 0.752123 0.026 Uiso calc 1 . .
    C C6A -0.0529(2) 0.26608(6) 0.80698(19) 0.0144(3) Uani d 1 . .
    H H6AA -0.051514 0.261229 0.933452 0.017 Uiso calc 1 . .
    H H6AB -0.169963 0.243131 0.755956 0.017 Uiso calc 1 . .
    C C7A -0.0780(2) 0.32858(6) 0.75773(18) 0.0141(3) Uani d 1 . .
    H H7A -0.157303 0.332025 0.645327 0.017 Uiso calc 1 . .
    C C8A -0.1819(2) 0.36634(6) 0.89395(19) 0.0153(3) Uani d 1 . .
    H H8AA -0.264574 0.397163 0.838265 0.018 Uiso calc 1 . .
    H H8AB -0.278621 0.343960 0.966281 0.018 Uiso calc 1 . .
    O O1B 0.5861(19) 0.6170(5) 0.6823(12) 0.0159(13) Uani d 0.463(2) A -1
    H H1B 0.498753 0.642917 0.659004 0.024 Uiso calc 0.463(2) A -1
    C C1B 0.4722(14) 0.5665(4) 0.7261(9) 0.0135(13) Uani d 0.463(2) A -1
    H H1BA 0.406620 0.569882 0.841688 0.016 Uiso calc 0.463(2) A -1
    C C2B 0.3060(7) 0.55080(17) 0.5881(6) 0.0158(8) Uani d 0.463(2) A -1
    H H2BA 0.223017 0.584327 0.550656 0.019 Uiso calc 0.463(2) A -1
    H H2BB 0.206747 0.521799 0.630977 0.019 Uiso calc 0.463(2) A -1
    C C3B 0.4388(6) 0.52750(15) 0.4400(5) 0.0160(8) Uani d 0.463(2) A -1
    H H3B 0.476345 0.558519 0.358849 0.019 Uiso calc 0.463(2) A -1
    C C4B 0.3360(11) 0.4772(3) 0.3397(8) 0.0190(15) Uani d 0.463(2) A -1
    H H4BA 0.220722 0.459703 0.406427 0.023 Uiso calc 0.463(2) A -1
    H H4BB 0.276787 0.489721 0.227031 0.023 Uiso calc 0.463(2) A -1
    C C5B 0.5197(18) 0.4358(4) 0.3161(10) 0.0224(17) Uani d 0.463(2) A -1
    H H5B 0.609958 0.448721 0.219222 0.027 Uiso calc 0.463(2) A -1
    O O2B 0.4395(19) 0.3804(5) 0.2803(13) 0.0159(13) Uani d 0.463(2) A -1
    H H2B 0.540541 0.357204 0.283188 0.024 Uiso calc 0.463(2) A -1
    C C6B 0.6454(9) 0.4400(3) 0.4836(9) 0.0144(10) Uani d 0.463(2) A -1
    H H6BA 0.792494 0.425919 0.469432 0.017 Uiso calc 0.463(2) A -1
    H H6BB 0.576485 0.417681 0.574584 0.017 Uiso calc 0.463(2) A -1
    C C7B 0.6468(6) 0.50277(15) 0.5295(5) 0.0150(7) Uani d 0.463(2) A -1
    H H7B 0.775856 0.521342 0.481846 0.018 Uiso calc 0.463(2) A -1
    C C8B 0.6282(9) 0.5170(2) 0.7203(7) 0.0143(11) Uani d 0.463(2) A -1
    H H8BA 0.768645 0.527798 0.770467 0.017 Uiso calc 0.463(2) A -1
    H H8BB 0.572815 0.484252 0.784767 0.017 Uiso calc 0.463(2) A -1
    O O1C 0.530(10) 0.605(2) 0.791(7) 0.013(3) Uani d 0.037(2) A -2
    H H1C 0.438106 0.630366 0.780166 0.019 Uiso calc 0.037(2) A -2
    C C1C 0.560(7) 0.5784(17) 0.631(6) 0.016(2) Uani d 0.037(2) A -2
    H H1CA 0.635742 0.605584 0.554858 0.019 Uiso calc 0.037(2) A -2
    C C2C 0.359(8) 0.559(3) 0.536(11) 0.016(3) Uani d 0.037(2) A -2
    H H2CA 0.283622 0.591060 0.480986 0.019 Uiso calc 0.037(2) A -2
    H H2CB 0.260712 0.539825 0.615503 0.019 Uiso calc 0.037(2) A -2
    C C3C 0.438(7) 0.5170(14) 0.399(6) 0.016(2) Uani d 0.037(2) A -2
    H H3C 0.450647 0.536264 0.284838 0.020 Uiso calc 0.037(2) A -2
    C C4C 0.302(6) 0.4632(16) 0.380(7) 0.018(3) Uani d 0.037(2) A -2
    H H4CA 0.204899 0.459624 0.478460 0.022 Uiso calc 0.037(2) A -2
    H H4CB 0.215178 0.464396 0.272447 0.022 Uiso calc 0.037(2) A -2
    C C5C 0.457(7) 0.4142(14) 0.377(6) 0.018(3) Uani d 0.037(2) A -2
    H H5C 0.394294 0.384475 0.452572 0.022 Uiso calc 0.037(2) A -2
    O O2C 0.478(11) 0.389(3) 0.215(8) 0.016(4) Uani d 0.037(2) A -2
    H H2C 0.357848 0.377921 0.178129 0.024 Uiso calc 0.037(2) A -2
    C C6C 0.657(9) 0.4329(17) 0.468(10) 0.017(3) Uani d 0.037(2) A -2
    H H6CA 0.782747 0.417484 0.408304 0.020 Uiso calc 0.037(2) A -2
    H H6CB 0.660553 0.418732 0.587501 0.020 Uiso calc 0.037(2) A -2
    C C7C 0.666(6) 0.4971(16) 0.467(6) 0.016(3) Uani d 0.037(2) A -2
    H H7C 0.778980 0.510540 0.388575 0.019 Uiso calc 0.037(2) A -2
    C C8C 0.694(11) 0.525(2) 0.646(7) 0.014(3) Uani d 0.037(2) A -2
    H H8CA 0.641416 0.500103 0.737544 0.017 Uiso calc 0.037(2) A -2
    H H8CB 0.845499 0.534256 0.670060 0.017 Uiso calc 0.037(2) A -2
loop_
    _atom_site_aniso_label
    _atom_site_aniso_U_11
    _atom_site_aniso_U_22
    _atom_site_aniso_U_33
    _atom_site_aniso_U_12
    _atom_site_aniso_U_13
    _atom_site_aniso_U_23
    O1A 0.0158(6) 0.0160(5) 0.0173(6) -0.0030(4) -0.0062(4) 0.0011(4)
    C1A 0.0169(8) 0.0098(7) 0.0189(7) 0.0002(5) -0.0027(6) -0.0011(5)
    C2A 0.0200(8) 0.0097(7) 0.0242(8) -0.0038(6) -0.0005(6) 0.0022(6)
    C3A 0.0170(8) 0.0143(7) 0.0156(7) -0.0034(6) 0.0009(5) 0.0026(6)
    C4A 0.0124(7) 0.0159(8) 0.0193(7) -0.0024(5) 0.0007(5) -0.0022(6)
    C5A 0.0144(7) 0.0132(7) 0.0140(7) -0.0007(5) -0.0003(5) -0.0006(5)
    O2A 0.0198(6) 0.0121(5) 0.0211(6) 0.0023(4) 0.0014(4) -0.0002(4)
    C6A 0.0127(7) 0.0126(7) 0.0179(7) -0.0032(5) -0.0005(5) -0.0019(6)
    C7A 0.0145(7) 0.0146(7) 0.0130(7) -0.0007(5) -0.0039(5) 0.0005(5)
    C8A 0.0138(7) 0.0132(7) 0.0186(7) 0.0024(5) -0.0038(6) 0.0005(6)
    O1B 0.014(2) 0.0119(10) 0.022(4) 0.0030(13) -0.003(2) -0.0091(19)
    C1B 0.012(2) 0.009(2) 0.019(3) 0.0011(15) -0.008(2) -0.004(2)
    C2B 0.0156(19) 0.0079(17) 0.024(2) -0.0010(13) -0.0016(15) 0.0003(15)
    C3B 0.0218(16) 0.0037(16) 0.0220(18) -0.0016(15) -0.0110(14) 0.0005(14)
    C4B 0.023(3) 0.014(2) 0.020(3) 0.005(2) -0.009(2) 0.000(2)
    C5B 0.029(3) 0.012(2) 0.026(3) 0.0004(19) -0.005(3) -0.006(2)
    O2B 0.014(2) 0.0119(10) 0.022(4) 0.0030(13) -0.003(2) -0.0091(19)
    C6B 0.0140(19) 0.009(2) 0.020(2) 0.0024(14) -0.0048(17) -0.0043(18)
    C7B 0.0167(16) 0.0077(15) 0.0202(19) 0.0013(13) -0.0088(14) -0.0041(15)
    C8B 0.020(2) 0.0069(18) 0.016(2) 0.0010(14) -0.0075(19) -0.0003(18)
    O1C 0.011(6) 0.010(6) 0.017(6) 0.003(6) 0.000(6) -0.008(6)
    C1C 0.016(4) 0.011(4) 0.020(4) 0.001(4) -0.006(4) -0.003(4)
    C2C 0.017(5) 0.008(5) 0.022(5) 0.002(5) -0.004(5) -0.001(5)
    C3C 0.019(4) 0.008(4) 0.022(4) 0.004(4) -0.006(4) 0.000(4)
    C4C 0.021(5) 0.010(5) 0.023(5) 0.002(5) -0.009(5) -0.001(5)
    C5C 0.020(4) 0.012(4) 0.023(5) 0.003(4) -0.005(4) -0.005(4)
    O2C 0.018(6) 0.010(6) 0.020(6) 0.001(6) -0.001(6) -0.007(6)
    C6C 0.020(5) 0.008(5) 0.022(5) 0.004(5) -0.004(5) -0.005(5)
    C7C 0.018(5) 0.008(5) 0.021(5) 0.002(4) -0.008(5) -0.003(5)
    C8C 0.015(5) 0.008(5) 0.020(5) 0.002(5) -0.008(5) -0.002(5)
_geom_special_details
;
 All esds (except the esd in the dihedral angle between two l.s. planes)
 are estimated using the full covariance matrix.  The cell esds are taken
 into account individually in the estimation of esds in distances, angles
 and torsion angles; correlations between esds in cell parameters are only
 used when they are defined by crystal symmetry.  An approximate (isotropic)
 treatment of cell esds is used for estimating esds involving l.s. planes.
;
loop_
    _geom_bond_atom_site_label_1
    _geom_bond_atom_site_label_2
    _geom_bond_site_symmetry_2
    _geom_bond_distance
    _geom_bond_publ_flag
    O1A H1A . 0.8400 ?
    O1A C1A . 1.4365(18) ?
    C1A H1AA . 1.0000 ?
    C1A C2A . 1.535(2) ?
    C1A C8A . 1.530(2) ?
    C2A H2AA . 0.9900 ?
    C2A H2AB . 0.9900 ?
    C2A C3A . 1.543(2) ?
    C3A H3A . 1.0000 ?
    C3A C4A . 1.540(2) ?
    C3A C7A . 1.577(2) ?
    C4A H4AA . 0.9900 ?
    C4A H4AB . 0.9900 ?
    C4A C5A . 1.527(2) ?
    C5A H5A . 1.0000 ?
    C5A O2A . 1.4316(18) ?
    C5A C6A . 1.522(2) ?
    O2A H2A . 0.8400 ?
    C6A H6AA . 0.9900 ?
    C6A H6AB . 0.9900 ?
    C6A C7A . 1.537(2) ?
    C7A H7A . 1.0000 ?
    C7A C8A . 1.542(2) ?
    C8A H8AA . 0.9900 ?
    C8A H8AB . 0.9900 ?
    O1B H1B . 0.8400 ?
    O1B C1B . 1.438(12) ?
    C1B H1BA . 1.0000 ?
    C1B C2B . 1.527(8) ?
    C1B C8B . 1.530(9) ?
    C2B H2BA . 0.9900 ?
    C2B H2BB . 0.9900 ?
    C2B C3B . 1.538(6) ?
    C3B H3B . 1.0000 ?
    C3B C4B . 1.557(7) ?
    C3B C7B . 1.579(4) ?
    C4B H4BA . 0.9900 ?
    C4B H4BB . 0.9900 ?
    C4B C5B . 1.527(11) ?
    C5B H5B . 1.0000 ?
    C5B O2B . 1.431(12) ?
    C5B C6B . 1.511(9) ?
    O2B H2B . 0.8400 ?
    C6B H6BA . 0.9900 ?
    C6B H6BB . 0.9900 ?
    C6B C7B . 1.529(6) ?
    C7B H7B . 1.0000 ?
    C7B C8B . 1.528(6) ?
    C8B H8BA . 0.9900 ?
    C8B H8BB . 0.9900 ?
    O1C H1C . 0.8400 ?
    O1C C1C . 1.412(18) ?
    C1C H1CA . 1.0000 ?
    C1C C2C . 1.522(18) ?
    C1C C8C . 1.521(18) ?
    C2C H2CA . 0.9900 ?
    C2C H2CB . 0.9900 ?
    C2C C3C . 1.547(18) ?
    C3C H3C . 1.0000 ?
    C3C C4C . 1.540(18) ?
    C3C C7C . 1.585(16) ?
    C4C H4CA . 0.9900 ?
    C4C H4CB . 0.9900 ?
    C4C C5C . 1.516(17) ?
    C5C H5C . 1.0000 ?
    C5C O2C . 1.410(18) ?
    C5C C6C . 1.496(17) ?
    O2C H2C . 0.8400 ?
    C6C H6CA . 0.9900 ?
    C6C H6CB . 0.9900 ?
    C6C C7C . 1.522(17) ?
    C7C H7C . 1.0000 ?
    C7C C8C . 1.542(18) ?
    C8C H8CA . 0.9900 ?
    C8C H8CB . 0.9900 ?
loop_
    _geom_angle_atom_site_label_1
    _geom_angle_atom_site_label_2
    _geom_angle_atom_site_label_3
    _geom_angle_site_symmetry_1
    _geom_angle_site_symmetry_3
    _geom_angle
    _geom_angle_publ_flag
    C1A O1A H1A . . 109.5 ?
    O1A C1A H1AA . . 110.9 ?
    O1A C1A C2A . . 112.09(12) ?
    O1A C1A C8A . . 108.43(11) ?
    C2A C1A H1AA . . 110.9 ?
    C8A C1A H1AA . . 110.9 ?
    C8A C1A C2A . . 103.49(12) ?
    C1A C2A H2AA . . 110.6 ?
    C1A C2A H2AB . . 110.6 ?
    C1A C2A C3A . . 105.75(12) ?
    H2AA C2A H2AB . . 108.7 ?
    C3A C2A H2AA . . 110.6 ?
    C3A C2A H2AB . . 110.6 ?
    C2A C3A H3A . . 110.1 ?
    C2A C3A C7A . . 105.45(12) ?
    C4A C3A C2A . . 115.28(12) ?
    C4A C3A H3A . . 110.1 ?
    C4A C3A C7A . . 105.45(11) ?
    C7A C3A H3A . . 110.1 ?
    C3A C4A H4AA . . 111.0 ?
    C3A C4A H4AB . . 111.0 ?
    H4AA C4A H4AB . . 109.0 ?
    C5A C4A C3A . . 103.72(12) ?
    C5A C4A H4AA . . 111.0 ?
    C5A C4A H4AB . . 111.0 ?
    C4A C5A H5A . . 109.7 ?
    O2A C5A C4A . . 113.61(12) ?
    O2A C5A H5A . . 109.7 ?
    O2A C5A C6A . . 110.66(12) ?
    C6A C5A C4A . . 103.16(11) ?
    C6A C5A H5A . . 109.7 ?
    C5A O2A H2A . . 109.5 ?
    C5A C6A H6AA . . 111.0 ?
    C5A C6A H6AB . . 111.0 ?
    C5A C6A C7A . . 103.84(12) ?
    H6AA C6A H6AB . . 109.0 ?
    C7A C6A H6AA . . 111.0 ?
    C7A C6A H6AB . . 111.0 ?
    C3A C7A H7A . . 110.1 ?
    C6A C7A C3A . . 105.14(11) ?
    C6A C7A H7A . . 110.1 ?
    C6A C7A C8A . . 115.49(12) ?
    C8A C7A C3A . . 105.76(11) ?
    C8A C7A H7A . . 110.1 ?
    C1A C8A C7A . . 105.40(12) ?
    C1A C8A H8AA . . 110.7 ?
    C1A C8A H8AB . . 110.7 ?
    C7A C8A H8AA . . 110.7 ?
    C7A C8A H8AB . . 110.7 ?
    H8AA C8A H8AB . . 108.8 ?
    C1B O1B H1B . . 109.5 ?
    O1B C1B H1BA . . 111.3 ?
    O1B C1B C2B . . 111.9(8) ?
    O1B C1B C8B . . 108.1(8) ?
    C2B C1B H1BA . . 111.3 ?
    C2B C1B C8B . . 102.7(5) ?
    C8B C1B H1BA . . 111.3 ?
    C1B C2B H2BA . . 111.0 ?
    C1B C2B H2BB . . 111.0 ?
    C1B C2B C3B . . 103.9(4) ?
    H2BA C2B H2BB . . 109.0 ?
    C3B C2B H2BA . . 111.0 ?
    C3B C2B H2BB . . 111.0 ?
    C2B C3B H3B . . 110.3 ?
    C2B C3B C4B . . 115.1(4) ?
    C2B C3B C7B . . 105.0(3) ?
    C4B C3B H3B . . 110.3 ?
    C4B C3B C7B . . 105.5(3) ?
    C7B C3B H3B . . 110.3 ?
    C3B C4B H4BA . . 110.9 ?
    C3B C4B H4BB . . 110.9 ?
    H4BA C4B H4BB . . 108.9 ?
    C5B C4B C3B . . 104.2(6) ?
    C5B C4B H4BA . . 110.9 ?
    C5B C4B H4BB . . 110.9 ?
    C4B C5B H5B . . 109.6 ?
    O2B C5B C4B . . 110.4(9) ?
    O2B C5B H5B . . 109.6 ?
    O2B C5B C6B . . 113.8(9) ?
    C6B C5B C4B . . 103.7(5) ?
    C6B C5B H5B . . 109.6 ?
    C5B O2B H2B . . 109.5 ?
    C5B C6B H6BA . . 110.7 ?
    C5B C6B H6BB . . 110.7 ?
    C5B C6B C7B . . 105.4(5) ?
    H6BA C6B H6BB . . 108.8 ?
    C7B C6B H6BA . . 110.7 ?
    C7B C6B H6BB . . 110.7 ?
    C3B C7B H7B . . 110.0 ?
    C6B C7B C3B . . 104.9(3) ?
    C6B C7B H7B . . 110.0 ?
    C8B C7B C3B . . 105.5(3) ?
    C8B C7B C6B . . 116.1(4) ?
    C8B C7B H7B . . 110.0 ?
    C1B C8B H8BA . . 110.7 ?
    C1B C8B H8BB . . 110.7 ?
    C7B C8B C1B . . 105.0(4) ?
    C7B C8B H8BA . . 110.7 ?
    C7B C8B H8BB . . 110.7 ?
    H8BA C8B H8BB . . 108.8 ?
    C1C O1C H1C . . 109.5 ?
    O1C C1C H1CA . . 108.1 ?
    O1C C1C C2C . . 116(3) ?
    O1C C1C C8C . . 113(2) ?
    C2C C1C H1CA . . 108.1 ?
    C8C C1C H1CA . . 108.1 ?
    C8C C1C C2C . . 104(2) ?
    C1C C2C H2CA . . 110.8 ?
    C1C C2C H2CB . . 110.8 ?
    C1C C2C C3C . . 104.6(18) ?
    H2CA C2C H2CB . . 108.9 ?
    C3C C2C H2CA . . 110.8 ?
    C3C C2C H2CB . . 110.8 ?
    C2C C3C H3C . . 110.4 ?
    C2C C3C C7C . . 105.0(16) ?
    C4C C3C C2C . . 114(3) ?
    C4C C3C H3C . . 110.4 ?
    C4C C3C C7C . . 106.3(15) ?
    C7C C3C H3C . . 110.4 ?
    C3C C4C H4CA . . 110.5 ?
    C3C C4C H4CB . . 110.5 ?
    H4CA C4C H4CB . . 108.7 ?
    C5C C4C C3C . . 106.2(16) ?
    C5C C4C H4CA . . 110.5 ?
    C5C C4C H4CB . . 110.5 ?
    C4C C5C H5C . . 105.7 ?
    O2C C5C C4C . . 114(2) ?
    O2C C5C H5C . . 105.7 ?
    O2C C5C C6C . . 117(3) ?
    C6C C5C C4C . . 107.4(17) ?
    C6C C5C H5C . . 105.7 ?
    C5C O2C H2C . . 109.5 ?
    C5C C6C H6CA . . 109.9 ?
    C5C C6C H6CB . . 109.9 ?
    C5C C6C C7C . . 108.9(17) ?
    H6CA C6C H6CB . . 108.3 ?
    C7C C6C H6CA . . 109.9 ?
    C7C C6C H6CB . . 109.9 ?
    C3C C7C H7C . . 110.1 ?
    C6C C7C C3C . . 105.5(15) ?
    C6C C7C H7C . . 110.1 ?
    C6C C7C C8C . . 116(3) ?
    C8C C7C C3C . . 105.1(16) ?
    C8C C7C H7C . . 110.1 ?
    C1C C8C C7C . . 103.6(18) ?
    C1C C8C H8CA . . 111.0 ?
    C1C C8C H8CB . . 111.0 ?
    C7C C8C H8CA . . 111.0 ?
    C7C C8C H8CB . . 111.0 ?
    H8CA C8C H8CB . . 109.0 ?
loop_
    _geom_torsion_atom_site_label_1
    _geom_torsion_atom_site_label_2
    _geom_torsion_atom_site_label_3
    _geom_torsion_atom_site_label_4
    _geom_torsion_site_symmetry_1
    _geom_torsion_site_symmetry_2
    _geom_torsion_site_symmetry_3
    _geom_torsion_site_symmetry_4
    _geom_torsion
    _geom_torsion_publ_flag
    O1A C1A C2A C3A . . . . 80.65(15) ?
    O1A C1A C8A C7A . . . . -82.34(14) ?
    C1A C2A C3A C4A . . . . -94.67(15) ?
    C1A C2A C3A C7A . . . . 21.20(15) ?
    C2A C1A C8A C7A . . . . 36.83(14) ?
    C2A C3A C4A C5A . . . . 140.20(13) ?
    C2A C3A C7A C6A . . . . -121.19(12) ?
    C2A C3A C7A C8A . . . . 1.47(15) ?
    C3A C4A C5A O2A . . . . -161.11(12) ?
    C3A C4A C5A C6A . . . . -41.26(14) ?
    C3A C7A C8A C1A . . . . -23.66(14) ?
    C4A C3A C7A C6A . . . . 1.22(14) ?
    C4A C3A C7A C8A . . . . 123.88(12) ?
    C4A C5A C6A C7A . . . . 42.17(14) ?
    C5A C6A C7A C3A . . . . -26.43(14) ?
    C5A C6A C7A C8A . . . . -142.58(12) ?
    O2A C5A C6A C7A . . . . 164.03(11) ?
    C6A C7A C8A C1A . . . . 92.14(14) ?
    C7A C3A C4A C5A . . . . 24.33(14) ?
    C8A C1A C2A C3A . . . . -35.97(14) ?
    O1B C1B C2B C3B . . . . 74.0(7) ?
    O1B C1B C8B C7B . . . . -79.0(7) ?
    C1B C2B C3B C4B . . . . 143.5(5) ?
    C1B C2B C3B C7B . . . . 28.0(5) ?
    C2B C1B C8B C7B . . . . 39.4(6) ?
    C2B C3B C4B C5B . . . . -136.7(5) ?
    C2B C3B C7B C6B . . . . 119.3(4) ?
    C2B C3B C7B C8B . . . . -3.9(4) ?
    C3B C4B C5B O2B . . . . 160.1(7) ?
    C3B C4B C5B C6B . . . . 38.0(9) ?
    C3B C7B C8B C1B . . . . -21.7(5) ?
    C4B C3B C7B C6B . . . . -2.7(5) ?
    C4B C3B C7B C8B . . . . -125.9(4) ?
    C4B C5B C6B C7B . . . . -40.4(9) ?
    C5B C6B C7B C3B . . . . 26.3(7) ?
    C5B C6B C7B C8B . . . . 142.3(6) ?
    O2B C5B C6B C7B . . . . -160.3(8) ?
    C6B C7B C8B C1B . . . . -137.4(5) ?
    C7B C3B C4B C5B . . . . -21.4(7) ?
    C8B C1B C2B C3B . . . . -41.7(6) ?
    O1C C1C C2C C3C . . . . -163(4) ?
    O1C C1C C8C C7C . . . . 168(4) ?
    C1C C2C C3C C4C . . . . 137(5) ?
    C1C C2C C3C C7C . . . . 21(5) ?
    C2C C1C C8C C7C . . . . 42(5) ?
    C2C C3C C4C C5C . . . . -134(4) ?
    C2C C3C C7C C6C . . . . 127(5) ?
    C2C C3C C7C C8C . . . . 4(5) ?
    C3C C4C C5C O2C . . . . -107(4) ?
    C3C C4C C5C C6C . . . . 24(5) ?
    C3C C7C C8C C1C . . . . -28(5) ?
    C4C C3C C7C C6C . . . . 6(5) ?
    C4C C3C C7C C8C . . . . -117(5) ?
    C4C C5C C6C C7C . . . . -21(6) ?
    C5C C6C C7C C3C . . . . 9(6) ?
    C5C C6C C7C C8C . . . . 125(5) ?
    O2C C5C C6C C7C . . . . 109(5) ?
    C6C C7C C8C C1C . . . . -144(4) ?
    C7C C3C C4C C5C . . . . -18(4) ?
    C8C C1C C2C C3C . . . . -40(5) ?
loop_
    _geom_hbond_atom_site_label_D
    _geom_hbond_atom_site_label_H
    _geom_hbond_atom_site_label_A
    _geom_hbond_site_symmetry_A
    _geom_hbond_distance_DH
    _geom_hbond_distance_HA
    _geom_hbond_distance_DA
    _geom_hbond_angle_DHA
    _geom_hbond_publ_flag
    O1A H1A O1B 3_667 0.84 1.89 2.732(12) 176.9 yes
    O1A H1A O2B 1_556 0.84 1.88 2.710(12) 169.8 yes
    O1A H1A O1C 3_667 0.84 2.05 2.83(6) 153.7 yes
    O1A H1A O2C 1_556 0.84 2.04 2.82(7) 154.8 yes
    C2A H2AA O1C 3_667 0.99 2.37 3.18(5) 138.7 yes
    C2A H2AA O2C 1_556 0.99 2.44 3.25(6) 139.0 yes
    O2A H2A O1A 4_665 0.84 1.91 2.7432(16) 173.0 yes
    O1B H1B O2A 2_556 0.84 1.98 2.784(12) 158.6 yes
    O2B H2B O2A 4_665 0.84 1.79 2.629(12) 172.8 yes
    O1C H1C O2A 2_556 0.84 2.04 2.86(5) 163.8 yes
_shelx_space_group_comment
;
The symmetry employed for this shelxl refinement is uniquely defined
by the following loop, which should always be used as a source of
symmetry information in preference to the above space-group names.
They are only intended as comments.
;
_shelx_estimated_absorpt_T_min     0.998
_shelx_estimated_absorpt_T_max     0.999
_shelx_hkl_file
;
   0  -3   0   -4.40    2.40
   0  -3   0   -1.80    1.40
   0   3   0    1.00    0.80
   0   3   0    0.60    1.20
   0  -5   0    1.20    2.30
   0  -5   0  -10.30    5.80
   0   5   0    4.80    1.80
   0  -6   0  153.38   12.20
   0  -6   0  177.78   13.10
   0   6   0  154.28   11.40
   0   6   0  174.08   12.90
   0  -7   0   -7.20    5.00
   0  -7   0   -2.00    2.50
   0   7   0    1.70    2.00
   0   7   0   -2.30    2.50
   0  -8   0 1837.92  132.49
   0  -8   0 2268.07  163.48
   0   8   0 2145.39  154.58
   0   8   0 2119.39  152.78
   0   9   0   -1.00    2.70
   0   9   0    1.20    1.80
   0 -10   0  219.78   16.40
   0 -10   0  249.18   18.30
   0  10   0  245.68   18.20
   0  10   0  281.47   20.60
   0 -11   0    1.30    2.20
   0 -11   0   -0.10    3.40
   0  11   0    2.00    2.40
   0  11   0    4.70    3.20
   0 -12   0   53.59    4.70
   0 -12   0   51.79    4.90
   0  12   0   47.00    4.50
   0  12   0   46.70    4.30
   0 -13   0   -1.90    3.10
   0 -13   0    0.80    2.60
   0  13   0    1.30    2.40
   0  13   0    4.50    2.20
   0 -14   0   36.10    4.20
   0 -14   0   38.60    4.10
   0  14   0   40.20    4.10
   0  14   0   44.50    4.20
   0 -15   0    1.10    2.60
   0 -15   0    2.00    3.50
   0  15   0   -0.80    2.30
   0  15   0   -0.10    2.60
   0 -16   0  666.43   48.30
   0 -16   0  740.73   53.79
   0  16   0  699.63   50.69
   0  16   0  653.13   47.40
   0 -17   0    5.00    2.60
   0 -17   0    1.10    3.20
   0  17   0    2.00    3.40
   0  17   0    4.10    3.10
   0 -18   0  150.68   11.90
   0  18   0  172.78   13.70
   0  18   0  146.29   11.30
   0 -19   0   -2.10    3.10
   0 -19   0   -3.90    4.10
   0  19   0   -2.00    3.20
   0  19   0    0.60    3.90
   0 -20   0 1264.57   91.49
   0 -20   0 1198.68   86.79
   0  20   0 1274.77   92.29
   0  20   0 1222.28   88.39
   0 -21   0    3.40    4.70
   0 -21   0   -0.90    4.30
   0  21   0    1.60    3.60
   0  21   0    1.30    5.10
   0 -22   0 1433.66  103.79
   0 -22   0 1434.86  103.69
   0  22   0 1383.56  100.19
   0  22   0 1364.86   98.69
   0 -23   0    6.90    5.00
   0 -23   0    2.40    4.10
   0  23   0    3.40    4.30
   0  23   0   -4.90    4.90
   0 -24   0  601.74   43.90
   0 -24   0  524.95   38.70
   0  24   0  502.75   36.80
   0  24   0  593.44   43.50
   0 -25   0   -3.70    4.00
   0 -25   0    3.00    5.70
   0  25   0    7.10    5.00
   0 -26   0    3.40    6.00
   0 -26   0   -0.20    4.70
   0  26   0    6.30    5.70
   0  26   0    0.00    4.00
   0 -27   0    6.90    5.00
   0 -27   0   -1.50    6.10
   0  27   0    3.80    4.80
   0  27   0   -6.00    6.10
   0 -28   0   26.10    5.80
   0 -28   0   13.60    6.90
   0  28   0   18.10    5.60
   0  28   0   20.20    6.90
   0 -29   0   -0.70    5.50
   0 -29   0    2.00    7.40
   0  29   0   -0.40    6.10
   0  29   0   -3.10    7.10
   0 -30   0   85.29    8.30
   0 -30   0  102.19   10.20
   0  30   0   93.39   10.90
   0  30   0   90.59    9.80
   0 -31   0   16.80    8.00
   0 -31   0   -1.20    4.50
   0  31   0    5.40    7.60
   0  31   0    6.30    7.50
   0 -32   0   36.30    8.40
   0 -32   0   19.70    5.10
   0  32   0   38.00   10.30
   0  32   0   34.10    8.20
   0  32   1   73.09    8.70
   0  32   1   69.89    9.30
   0 -32  -1   61.79    9.40
   0 -32  -1   72.09    8.20
   0  31   1   30.50    7.90
   0  31   1   38.30    6.90
   0 -31  -1   20.50    6.20
   0 -31  -1   32.90    7.70
   0  30   1  141.39   12.70
   0  30   1  143.29   13.50
   0 -30  -1  137.99   12.00
   0 -30  -1  172.88   16.20
   0  29   1   62.99    9.00
   0  29   1   96.39   10.10
   0 -29  -1   75.79    8.00
   0 -29  -1   87.39   10.50
   0 -28  -1  352.56   26.30
   0 -28  -1  377.16   28.60
   0  27   1   44.40    7.90
   0  27   1   43.80    7.80
   0 -27  -1   51.19    7.50
   0 -27  -1   46.60    6.20
   0  26   1    1.00    6.30
   0  26   1    0.80    6.60
   0 -26  -1   -5.40    6.40
   0  25   1   26.20    7.40
   0  25   1   26.60    5.90
   0 -25  -1   11.70    5.60
   0 -25  -1   19.80    4.20
   0  24   1  369.26   28.00
   0  24   1  291.77   22.00
   0 -24  -1  348.87   26.70
   0 -24  -1  295.27   22.20
   0  23   1   37.80    6.00
   0  23   1   41.90    7.40
   0 -23  -1   32.90    4.90
   0 -23  -1   32.50    6.20
   0  22   1   11.50    9.50
   0  22   1   21.10    6.60
   0 -22  -1   20.90    6.80
   0 -22  -1   13.40    4.10
   0  21   1  206.28   16.00
   0  21   1  225.88   19.20
   0 -21  -1  206.38   15.70
   0 -21  -1  245.28   19.00
   0  20   1  556.24   40.70
   0  20   1  685.13   50.19
   0 -20  -1  579.64   42.20
   0 -20  -1  558.94   41.00
   0  19   1   87.39   10.10
   0  19   1   66.19    6.70
   0 -19  -1   59.39    5.90
   0 -19  -1   70.59    6.70
   0 -18  -1  150.48   12.10
   0 -18  -1  139.29   11.20
   0 -17  -1   97.29    8.40
   0 -17  -1  124.89   10.30
   0  16   1  381.86   28.00
   0  16   1  409.66   30.00
   0 -16  -1  396.76   29.20
   0 -16  -1  417.16   31.00
   0  15   1  657.93   47.70
   0  15   1  616.24   44.80
   0  14   1 1143.09   82.59
   0  14   1 1149.08   83.09
   0 -14  -1 1208.98   87.29
   0 -14  -1 1150.38   83.19
   0  13   1  163.08   12.40
   0  13   1  158.88   12.00
   0 -13  -1  158.08   11.90
   0 -13  -1  149.19   11.30
   0  12   1  173.48   13.10
   0  12   1  147.29   11.20
   0 -12  -1  139.89   10.60
   0 -12  -1  172.78   12.90
   0  11   1   77.59    6.50
   0  11   1   60.19    5.10
   0 -11  -1   73.49    5.90
   0 -11  -1   68.19    5.70
   0  10   1  182.78   13.60
   0  10   1  196.18   14.60
   0 -10  -1  211.48   15.70
   0 -10  -1  200.98   15.00
   0   9   1 1047.60   75.69
   0   9   1  986.00   71.29
   0  -9  -1  946.71   68.49
   0  -9  -1 1120.69   80.89
   0   8   1  304.77   22.30
   0   8   1  335.17   24.50
   0  -8  -1  291.47   21.40
   0  -8  -1  294.27   21.50
   0   7   1  839.22   60.69
   0   7   1  795.12   57.49
   0  -7  -1  798.12   57.79
   0  -7  -1  782.42   56.59
   0   6   1  251.57   18.40
   0   6   1  250.17   18.30
   0  -6  -1  251.17   18.40
   0  -6  -1  250.77   18.30
   0   2   1   23.20    2.30
   0   2   1   18.90    2.00
   0  -2  -1   19.00    2.00
   0  -2  -1   24.40    2.40
   0   1   1  132.89    9.80
   0   1   1  142.69   10.50
   0  -1  -1  140.89   10.40
   0  -1  -1  137.59   10.10
   0   0   1    0.60    1.00
   0   0   1    0.00    1.00
   0   0  -1    0.70    1.00
   0   0  -1    1.20    1.00
   0  -1   1  136.69   10.10
   0  -1   1  140.19   10.40
   0   1  -1  138.49   10.20
   0   1  -1  145.69   10.70
   0  -2   1   14.00    1.80
   0  -2   1   14.00    1.80
   0   2  -1   18.90    2.00
   0   2  -1   13.60    1.70
   0  -6   1  302.07   22.10
   0  -6   1  285.67   20.90
   0   6  -1  304.57   22.20
   0   6  -1  289.87   21.20
   0  -7   1  780.02   56.39
   0  -7   1  794.52   57.49
   0   7  -1  720.83   52.19
   0   7  -1  815.62   58.99
   0  -8   1  334.97   24.40
   0  -8   1  291.77   21.30
   0   8  -1  279.07   20.50
   0  -9   1  952.20   68.79
   0  -9   1 1016.20   73.39
   0   9  -1  967.30   69.89
   0   9  -1  955.80   69.09
   0 -10   1  176.18   13.30
   0 -10   1  175.28   13.10
   0  10  -1  209.88   15.80
   0  10  -1  184.78   13.80
   0 -11   1   67.29    5.60
   0 -11   1   75.59    6.30
   0  11  -1   74.69    6.70
   0  11  -1   74.19    6.20
   0 -12   1  164.18   12.30
   0 -12   1  189.68   14.40
   0  12  -1  181.28   15.00
   0  12  -1  158.78   12.00
   0 -13   1  166.78   12.60
   0 -13   1  158.58   12.00
   0  13  -1  155.78   11.80
   0  13  -1  181.28   14.50
   0 -14   1 1368.46   98.89
   0 -14   1 1318.27   95.19
   0  14  -1 1273.57   91.99
   0  14  -1 1469.95  106.19
   0 -15   1  683.93   49.70
   0 -15   1  683.33   49.60
   0  15  -1  633.14   46.10
   0  15  -1  792.72   57.39
   0 -16   1  432.56   31.60
   0 -16   1  479.05   35.50
   0  16  -1  403.26   29.40
   0  16  -1  445.46   32.60
   0 -17   1  114.29    9.60
   0 -17   1  128.89   10.20
   0  17  -1  132.59   10.60
   0  17  -1  100.59    8.10
   0 -18   1  167.58   13.10
   0 -18   1  175.78   13.40
   0  18  -1  188.48   14.20
   0  18  -1  187.28   14.60
   0 -19   1   53.89    5.50
   0 -19   1   58.79    6.60
   0  19  -1   62.59    6.60
   0  19  -1   57.99    5.60
   0 -20   1  610.84   44.50
   0 -20   1  644.64   47.10
   0  20  -1  689.33   50.09
   0  20  -1  623.54   45.60
   0 -21   1  174.68   13.80
   0 -21   1  149.88   11.70
   0  21  -1  166.18   13.60
   0  21  -1  172.88   13.40
   0 -22   1   14.00    3.60
   0 -22   1   14.20    4.40
   0  22  -1   15.60    5.10
   0  22  -1   24.30    4.20
   0 -23   1   44.10    6.50
   0 -23   1   37.40    4.50
   0  23  -1   58.99    6.90
   0  23  -1   53.69    6.90
   0 -24   1  276.07   20.70
   0 -24   1  298.37   22.60
   0  24  -1  355.46   26.60
   0  24  -1  276.27   21.10
   0 -25   1   16.90    5.30
   0 -25   1   11.80    3.70
   0  25  -1   24.40    6.50
   0  25  -1   30.60    6.20
   0 -26   1   -1.00    4.10
   0 -26   1   -2.60    5.90
   0  26  -1   -2.40    4.70
   0  26  -1    9.30    5.00
   0 -27   1   39.50    6.40
   0 -27   1   37.60    6.10
   0  27  -1   36.00    7.40
   0  27  -1   55.99    6.20
   0 -28   1  331.97   24.80
   0 -28   1  341.97   25.90
   0  28  -1  331.87   25.60
   0  28  -1  343.77   25.50
   0 -29   1   51.69    6.30
   0 -29   1   64.49    8.60
   0  29  -1   83.09    9.80
   0  29  -1   54.09    6.50
   0 -30   1  119.79   11.10
   0 -30   1  139.79   12.90
   0  30  -1  140.69   11.80
   0  30  -1  162.28   16.30
   0 -31   1   18.40    8.30
   0 -31   1   24.30    5.30
   0  31  -1   38.90   10.10
   0  31  -1   29.20    7.80
   0 -32   1   74.79    9.80
   0 -32   1   74.69    8.00
   0  32  -1   90.19   12.20
   0  32  -1   63.99    7.90
   0  31   2  243.48   19.30
   0  31   2  244.38   20.10
   0 -31  -2  244.58   20.10
   0 -31  -2  276.97   21.50
   0  30   2   -7.80    7.50
   0  30   2    1.30    7.20
   0 -30  -2   -1.70    4.90
   0 -30  -2    4.50    9.40
   0  29   2  425.16   31.70
   0  29   2  473.45   35.10
   0 -29  -2  441.26   32.70
   0 -29  -2  440.06   33.30
   0  28   2  124.69   11.50
   0  28   2  124.29   11.10
   0 -28  -2  104.49   11.90
   0 -28  -2  119.79   10.50
   0  27   2   -1.20    6.50
   0  27   2   -2.40   10.50
   0 -27  -2    1.80    5.40
   0 -27  -2   -3.40    5.90
   0  26   2    0.40    5.70
   0  26   2    2.70   10.50
   0 -26  -2   -0.70    6.90
   0 -26  -2   -3.00    5.90
   0  25   2   73.69    7.90
   0  25   2   89.59   13.10
   0 -25  -2   63.59    8.70
   0 -25  -2   75.29    7.70
   0  24   2    8.00    9.40
   0  24   2    4.70    4.70
   0 -24  -2    7.70    5.20
   0 -24  -2    6.60    5.00
   0  23   2  129.39   11.10
   0 -23  -2  113.49   10.50
   0 -23  -2  125.69   11.20
   0  22   2  529.85   38.90
   0  22   2  533.15   39.20
   0 -22  -2  544.85   40.10
   0 -22  -2  619.24   45.40
   0  21   2   -4.40    6.00
   0  21   2    5.20    4.50
   0 -21  -2   -6.60    4.90
   0 -21  -2   -6.70    5.80
   0  20   2   79.89    7.70
   0  20   2   81.09    8.50
   0 -20  -2   71.99    7.50
   0 -20  -2   89.09    9.40
   0  19   2   75.29    7.90
   0  19   2   84.89    7.90
   0 -19  -2   72.09    7.30
   0 -19  -2   82.39    7.20
   0  18   2  596.34   43.60
   0  18   2  562.44   41.10
   0 -18  -2  575.04   41.80
   0 -18  -2  611.44   44.80
   0  17   2  228.78   17.90
   0  17   2  224.48   17.10
   0 -17  -2  211.48   15.90
   0 -17  -2  224.38   17.20
   0  16   2  321.77   23.90
   0  16   2  356.46   26.30
   0 -16  -2  310.87   23.40
   0 -16  -2  381.56   28.00
   0 -15  -2  766.12   55.49
   0 -15  -2  729.23   53.09
   0  14   2   50.59    4.90
   0  14   2   43.00    4.20
   0 -14  -2   55.19    4.80
   0 -14  -2   45.70    4.90
   0  13   2  123.69    9.60
   0  13   2  112.09    9.00
   0 -13  -2  110.69    8.60
   0 -13  -2  120.19    9.60
   0  12   2   23.80    3.40
   0  12   2   23.20    3.00
   0 -12  -2   24.90    3.50
   0 -12  -2   16.70    2.50
   0  11   2 2906.01  209.38
   0  11   2 2808.22  202.38
   0 -11  -2 2941.71  212.08
   0 -11  -2 3101.19  223.48
   0  10   2   95.99    7.70
   0  10   2  113.39    8.80
   0 -10  -2  120.89    9.30
   0 -10  -2   97.59    7.60
   0   9   2  886.91   64.19
   0   9   2 1010.20   73.09
   0  -9  -2  936.51   67.69
   0  -9  -2  845.22   61.19
   0   8   2  136.19   10.40
   0  -8  -2  141.19   10.80
   0  -8  -2  105.99    8.50
   0   7   2  639.84   46.50
   0   7   2  644.04   46.70
   0  -7  -2  677.23   49.10
   0  -7  -2  630.14   45.80
   0   6   2  636.24   46.20
   0   6   2  602.14   43.70
   0  -6  -2  585.64   42.50
   0  -6  -2  644.04   46.80
   0   5   2 1677.13  121.09
   0   5   2 1950.30  140.69
   0  -5  -2 1720.03  124.09
   0  -5  -2 1690.43  121.89
   0   4   2  342.37   25.00
   0   4   2  295.67   21.70
   0  -4  -2  292.97   21.50
   0  -4  -2  356.06   26.00
   0   3   2 1273.57   91.99
   0   3   2 1269.97   91.69
   0  -3  -2 1277.17   92.29
   0  -3  -2 1241.58   89.69
   0  -2  -2 9999.00  719.53
   0  -1   2 3728.93  268.57
   0   1  -2 3369.46  242.78
   0  -3   2 1266.37   91.49
   0  -3   2 1266.97   91.49
   0   3  -2 1287.47   92.99
   0   3  -2 1303.77   94.09
   0  -4   2  324.87   23.80
   0  -4   2  324.97   23.80
   0   4  -2  295.77   21.70
   0   4  -2  318.97   23.40
   0  -5   2 1721.93  124.19
   0  -5   2 1750.32  126.29
   0   5  -2 1704.93  123.09
   0   5  -2 1619.14  116.89
   0  -6   2  685.73   49.70
   0  -6   2  567.34   41.20
   0  -7   2  661.53   48.00
   0  -7   2  653.73   47.40
   0   7  -2  649.54   47.10
   0   7  -2  616.24   44.70
   0  -8   2  119.49    9.20
   0  -8   2  105.19    8.30
   0   8  -2  116.19    8.90
   0   8  -2  123.89    9.50
   0  -9   2 1054.89   76.39
   0  -9   2 1044.60   75.59
   0   9  -2 1105.59   79.99
   0   9  -2 1103.19   79.79
   0 -10   2  121.89    9.40
   0 -10   2  103.39    8.20
   0  10  -2  107.79    8.40
   0  10  -2  116.39    9.30
   0 -11   2 4143.99  298.67
   0 -11   2 3701.13  266.67
   0  11  -2 3084.29  222.38
   0  11  -2 3626.24  261.27
   0 -12   2   11.60    2.90
   0 -12   2   22.70    3.50
   0  12  -2   17.80    3.60
   0  12  -2   10.60    2.80
   0 -13   2  124.99    9.80
   0 -13   2  105.69    8.60
   0  13  -2  148.29   11.70
   0  13  -2  125.79    9.90
   0 -14   2   45.10    4.70
   0 -14   2   49.30    4.90
   0  14  -2   43.40    4.50
   0  14  -2   53.39    5.10
   0 -15   2  688.13   49.99
   0 -15   2  817.42   59.29
   0  15  -2  751.02   54.59
   0  15  -2  688.13   49.90
   0 -16   2  431.56   31.80
   0 -16   2  391.76   28.80
   0  16  -2  368.56   27.30
   0  16  -2  322.17   23.70
   0 -17   2  217.98   16.70
   0 -17   2  208.18   15.90
   0  17  -2  156.18   12.50
   0  17  -2  188.78   15.40
   0 -18   2  699.63   50.99
   0 -18   2  775.72   56.69
   0  18  -2  713.53   51.99
   0  18  -2  735.93   53.69
   0 -19   2   73.79    9.60
   0 -19   2   54.39    5.40
   0  19  -2   85.89    8.90
   0  19  -2   92.19    9.90
   0 -20   2   45.50    5.10
   0 -20   2   75.99   10.80
   0  20  -2   60.19    8.20
   0  20  -2   68.19    7.40
   0 -21   2   -1.20    6.70
   0 -21   2    1.10    3.30
   0  21  -2    2.70    3.50
   0  21  -2    0.20    6.40
   0 -22   2  560.24   41.20
   0 -22   2  640.44   46.80
   0 -23   2  116.79   10.60
   0 -23   2  155.48   12.50
   0  23  -2  135.09   10.90
   0  23  -2  131.69   12.40
   0 -24   2    8.70    5.20
   0 -24   2    5.30    4.80
   0  24  -2   -0.10    8.90
   0  24  -2    2.10    4.20
   0 -25   2   71.09    8.10
   0 -25   2   82.99    8.50
   0  25  -2   65.79    9.90
   0  25  -2   65.59    6.50
   0 -26   2   -0.10    4.60
   0 -26   2    7.60    4.70
   0  26  -2    5.10    3.60
   0  26  -2   -0.40    8.50
   0 -27   2    0.80    4.90
   0 -27   2   -0.90    5.60
   0  27  -2    3.40    4.60
   0  27  -2    6.90    7.20
   0 -28   2  166.98   14.20
   0 -28   2  168.88   14.10
   0  28  -2  166.48   13.20
   0  28  -2  180.48   16.10
   0 -29   2  499.45   37.40
   0 -29   2  460.65   34.40
   0  29  -2  484.15   36.50
   0  29  -2  518.95   38.30
   0 -30   2   -5.00    7.60
   0 -30   2   -0.30    7.50
   0  30  -2    7.30    6.80
   0  30  -2  -11.40   10.90
   0 -31   2  288.07   22.80
   0 -31   2  253.07   20.40
   0  31  -2  293.47   22.50
   0  31  -2  232.08   19.60
   0  30   3   51.29    7.30
   0  30   3   61.79   12.40
   0 -30  -3   59.39    7.70
   0 -30  -3   44.20   10.10
   0  29   3  119.89   11.30
   0  29   3  131.69   16.00
   0 -29  -3  103.29   10.90
   0 -29  -3   98.89    9.60
   0  28   3  153.08   17.60
   0  28   3  140.29   11.90
   0 -28  -3  135.99   12.80
   0 -28  -3  113.19   10.70
   0  27   3   19.30    5.50
   0 -27  -3   21.80    8.90
   0 -27  -3   36.00    7.30
   0  26   3   34.40    5.70
   0  26   3   35.60    6.60
   0 -26  -3   55.69   10.20
   0 -26  -3   45.00    8.70
   0  25   3   37.90    5.50
   0  25   3   38.20    7.80
   0 -25  -3   38.80    8.00
   0 -25  -3   61.29    9.40
   0  24   3   12.90    4.70
   0  24   3   20.30    6.60
   0 -24  -3   12.90    8.30
   0 -24  -3   15.40    6.90
   0  23   3  111.69    9.60
   0  23   3  133.29   12.10
   0 -23  -3  131.39   11.90
   0 -23  -3  130.89   10.80
   0  22   3   52.49    7.70
   0  22   3   58.19    6.70
   0 -22  -3   64.79    6.30
   0 -22  -3   64.39    8.70
   0  21   3  578.24   42.40
   0  21   3  639.84   47.00
   0 -21  -3  660.33   48.50
   0 -21  -3  661.53   48.10
   0  20   3    2.20    4.60
   0  20   3    5.60    6.20
   0 -20  -3   -3.40    4.90
   0 -20  -3   12.20    5.60
   0  19   3   14.10    4.20
   0  19   3   11.70    4.80
   0 -19  -3    4.60    5.80
   0 -19  -3   21.20    6.50
   0 -18  -3  377.36   28.20
   0 -18  -3  411.06   30.20
   0 -17  -3   38.20    6.30
   0 -17  -3   36.40    5.20
   0  16   3   60.79    6.20
   0  16   3   66.69    7.20
   0 -16  -3   73.89    7.30
   0 -16  -3   69.39    6.80
   0  15   3  215.58   16.30
   0 -15  -3  259.07   20.10
   0 -15  -3  213.38   15.90
   0  14   3  383.86   28.20
   0  14   3  446.96   32.90
   0 -14  -3  385.66   28.20
   0 -14  -3  429.66   31.90
   0  13   3 2178.68  157.28
   0  13   3 2083.19  150.28
   0 -13  -3 1984.70  143.09
   0 -13  -3 2318.17  167.38
   0  12   3 1266.97   91.49
   0  12   3 1351.56   97.79
   0 -12  -3 1315.27   95.19
   0 -12  -3 1204.68   87.09
   0  11   3  169.08   12.80
   0  11   3  172.88   13.30
   0 -11  -3  153.78   11.90
   0 -11  -3  163.98   12.50
   0  10   3 1198.68   86.79
   0  10   3 1156.38   83.59
   0 -10  -3 1144.89   82.89
   0 -10  -3 1187.78   85.89
   0   9   3  173.18   13.20
   0   9   3  183.18   13.80
   0  -9  -3  214.28   16.20
   0   8   3 1066.99   77.19
   0   8   3 1075.99   77.89
   0  -8  -3 1063.99   77.09
   0  -8  -3 1047.60   75.79
   0   7   3   77.29    6.50
   0   7   3   80.99    6.60
   0  -7  -3   88.49    7.30
   0  -7  -3   81.79    6.90
   0   6   3  494.05   36.10
   0   6   3  530.35   38.70
   0  -6  -3  511.35   37.30
   0  -6  -3  464.75   34.00
   0   5   3   24.70    3.30
   0   5   3   30.80    3.70
   0   4   3 2001.60  144.49
   0   4   3 2018.50  145.69
   0  -4  -3 1886.21  136.19
   0  -4  -3 2013.70  145.29
   0   3   3   34.80    3.50
   0   3   3   37.90    4.10
   0  -3  -3   39.10    4.00
   0  -3  -3   37.10    3.70
   0   2   3    6.50    2.40
   0   2   3    3.70    2.50
   0  -2  -3    8.30    2.60
   0  -2  -3    5.50    2.40
   0   1   3   38.50    3.90
   0   1   3   33.80    3.70
   0  -1  -3   29.40    3.60
   0  -1  -3   32.80    3.60
   0   0   3   -0.40    2.30
   0   0   3    1.50    2.20
   0   0  -3   -3.70    2.20
   0   0  -3    3.90    2.20
   0  -1   3   37.30    3.90
   0  -1   3   43.90    4.20
   0   1  -3   38.10    3.90
   0   1  -3   41.60    4.10
   0  -2   3    2.10    2.10
   0  -2   3    5.00    2.30
   0   2  -3    8.00    2.50
   0   2  -3    2.50    2.40
   0  -3   3   23.50    3.10
   0  -3   3   25.50    3.10
   0   3  -3   22.80    3.20
   0   3  -3   25.40    3.20
   0  -4   3 2005.80  144.79
   0  -4   3 1904.91  137.49
   0   4  -3 2125.49  153.38
   0   4  -3 1920.01  138.59
   0  -5   3   12.60    2.60
   0  -5   3   21.70    3.20
   0   5  -3   14.30    2.70
   0   5  -3    8.80    2.20
   0  -6   3  510.85   37.30
   0  -6   3  555.74   40.50
   0   6  -3  547.55   40.00
   0   6  -3  513.05   37.40
   0  -7   3   98.69    8.10
   0  -7   3   97.29    7.80
   0   7  -3  100.49    8.20
   0   7  -3   91.39    7.50
   0  -8   3 1125.59   81.59
   0  -8   3 1192.68   86.29
   0   8  -3 1141.89   82.69
   0   8  -3 1328.57   96.09
   0  -9   3  177.18   13.60
   0  -9   3  184.28   14.00
   0   9  -3  176.78   13.50
   0   9  -3  144.39   11.10
   0 -10   3 1152.18   83.39
   0 -10   3 1166.08   84.29
   0  10  -3 1159.98   83.89
   0  10  -3 1202.28   86.99
   0 -11   3  147.79   11.40
   0 -11   3  154.08   11.80
   0  11  -3  152.78   11.50
   0  11  -3  166.18   12.70
   0 -12   3 1421.66  102.69
   0 -12   3 1375.66   99.49
   0  12  -3 1341.87   96.99
   0  12  -3 1463.95  105.69
   0 -13   3 2138.79  154.38
   0 -13   3 2104.29  151.88
   0  13  -3 1982.90  143.19
   0  13  -3 2144.79  154.68
   0 -14   3  482.05   35.20
   0 -14   3  485.55   35.60
   0  14  -3  401.76   29.50
   0  14  -3  478.95   35.10
   0 -15   3  204.38   15.70
   0 -15   3  218.08   16.50
   0  15  -3  220.28   16.90
   0  15  -3  205.88   15.70
   0 -16   3   75.49    7.20
   0 -16   3   78.39    7.00
   0  16  -3   98.59    8.40
   0  16  -3   80.99    7.30
   0 -17   3   42.20    5.10
   0 -17   3   42.00    5.80
   0  17  -3   30.90    3.90
   0  17  -3   39.70    5.40
   0 -18   3  437.26   32.20
   0 -18   3  375.36   27.90
   0  18  -3  395.46   29.00
   0  18  -3  451.75   33.40
   0 -19   3   19.10    9.60
   0 -19   3    6.40    4.30
   0  19  -3    2.10    4.60
   0  19  -3    7.90    3.70
   0 -20   3    0.50    9.70
   0 -20   3    2.80    4.80
   0  20  -3   -0.60    5.60
   0  20  -3    2.10    3.60
   0 -21   3  626.54   45.90
   0 -21   3  723.83   52.79
   0  21  -3  583.94   42.90
   0  21  -3  698.43   51.29
   0 -22   3  114.49   12.00
   0 -22   3   83.09    8.20
   0  22  -3  103.59   10.60
   0  22  -3   76.89   10.00
   0 -23   3  160.08   13.30
   0 -23   3  144.99   14.50
   0  23  -3  180.78   15.70
   0  23  -3  140.89   13.70
   0 -24   3   -2.20   10.10
   0 -24   3    3.10    5.50
   0  24  -3   20.80    8.30
   0  24  -3   13.10    6.50
   0 -25   3   38.80    6.60
   0 -25   3   49.60    9.60
   0  25  -3   43.70    9.10
   0  25  -3   40.20    5.20
   0 -26   3   32.20    7.90
   0 -26   3   30.00    6.50
   0  26  -3   30.50    5.20
   0  26  -3   50.09    9.60
   0 -27   3   35.50    6.80
   0 -27   3   34.10    8.20
   0  27  -3   32.00    4.80
   0  27  -3   33.20   10.40
   0 -28   3  151.08   13.40
   0 -28   3  168.48   14.20
   0  28  -3  148.59   14.80
   0  28  -3  151.28   12.40
   0 -29   3  120.09   11.60
   0 -29   3  148.09   13.40
   0  29  -3  124.09   10.50
   0  29  -3  107.29   12.40
   0 -30   3   54.39    7.80
   0 -30   3   68.59    8.90
   0  30  -3   66.19    7.70
   0  30  -3   48.90    8.80
   0 -31   3   96.59   10.10
   0  31  -3  108.69   12.40
   0  29   4  315.67   24.30
   0  29   4  345.97   27.00
   0 -29  -4  332.37   26.30
   0 -29  -4  351.36   27.50
   0  28   4   78.39   10.90
   0  28   4   83.89   10.90
   0 -28  -4   81.09   11.50
   0 -28  -4   84.39   10.50
   0  27   4  105.19   11.20
   0  27   4  102.29   10.80
   0 -27  -4  115.49   12.90
   0 -27  -4  119.59   12.60
   0  26   4   24.90    7.70
   0  26   4   23.80    8.30
   0 -26  -4   19.10    5.50
   0 -26  -4    8.30    8.60
   0  25   4  338.07   26.10
   0  25   4  352.46   27.00
   0 -25  -4  299.87   22.40
   0 -25  -4  351.96   27.40
   0  24   4   47.10    8.00
   0  24   4   33.30    8.80
   0 -24  -4   18.90    5.90
   0 -24  -4   42.00    9.90
   0  23   4  124.89   11.80
   0  23   4  136.49   12.30
   0 -23  -4  133.39   12.20
   0 -23  -4  133.59   13.10
   0  22   4  595.64   44.10
   0  22   4  546.75   40.10
   0 -22  -4  643.44   47.60
   0 -22  -4  602.64   44.30
   0  21   4   22.10    7.70
   0 -21  -4   39.50    7.90
   0 -21  -4   35.80    6.30
   0 -20  -4    3.50    4.70
   0 -20  -4    8.00    5.90
   0  19   4  152.08   13.60
   0  19   4  147.09   13.30
   0 -19  -4  114.79    9.90
   0 -19  -4  118.29   11.30
   0  18   4  199.98   16.80
   0  18   4  178.68   15.20
   0 -18  -4  186.48   15.60
   0 -18  -4  177.18   13.90
   0  17   4  268.47   20.30
   0  17   4  297.87   23.10
   0 -17  -4  279.87   21.70
   0 -17  -4  269.37   20.30
   0  16   4  807.82   58.69
   0  16   4  853.11   62.39
   0 -16  -4  865.81   63.29
   0 -16  -4  670.03   48.80
   0  15   4    3.80    5.10
   0  15   4   14.80    4.00
   0 -15  -4    9.20    5.30
   0 -15  -4    2.40    3.10
   0  14   4  280.07   21.10
   0  14   4  281.27   21.80
   0 -14  -4  305.47   23.50
   0 -14  -4  281.77   21.10
   0 -13  -4   12.10    5.50
   0 -13  -4   10.20    4.20
   0  12   4  133.39   10.60
   0  12   4  112.89    9.50
   0 -12  -4  125.29   10.90
   0 -12  -4  122.09   10.60
   0  11   4 1362.36   98.49
   0  11   4 1496.55  108.29
   0 -11  -4 1242.78   90.09
   0 -11  -4 1328.57   95.99
   0  10   4  173.78   13.30
   0  10   4  173.68   13.20
   0 -10  -4  176.68   13.30
   0 -10  -4  144.49   11.40
   0   9   4  309.67   23.00
   0   9   4  273.97   20.20
   0  -9  -4  280.87   20.90
   0  -9  -4  359.76   26.80
   0   8   4   46.70    4.40
   0   8   4   53.99    5.50
   0  -8  -4   54.99    5.70
   0  -8  -4   63.69    5.60
   0   7   4   89.69    7.70
   0   7   4  100.39    8.20
   0  -7  -4   88.49    7.60
   0  -7  -4  107.89    8.80
   0   6   4   12.10    3.70
   0   6   4   12.80    3.20
   0  -6  -4    9.80    3.10
   0  -6  -4   15.50    3.00
   0   5   4  328.17   24.30
   0   5   4  290.67   21.70
   0  -5  -4  288.57   21.40
   0  -5  -4  299.17   22.30
   0   4   4  883.91   64.19
   0   4   4  940.11   68.19
   0  -4  -4 1016.80   73.69
   0  -4  -4  887.51   64.49
   0  -3  -4   22.20    3.30
   0  -3  -4   29.40    3.90
   0   2   4  392.26   28.90
   0   2   4  423.86   31.20
   0  -2  -4  438.06   32.20
   0  -2  -4  415.86   30.60
   0   1   4 1802.22  130.29
   0   1   4 1647.54  119.19
   0  -1  -4 1740.63  125.89
   0  -1  -4 1702.53  123.09
   0   0   4 1534.55  110.99
   0   0   4 1655.43  119.69
   0   0  -4 1538.25  111.19
   0   0  -4 1654.83  119.59
   0  -1   4 1652.43  119.49
   0  -1   4 1582.34  114.39
   0   1  -4 1628.84  117.79
   0   1  -4 1706.83  123.39
   0  -2   4  483.95   35.50
   0  -2   4  425.16   31.20
   0   2  -4  430.96   31.70
   0   2  -4  435.66   32.00
   0  -3   4   40.00    4.50
   0  -3   4   30.90    3.70
   0  -4   4  885.11   64.39
   0  -4   4 1031.90   74.79
   0   4  -4  929.21   67.39
   0   4  -4  933.41   67.69
   0  -5   4  319.27   23.80
   0  -5   4  319.27   23.70
   0   5  -4  268.37   20.00
   0   5  -4  270.57   20.20
   0  -6   4    8.60    3.30
   0  -6   4    9.30    2.90
   0   6  -4   12.00    3.30
   0   6  -4   19.40    2.80
   0  -7   4   83.99    7.50
   0  -7   4   88.49    7.30
   0   7  -4   85.69    7.10
   0   7  -4   93.59    7.50
   0  -8   4   61.69    6.10
   0   8  -4   48.20    4.80
   0  -9   4  330.07   24.60
   0  -9   4  342.17   25.30
   0   9  -4  310.77   23.00
   0   9  -4  313.47   23.10
   0 -10   4  198.08   15.20
   0 -10   4  213.48   16.20
   0  10  -4  206.48   15.70
   0  10  -4  197.58   14.90
   0 -11   4 1532.75  110.89
   0 -11   4 1460.25  105.69
   0  11  -4 1312.87   94.99
   0  11  -4 1396.26  100.89
   0 -12   4  130.99   11.10
   0 -12   4   96.59    8.10
   0  12  -4  101.59    8.50
   0  12  -4   84.49    6.80
   0 -13   4   13.10    4.80
   0 -13   4    6.70    3.70
   0  13  -4    9.60    3.80
   0  13  -4   10.90    2.60
   0 -14   4  263.37   20.30
   0 -14   4  263.27   20.20
   0  14  -4  289.07   21.90
   0  14  -4  256.67   19.10
   0 -15   4    6.00    4.60
   0 -15   4   10.10    4.70
   0  15  -4    3.20    4.40
   0  15  -4    3.70    3.00
   0 -16   4  753.42   54.89
   0 -16   4  752.82   54.89
   0  16  -4  922.61   67.29
   0  16  -4  934.01   67.69
   0 -17   4  320.37   24.00
   0 -17   4  244.98   18.50
   0  17  -4  234.08   17.90
   0  17  -4  290.77   22.20
   0 -18   4  181.08   14.40
   0 -18   4  166.68   13.10
   0 -19   4  123.19   10.80
   0 -19   4   98.99    8.50
   0 -20   4   11.90    5.30
   0 -20   4    2.50    4.40
   0  20  -4    5.10    4.20
   0  20  -4   -0.50    4.20
   0 -21   4   38.70    6.30
   0 -21   4   27.40    4.80
   0  21  -4   35.30    6.00
   0  21  -4   33.50    5.10
   0 -22   4  604.14   45.40
   0 -22   4  591.64   43.40
   0  22  -4  593.44   43.60
   0  22  -4  557.74   40.80
   0 -23   4  118.49   14.00
   0 -23   4  104.59    9.60
   0  23  -4  106.19    9.70
   0  23  -4  112.49    9.40
   0  24  -4   33.20    6.20
   0  24  -4   34.60    7.60
   0 -25   4  408.56   31.60
   0 -25   4  342.77   25.70
   0  25  -4  379.56   28.60
   0  25  -4  324.77   24.60
   0 -26   4   56.99   13.00
   0 -26   4   34.40    5.90
   0  26  -4   26.60    9.30
   0  26  -4   32.60    6.60
   0 -27   4  134.79   16.60
   0 -27   4  129.69   11.40
   0  27  -4  102.99   10.00
   0  27  -4  124.79   11.40
   0 -28   4   78.99   12.40
   0 -28   4   72.89    8.30
   0  28  -4   77.99    7.90
   0  28  -4   61.89    8.30
   0 -29   4  346.27   27.20
   0 -29   4  391.86   29.40
   0  29  -4  353.06   26.80
   0  29  -4  315.37   23.70
   0 -30   4   17.80    6.40
   0  30  -4    9.60    7.80
   0  28   5   14.70    9.00
   0  28   5   13.40   11.80
   0 -28  -5    9.80    4.90
   0 -28  -5   13.10    9.50
   0  27   5   17.20    8.80
   0  27   5    6.30   10.40
   0 -27  -5    0.70   10.00
   0 -27  -5   10.50    5.90
   0  26   5    9.70    8.10
   0  26   5   16.50    7.70
   0 -26  -5   11.60    9.00
   0 -26  -5   19.90   11.00
   0  25   5   37.30    6.40
   0  25   5   27.00    7.10
   0 -25  -5   49.10    9.40
   0  24   5  235.68   19.50
   0  24   5  190.48   15.20
   0 -24  -5  277.97   21.30
   0  23   5   19.70    7.50
   0  23   5   24.20    6.00
   0 -23  -5   24.90    5.80
   0 -23  -5   23.80    9.00
   0  22   5   19.70    7.50
   0  22   5   18.80    6.00
   0 -22  -5   32.30    8.20
   0 -22  -5   28.70    6.10
   0  21   5    7.80    6.90
   0  21   5    6.00    5.90
   0 -21  -5   -1.40    6.30
   0 -21  -5   -3.20    7.60
   0  20   5    8.10    5.20
   0  20   5    7.80    6.00
   0 -20  -5    9.20    7.00
   0 -20  -5    6.10    5.20
   0  19   5   -0.10    5.10
   0  19   5    4.60    5.50
   0 -19  -5    6.80    4.80
   0 -19  -5    5.30    7.10
   0  18   5  168.88   13.30
   0  18   5  163.58   13.60
   0 -18  -5  174.38   15.00
   0 -18  -5  142.99   11.30
   0  17   5  116.59   10.00
   0  17   5  138.69   12.00
   0 -17  -5  140.89   11.40
   0 -17  -5  136.29   12.60
   0  16   5  274.27   21.20
   0  16   5  254.97   19.70
   0 -16  -5  279.17   21.80
   0 -16  -5  247.28   18.90
   0  15   5 1078.49   78.29
   0  15   5  976.30   71.09
   0 -15  -5 1009.00   73.19
   0 -15  -5  917.11   66.99
   0  14   5  126.29   10.80
   0  14   5  107.69   10.10
   0 -14  -5  107.79   10.00
   0 -14  -5  131.19   11.60
   0  13   5    0.80    4.80
   0  13   5    6.40    3.70
   0 -13  -5    1.80    6.30
   0 -13  -5   -1.60    3.70
   0  12   5   34.90    4.70
   0  12   5   32.20    7.60
   0 -12  -5   35.60    6.80
   0 -12  -5   29.20    4.10
   0  11   5   -5.30    4.00
   0  11   5   -4.60    7.00
   0 -11  -5    3.00    6.40
   0 -11  -5   -1.50    3.60
   0  10   5    9.30    3.40
   0  10   5   10.40    7.00
   0 -10  -5    8.60    3.10
   0 -10  -5   14.00    6.50
   0  -9  -5   10.90    5.20
   0   8   5 1228.88   89.19
   0   8   5 1301.37   94.39
   0  -8  -5 1250.07   90.59
   0  -8  -5 1243.98   90.29
   0   7   5  336.67   25.00
   0   7   5  373.96   28.00
   0  -7  -5  322.57   24.30
   0  -7  -5  315.97   23.50
   0   6   5   15.60    3.80
   0   6   5   27.40    5.90
   0  -6  -5   25.70    4.00
   0  -6  -5   18.70    4.50
   0   5   5   23.50    5.00
   0   5   5   25.40    3.90
   0  -5  -5   26.60    4.80
   0  -5  -5   18.60    3.40
   0   4   5 1515.25  109.59
   0   4   5 1520.05  109.99
   0  -4  -5 1358.76   98.19
   0  -4  -5 1518.85  109.99
   0   3   5  485.35   35.80
   0   3   5  481.75   35.40
   0  -3  -5  461.85   33.90
   0  -3  -5  448.86   33.10
   0   2   5  496.65   36.50
   0  -2  -5  583.04   42.70
   0   1   5  974.50   70.79
   0   1   5 1199.28   86.99
   0  -1  -5  914.71   66.49
   0  -1  -5 1162.38   84.39
   0   0   5    0.10    3.50
   0   0   5   -0.20    2.90
   0   0  -5    3.00    3.10
   0   0  -5    2.50    3.20
   0  -1   5  974.50   70.79
   0  -1   5  989.00   71.79
   0   1  -5  926.21   67.09
   0   1  -5  925.01   67.19
   0  -2   5  457.95   33.70
   0   2  -5  537.75   39.40
   0  -3   5  424.16   31.30
   0  -3   5  424.06   31.30
   0   3  -5  388.46   28.70
   0   3  -5  462.25   33.90
   0  -4   5 1470.55  106.39
   0  -4   5 1437.96  104.09
   0   4  -5 1457.85  105.39
   0   4  -5 1404.66  101.69
   0  -5   5   18.40    3.60
   0  -5   5   17.50    3.70
   0   5  -5   16.80    3.80
   0   5  -5   11.60    3.50
   0  -6   5   13.20    3.40
   0  -6   5   26.80    4.20
   0   6  -5   14.80    3.50
   0   6  -5   19.70    3.80
   0  -7   5  303.07   22.70
   0  -7   5  284.97   21.40
   0   7  -5  315.37   23.30
   0   7  -5  308.97   23.10
   0  -8   5 1179.98   85.69
   0  -8   5 1002.90   72.79
   0   8  -5 1001.70   72.59
   0   8  -5 1075.99   78.09
   0  -9   5   12.40    3.60
   0  -9   5   15.20    4.10
   0   9  -5   18.40    5.20
   0   9  -5   22.90    3.60
   0 -10   5   17.20    5.70
   0 -10   5   16.10    4.80
   0  10  -5   16.20    4.20
   0  10  -5   14.00    4.10
   0 -11   5    4.50    4.00
   0 -11   5   -0.20    5.30
   0  11  -5   -1.40    4.20
   0  11  -5   -0.80    3.70
   0 -12   5   38.50    5.70
   0 -12   5   34.00    5.10
   0  12  -5   33.60    4.60
   0  12  -5   37.80    4.50
   0 -13   5   -0.40    4.40
   0 -13   5    7.10    3.40
   0  13  -5    6.80    2.70
   0  13  -5    9.20    3.80
   0 -14   5  120.69   11.00
   0 -14   5  121.29   10.10
   0  14  -5  137.19   10.70
   0  14  -5  129.69   10.80
   0 -15   5 1137.09   82.69
   0 -15   5 1014.40   73.89
   0  15  -5  926.81   67.29
   0  15  -5  951.60   69.19
   0 -16   5  276.67   21.60
   0 -16   5  254.87   19.70
   0  16  -5  237.18   17.80
   0  16  -5  261.97   20.00
   0 -17   5  149.19   12.30
   0 -17   5  147.49   12.70
   0  17  -5  146.29   11.50
   0  17  -5  148.79   12.20
   0 -18   5  184.38   15.40
   0 -18   5  182.68   14.40
   0  18  -5  171.18   13.80
   0  18  -5  194.88   15.10
   0 -19   5    5.40    4.30
   0 -19   5    8.00    6.40
   0  19  -5    2.50    4.90
   0  19  -5    0.40    4.20
   0 -20   5    8.60    5.90
   0 -20   5    5.30    4.40
   0  20  -5    7.70    6.80
   0  20  -5    5.20    6.60
   0 -21   5    5.50    4.50
   0 -21   5   -1.10    7.40
   0  21  -5    2.60    5.00
   0  21  -5   -0.10    6.00
   0 -22   5   14.30    4.80
   0 -22   5    2.70    7.60
   0  22  -5   11.50    3.60
   0  22  -5    9.90    5.70
   0 -23   5   36.30    6.60
   0 -23   5   28.20    8.70
   0  23  -5   34.80    4.90
   0  23  -5   34.80    7.20
   0 -24   5  226.38   19.20
   0 -24   5  230.88   18.70
   0  24  -5  234.08   19.00
   0  24  -5  226.28   17.30
   0 -25   5   24.70    9.50
   0 -25   5   20.90   10.40
   0  25  -5   29.60    5.10
   0  25  -5   38.60    7.60
   0 -26   5    7.50   10.60
   0 -26   5   25.20   15.70
   0  26  -5   13.20    6.30
   0  26  -5    4.00    8.20
   0 -27   5    3.10    8.60
   0  27  -5   -1.10    7.90
   0  27  -5   -4.20    8.70
   0 -28   5   13.00    9.40
   0 -28   5   29.10   13.10
   0  28  -5    0.70    8.20
   0  28  -5    5.90    8.90
   0  26   6  172.88   15.10
   0  26   6  166.38   14.20
   0 -26  -6  183.68   15.10
   0 -26  -6  194.78   17.50
   0  25   6  148.89   13.80
   0  25   6  118.29   11.80
   0  24   6  136.39   13.50
   0  24   6  149.19   13.00
   0 -24  -6  127.59   13.10
   0 -24  -6  161.18   13.70
   0  23   6    9.90    6.40
   0  23   6   12.80    8.80
   0 -23  -6    8.60    5.00
   0 -23  -6    7.20    7.90
   0  22   6   24.70    7.60
   0  22   6   22.30    8.40
   0 -22  -6   25.20    7.80
   0 -22  -6   22.00    4.90
   0  21   6  238.38   18.50
   0  21   6  235.68   18.90
   0 -21  -6  232.28   17.70
   0 -21  -6  225.48   18.60
   0  20   6    4.70    5.90
   0  20   6    9.80    5.30
   0 -20  -6    5.70    6.60
   0  19   6  112.59    9.90
   0  19   6  117.99   11.80
   0 -19  -6  119.39   10.30
   0 -19  -6  100.29   10.70
   0  18   6  184.48   15.10
   0  18   6  203.68   17.20
   0 -18  -6  161.88   13.00
   0 -18  -6  183.18   16.00
   0  17   6   57.09   10.20
   0  17   6   67.59    8.40
   0 -17  -6   53.99    6.90
   0 -17  -6   68.19    9.50
   0  16   6    8.30    5.70
   0  16   6   -1.30    8.70
   0 -16  -6   -6.80    7.40
   0 -16  -6    0.60    5.80
   0  15   6   -0.30    6.20
   0  15   6   12.00    5.00
   0 -15  -6   10.60    5.20
   0 -15  -6   -1.00    7.20
   0  14   6   -0.80    5.30
   0  14   6   -1.30    8.60
   0 -14  -6   -5.40    6.20
   0 -14  -6    3.10    7.80
   0  13   6  282.47   21.30
   0  13   6  292.87   23.00
   0 -13  -6  315.67   24.50
   0 -13  -6  283.67   21.30
   0  12   6  119.19   10.30
   0  12   6  126.09   12.30
   0 -12  -6  130.39   12.70
   0 -12  -6  101.89    9.00
   0  11   6   -3.50    6.40
   0  11   6   -1.60    3.50
   0 -11  -6    4.20    4.70
   0 -11  -6    9.20    5.70
   0  10   6  607.24   44.30
   0  10   6  621.14   45.90
   0 -10  -6  580.44   43.00
   0 -10  -6  535.75   39.20
   0   9   6  117.99   11.80
   0   9   6  113.49   10.90
   0  -9  -6   87.59    9.20
   0  -9  -6  109.99    9.90
   0   8   6    7.00    6.30
   0   8   6   -0.70    6.10
   0  -8  -6    4.70    5.50
   0  -8  -6    6.20    5.00
   0   7   6  383.06   28.50
   0   7   6  417.76   31.40
   0  -7  -6  397.26   29.50
   0  -7  -6  385.56   29.00
   0   6   6  177.28   14.40
   0   6   6  178.68   14.10
   0  -6  -6  186.28   14.90
   0  -6  -6  172.88   14.10
   0   5   6   38.90    5.80
   0   5   6   34.40    5.40
   0  -5  -6   36.70    5.80
   0  -5  -6   35.00    5.40
   0   4   6    8.40    4.90
   0   4   6   11.00    3.90
   0  -4  -6    7.40    5.00
   0  -4  -6    2.40    4.50
   0   3   6  101.39   10.40
   0   3   6   87.09    8.10
   0  -3  -6   83.39    7.90
   0  -3  -6  101.19    9.60
   0   2   6  249.28   19.30
   0   2   6  223.48   17.30
   0  -2  -6  238.28   18.20
   0  -2  -6  220.88   17.70
   0   1   6  911.71   66.39
   0   1   6  914.71   66.79
   0  -1  -6  999.90   72.89
   0  -1  -6  989.60   71.99
   0   0   6  104.49    9.00
   0   0   6  135.99   11.50
   0   0  -6  112.49   10.30
   0   0  -6  122.69   10.50
   0  -1   6  814.42   59.49
   0  -1   6  846.42   61.59
   0   1  -6  833.72   60.79
   0   1  -6  867.61   63.29
   0  -2   6  228.18   17.60
   0  -2   6  225.28   17.30
   0   2  -6  251.47   19.20
   0   2  -6  227.38   17.70
   0  -3   6  104.79    9.60
   0  -3   6   92.39    8.10
   0   3  -6  100.09    9.00
   0   3  -6   83.39    7.60
   0  -4   6   10.40    4.20
   0  -4   6   14.30    3.90
   0   4  -6   10.90    4.10
   0   4  -6    4.80    3.70
   0  -5   6   48.20    6.30
   0  -5   6   36.60    4.90
   0   5  -6   34.30    5.20
   0   5  -6   32.00    4.90
   0  -6   6  208.78   16.20
   0  -6   6  178.28   14.10
   0   6  -6  185.58   14.60
   0   6  -6  196.88   15.30
   0  -7   6  398.26   29.80
   0  -7   6  363.76   27.10
   0   7  -6  333.67   25.00
   0   7  -6  329.97   24.50
   0  -8   6    3.00    3.90
   0  -8   6    7.10    3.70
   0   8  -6    3.10    4.50
   0   8  -6    5.60    3.40
   0  -9   6   80.19    8.20
   0  -9   6   84.99    7.60
   0   9  -6  117.19   10.20
   0   9  -6   94.89    8.20
   0 -10   6  621.74   45.80
   0 -10   6  564.14   41.30
   0  10  -6  562.44   41.40
   0  10  -6  545.85   40.00
   0 -11   6    8.70    4.80
   0 -11   6    1.80    5.80
   0  11  -6    2.10    3.40
   0  11  -6   -4.50    4.10
   0 -12   6  106.29   10.20
   0 -12   6  121.89   11.10
   0  12  -6  107.39    9.70
   0  12  -6  110.89    9.60
   0 -13   6  282.17   21.60
   0 -13   6  293.47   22.10
   0  13  -6  286.27   22.50
   0  13  -6  290.47   21.80
   0 -14   6    7.10    5.10
   0 -14   6    2.00    5.40
   0  14  -6   -1.90    4.50
   0  14  -6    5.00    3.40
   0 -15   6    6.70    3.80
   0 -15   6   -0.20    5.50
   0  15  -6   20.50    8.20
   0  15  -6    6.20    3.40
   0 -16   6    2.50    5.60
   0 -16   6    2.20    5.20
   0  16  -6    0.10    3.30
   0  16  -6   -1.40    5.70
   0 -17   6   70.29    8.20
   0 -17   6   46.10    6.60
   0  17  -6   50.39    5.20
   0  17  -6   56.09    6.70
   0 -18   6  220.88   17.40
   0 -18   6  182.18   15.10
   0  18  -6  172.78   13.50
   0  18  -6  191.28   15.40
   0 -19   6  138.19   11.40
   0 -19   6  127.99   11.60
   0  19  -6  141.79   11.30
   0  19  -6  121.59   10.70
   0 -20   6    6.30    6.20
   0 -20   6    8.30    5.50
   0  20  -6   -0.90    4.80
   0  20  -6    4.80    4.10
   0 -21   6  236.48   19.30
   0 -21   6  229.38   18.20
   0 -22   6   21.10    6.90
   0 -22   6   26.20    9.60
   0  22  -6   24.60    7.30
   0  22  -6   22.90    6.10
   0 -23   6    5.30    7.50
   0 -23   6   19.70    8.20
   0  23  -6    4.80    5.90
   0  23  -6   25.40    8.80
   0 -24   6  149.79   15.60
   0 -24   6  173.48   15.70
   0  24  -6  148.29   13.40
   0  24  -6  159.58   12.80
   0 -25   6  148.29   14.40
   0 -25   6  179.98   16.10
   0  25  -6  175.48   15.40
   0  25  -6  172.48   13.60
   0 -26   6  212.88   19.80
   0 -26   6  199.28   16.30
   0  26  -6  196.98   16.20
   0  26  -6  169.18   13.50
   0 -23  -7  192.58   18.10
   0 -23  -7  147.59   12.30
   0  22   7   -3.40    6.50
   0  22   7    3.70   13.00
   0 -22  -7    0.40   12.70
   0 -22  -7   -3.30    6.70
   0  21   7  -11.20    6.20
   0  21   7  -11.00   11.20
   0 -21  -7  -16.80   12.50
   0 -21  -7    3.60    6.70
   0  20   7   16.40    6.20
   0  20   7    9.70    7.40
   0 -20  -7   23.00    9.30
   0 -20  -7    4.60    4.40
   0  19   7  161.08   13.40
   0  19   7  196.88   16.50
   0 -19  -7  164.18   15.70
   0 -19  -7  147.69   12.10
   0  18   7    3.50    6.30
   0  18   7   -2.40    8.40
   0 -18  -7   -3.00    8.70
   0 -18  -7   -1.30    6.70
   0  17   7   45.50    6.60
   0  17   7   46.20    7.50
   0 -17  -7   49.30    9.00
   0 -17  -7   43.20    7.40
   0  16   7  146.89   12.30
   0  16   7  141.79   12.60
   0 -16  -7  150.08   14.00
   0 -16  -7  149.88   12.50
   0  15   7   12.00    5.20
   0  15   7   23.80    7.00
   0 -15  -7    7.70    6.90
   0 -15  -7   14.00    7.10
   0  14   7  236.98   18.40
   0  14   7  259.67   21.40
   0 -14  -7  226.48   18.70
   0 -14  -7  237.18   18.40
   0  13   7   33.80    5.40
   0  13   7   55.09    8.30
   0 -13  -7   51.89    7.80
   0 -13  -7   45.90    5.70
   0  12   7  114.89    9.80
   0  12   7  125.69   13.10
   0 -12  -7  120.59   11.50
   0 -12  -7  106.89    9.80
   0  11   7   -2.00    4.60
   0  11   7    4.50    6.40
   0 -11  -7    3.20    6.30
   0 -11  -7    1.00    4.30
   0  10   7   21.10    5.80
   0  10   7   16.10    6.40
   0 -10  -7   13.00    6.40
   0   9   7    5.10    5.70
   0   9   7   25.90    8.40
   0  -9  -7    7.40    6.70
   0  -9  -7   15.70    5.80
   0   8   7    6.10    5.90
   0   8   7    3.60    5.30
   0  -8  -7   12.50    5.90
   0  -8  -7    9.70    4.70
   0   7   7  142.79   11.80
   0   7   7  149.19   12.70
   0  -7  -7  158.28   12.90
   0  -7  -7  148.49   12.90
   0   6   7   31.70    5.80
   0   6   7   36.00    5.80
   0  -6  -7   23.70    5.70
   0  -6  -7   31.00    6.40
   0   5   7  329.87   24.90
   0   5   7  339.27   25.70
   0  -5  -7  327.07   25.10
   0  -5  -7  326.47   24.70
   0   4   7  154.08   12.60
   0   4   7  160.48   14.10
   0  -4  -7  153.08   12.90
   0  -4  -7  152.68   13.60
   0  -3  -7  153.28   12.40
   0  -3  -7  135.49   12.10
   0   2   7  891.71   65.09
   0   2   7  839.22   61.59
   0  -2  -7  879.71   64.49
   0  -2  -7  786.62   57.49
   0   1   7  528.85   39.20
   0   1   7  520.85   38.80
   0  -1  -7  458.35   34.10
   0  -1  -7  465.35   34.90
   0   0   7   12.10    7.10
   0   0   7    9.00    4.60
   0   0  -7    4.00    5.30
   0   0  -7    5.50    4.70
   0  -1   7  447.46   33.20
   0  -1   7  433.66   32.40
   0   1  -7  465.85   34.60
   0   1  -7  419.26   31.50
   0  -2   7  711.73   51.99
   0  -2   7  801.12   58.69
   0   2  -7  795.72   58.29
   0   2  -7  780.62   57.09
   0  -3   7  136.89   11.20
   0  -3   7  143.49   12.10
   0   3  -7  152.28   12.60
   0   3  -7  144.49   12.40
   0  -4   7  122.09   10.50
   0  -4   7  125.39   10.90
   0   4  -7  121.49   10.90
   0   4  -7  121.09   10.50
   0  -5   7  285.87   21.70
   0  -5   7  313.07   23.70
   0   5  -7  278.17   21.20
   0   5  -7  277.67   21.30
   0  -6   7   45.00    7.00
   0  -6   7   30.70    5.10
   0   6  -7   36.60    5.50
   0   6  -7   20.50    4.90
   0  -7   7  157.28   13.30
   0  -7   7  169.98   14.00
   0   7  -7  161.48   13.30
   0  -8   7    3.50    4.40
   0  -8   7    8.40    5.30
   0   8  -7   -2.30    3.90
   0   8  -7    2.00    5.00
   0  -9   7    9.60    5.90
   0  -9   7    6.90    3.90
   0   9  -7   18.80    4.50
   0   9  -7   27.10    5.90
   0 -10   7   25.70    7.10
   0 -10   7   13.80    4.20
   0  10  -7   17.90    4.10
   0  10  -7   15.40    5.90
   0 -11   7   -2.20    6.10
   0 -11   7   -2.90    5.20
   0  11  -7   -0.40    4.50
   0  11  -7    1.90    5.30
   0 -12   7  138.39   12.10
   0 -12   7  133.79   11.50
   0  12  -7  124.99   10.50
   0  12  -7  121.79   12.20
   0 -13   7   45.50    7.80
   0 -13   7   53.29    6.40
   0  13  -7   64.59    8.20
   0  13  -7   62.79    6.90
   0 -14   7  244.38   19.30
   0 -14   7  260.17   20.20
   0  14  -7  241.48   19.30
   0  14  -7  250.77   19.20
   0  15  -7   14.20    3.80
   0  15  -7   17.20    5.20
   0 -16   7  161.98   14.50
   0 -16   7  130.79   10.90
   0  16  -7  153.38   13.00
   0  16  -7  131.09   10.40
   0 -17   7   50.49    8.00
   0 -17   7   37.60    6.30
   0  17  -7   42.40    9.30
   0  17  -7   44.30    5.20
   0 -18   7   10.40    7.00
   0 -18   7    6.60    8.50
   0  18  -7    5.30    3.90
   0  18  -7    4.80    8.90
   0 -19   7  209.68   17.70
   0 -19   7  202.98   17.10
   0  19  -7  194.08   14.90
   0  19  -7  198.88   18.20
   0 -20   7   10.30    7.90
   0 -20   7   15.50    6.90
   0  20  -7   10.80    4.10
   0  20  -7   30.70   11.10
   0 -21   7    5.30    9.10
   0 -21   7   -3.30    5.50
   0  21  -7   -1.90    4.30
   0  21  -7   -7.80    7.30
   0 -22   7    5.60    8.20
   0 -22   7    3.80    6.10
   0  22  -7    4.80    7.60
   0  22  -7    8.40    5.40
   0 -23   7  260.67   22.10
   0 -23   7  215.78   17.70
   0  23  -7  245.58   19.10
   0  23  -7  207.68   17.90
   0 -24   7   27.30    8.50
   0 -24   7   42.50    8.30
   0  24  -7   31.20    7.90
   0  20   8  202.18   18.60
   0  20   8  157.38   14.20
   0 -20  -8  172.88   16.40
   0 -20  -8  146.49   11.90
   0  19   8   26.60    9.30
   0  19   8   30.10   11.80
   0 -19  -8   19.20   10.30
   0 -19  -8   19.40    6.30
   0  18   8   40.90    9.40
   0  18   8   25.20   13.40
   0 -18  -8   40.20   11.70
   0 -18  -8   36.20    6.30
   0  17   8    7.90    6.50
   0  17   8    8.00   11.70
   0 -17  -8    5.70    7.90
   0 -17  -8    2.30   10.50
   0  16   8   72.29    8.40
   0  16   8   72.59   10.50
   0 -16  -8   90.49   11.20
   0 -16  -8   70.29   10.40
   0  15   8    1.00    6.20
   0  15   8    3.60    8.00
   0 -15  -8   -0.40    8.10
   0 -15  -8   -1.90    5.90
   0  14   8    0.70    6.00
   0  14   8    2.50    7.40
   0 -14  -8    5.00    8.00
   0 -14  -8   -1.90    5.80
   0  13   8  145.29   13.60
   0  13   8  127.69   10.90
   0 -13  -8  133.69   11.10
   0 -13  -8  134.29   13.20
   0  12   8  206.78   16.00
   0  12   8  217.08   17.60
   0 -12  -8  203.18   15.70
   0 -12  -8  220.18   18.20
   0  11   8  133.69   12.50
   0  11   8  109.89    9.40
   0 -11  -8  105.59    9.70
   0 -11  -8  136.89   13.60
   0  10   8  163.08   14.50
   0  10   8  124.99   11.60
   0 -10  -8  154.58   13.60
   0 -10  -8  161.68   13.40
   0   9   8   58.69    7.80
   0   9   8   64.39    7.90
   0  -9  -8   56.79    8.10
   0  -9  -8   63.29    7.30
   0   8   8  109.59   10.60
   0   8   8  112.49   11.00
   0  -8  -8  113.59   10.20
   0  -8  -8  112.59   11.10
   0   7   8   64.09    8.10
   0   7   8   71.29    7.50
   0  -7  -8   80.39    8.50
   0  -7  -8   82.19    9.80
   0   6   8   90.49   10.60
   0  -6  -8   99.29   11.40
   0  -6  -8  105.39    9.80
   0   5   8   77.49    8.00
   0   5   8   68.39    9.90
   0  -5  -8   91.09   11.40
   0  -5  -8   82.89    8.60
   0   4   8  615.64   45.60
   0   4   8  602.24   44.60
   0  -4  -8  651.93   48.00
   0  -4  -8  616.24   46.10
   0   3   8   17.50    4.90
   0   3   8    6.20    6.70
   0  -3  -8   16.50    7.20
   0  -3  -8    7.90    4.80
   0   2   8    2.90    6.00
   0   2   8   -1.40    4.60
   0  -2  -8    8.70    6.90
   0  -2  -8    4.90    4.90
   0   1   8  110.89   10.00
   0   1   8  138.29   12.70
   0  -1  -8  139.29   12.10
   0  -1  -8  128.89   11.60
   0   0   8  414.46   30.90
   0   0   8  501.15   37.30
   0   0  -8  484.05   36.00
   0   0  -8  399.46   30.10
   0  -1   8  127.39   11.10
   0  -1   8  118.99   10.80
   0   1  -8  135.29   11.80
   0   1  -8  100.29    9.50
   0  -2   8   13.20    5.20
   0  -2   8    9.20    7.90
   0   2  -8    8.00    5.30
   0   2  -8    1.20    5.40
   0  -3   8    6.20    5.30
   0  -3   8   15.20    4.60
   0   3  -8    7.60    6.10
   0   3  -8   24.00    6.00
   0  -4   8  619.24   45.40
   0  -4   8  611.44   45.00
   0   4  -8  627.14   46.20
   0   4  -8  660.33   48.60
   0  -5   8   60.79    6.90
   0  -5   8   62.89    7.10
   0   5  -8   55.19    7.00
   0   5  -8   67.09    8.00
   0  -6   8  103.29    9.60
   0  -6   8   83.89    8.40
   0   6  -8   72.09    7.60
   0   6  -8   75.29    8.00
   0  -7   8   68.39    7.30
   0  -7   8   69.99    7.40
   0   7  -8   68.39    7.40
   0   7  -8   55.59    6.00
   0  -8   8  102.09    9.40
   0  -8   8  110.49   10.20
   0   8  -8   94.29    8.60
   0   8  -8  105.79    9.90
   0  -9   8   62.29    8.60
   0  -9   8   56.29    6.30
   0   9  -8   60.89    6.30
   0   9  -8   47.50    7.10
   0 -10   8  173.08   14.70
   0 -10   8  134.69   11.10
   0  10  -8  139.09   11.40
   0  10  -8  137.29   11.80
   0 -11   8  129.69   11.80
   0 -11   8  125.79   11.40
   0  11  -8  151.68   12.10
   0  11  -8  137.99   12.00
   0 -12   8  262.97   21.10
   0 -12   8  228.18   17.90
   0  12  -8  235.98   18.50
   0  12  -8  224.38   17.20
   0 -13   8  164.98   13.60
   0 -13   8  157.08   13.60
   0  13  -8  181.38   14.20
   0  13  -8  158.38   13.50
   0 -14   8    6.20    6.50
   0 -14   8   10.30    8.20
   0  14  -8    9.80    4.50
   0  14  -8    3.90    6.30
   0 -15   8   -6.30    7.40
   0 -15   8    2.90    7.10
   0  15  -8    5.10   10.10
   0  15  -8   -0.80    4.70
   0 -16   8   78.79    9.30
   0 -16   8   76.09    7.90
   0  16  -8   91.89   13.80
   0  16  -8   63.89    6.10
   0 -17   8   13.40    5.20
   0 -17   8   22.20    7.70
   0  17  -8   21.70    4.10
   0  17  -8   16.30   10.00
   0 -18   8   42.70    9.00
   0 -18   8   23.30    6.30
   0  18  -8   28.00    9.10
   0  18  -8   30.20    4.90
   0 -19   8   13.00    6.50
   0 -19   8    9.80    8.20
   0  19  -8   15.60    8.10
   0  19  -8   28.60    4.90
   0 -20   8  232.48   18.80
   0 -20   8  234.08   19.90
   0  20  -8  195.48   15.20
   0  20  -8  185.68   15.70
   0 -21   8    9.40    9.40
   0  21  -8    7.70    7.20
   0  16   9    4.20    7.90
   0  16   9   -0.20    6.00
   0 -16  -9    1.70    9.80
   0 -16  -9    5.20    6.30
   0  15   9    5.70    6.00
   0  15   9    2.70    7.50
   0 -15  -9   -0.10    9.80
   0 -15  -9    6.40    8.00
   0  14   9   89.69    9.10
   0  14   9   79.29   10.30
   0 -14  -9   88.89   11.70
   0 -14  -9   97.19    9.20
   0  13   9  108.79   10.10
   0  13   9   87.49   10.50
   0 -13  -9  109.69   13.50
   0 -13  -9  106.79   10.70
   0  12   9  148.79   12.20
   0  12   9  178.88   15.60
   0  11   9   -1.20    4.60
   0  11   9    2.30    6.90
   0 -11  -9   -0.30    5.70
   0 -11  -9   10.60    7.80
   0  10   9   85.89    9.60
   0  10   9  116.09   11.20
   0 -10  -9   90.79   10.60
   0   9   9   83.39   10.60
   0   9   9   61.09    8.60
   0  -9  -9   62.49    9.50
   0  -9  -9   55.29    7.20
   0   8   9    5.40    7.30
   0   8   9    9.50    7.80
   0  -8  -9   -0.50    7.70
   0  -8  -9    7.50    6.50
   0   7   9    6.30   10.40
   0   7   9   19.00    5.80
   0  -7  -9   10.20    8.80
   0  -7  -9   23.20    5.60
   0   6   9    0.20    5.80
   0   6   9    2.70    7.30
   0  -6  -9    3.80    5.50
   0  -6  -9    2.10    7.80
   0   5   9   -0.80    7.10
   0   5   9   -3.40    5.70
   0  -5  -9   -2.10    6.00
   0  -5  -9   10.30    7.50
   0   4   9   44.50    8.20
   0   4   9   32.50    6.70
   0  -4  -9   35.80    6.70
   0  -4  -9   45.90    8.60
   0   3   9  185.38   15.70
   0   3   9  167.38   14.00
   0  -3  -9  176.68   14.70
   0  -3  -9  177.78   15.00
   0   2   9  122.59   11.10
   0   2   9  117.19   10.90
   0  -2  -9  103.39   10.20
   0  -2  -9  123.69   11.00
   0   1   9  124.09   11.20
   0   1   9  108.09   10.40
   0  -1  -9   89.59    9.40
   0  -1  -9  105.69   10.00
   0   0   9    4.00    6.00
   0   0   9   -7.90    8.80
   0   0  -9    0.30    5.50
   0   0  -9    2.30    5.90
   0  -1   9  134.69   14.00
   0  -1   9  123.39   11.50
   0   1  -9  112.59   10.50
   0   1  -9  106.79   10.40
   0  -2   9  110.49   10.50
   0  -2   9  110.69   13.60
   0   2  -9  119.89   10.80
   0   2  -9  115.49   10.80
   0  -3   9  173.28   16.00
   0  -3   9  157.58   13.30
   0   3  -9  177.78   14.70
   0   3  -9  163.88   13.60
   0  -4   9   30.30    6.20
   0  -4   9   32.00    7.20
   0   4  -9   35.70    7.20
   0   4  -9   41.70    6.90
   0  -5   9    2.30    5.70
   0  -5   9    0.10    5.90
   0   5  -9    4.30    6.10
   0   5  -9    2.60    5.80
   0  -6   9   -3.80    5.70
   0  -6   9  -15.20    5.80
   0   6  -9    1.00    6.10
   0   6  -9    5.50    6.20
   0  -7   9   17.20    6.20
   0  -7   9   22.20    5.90
   0   7  -9   15.10    6.90
   0   7  -9   15.30    4.50
   0  -8   9    2.00    6.70
   0  -8   9    6.40    5.60
   0   8  -9    1.70    5.20
   0   8  -9    0.30    4.30
   0  -9   9   54.39    7.30
   0  -9   9   58.79    7.10
   0   9  -9   59.09    7.20
   0   9  -9   60.39    6.90
   0 -10   9   95.19    9.00
   0 -10   9   76.59    9.10
   0  10  -9   87.99    8.20
   0  10  -9   88.79    9.30
   0 -11   9   11.90    7.30
   0 -11   9    1.20    7.10
   0  11  -9    6.00    4.50
   0  11  -9    0.90    5.70
   0 -12   9  209.88   18.40
   0 -12   9  227.18   19.50
   0  12  -9  184.78   15.50
   0  12  -9  223.08   17.30
   0 -13   9  132.89   13.00
   0 -13   9  121.59   11.50
   0  13  -9  109.79    9.90
   0  13  -9  119.89   11.20
   0 -14   9  112.49   10.80
   0 -14   9  108.49   11.70
   0  14  -9  104.19    9.30
   0  14  -9  108.69   10.60
   0 -15   9   16.80    8.50
   0 -15   9   -5.10    6.20
   0  15  -9    3.90    6.30
   0  15  -9    7.90    4.90
   0 -16   9   -1.10    9.00
   0 -16   9   -7.20    6.70
   0  16  -9   -2.00    4.90
   0  16  -9    3.60    6.60
   0 -17   9   17.50    9.30
   0  17  -9   38.80    7.70
   0   9  10  193.78   16.70
   0   9  10  203.28   19.20
   0  -9 -10  163.08   16.60
   0  -9 -10  192.88   15.70
   0   8  10   -8.00    6.60
   0   8  10    7.50    8.50
   0  -8 -10   15.80    9.80
   0  -8 -10    5.50    6.30
   0   7  10   23.30    7.40
   0   7  10   31.70    7.60
   0  -7 -10   26.00    6.90
   0  -7 -10   29.90    8.50
   0   6  10  135.19   13.50
   0   6  10  128.39   11.50
   0  -6 -10  121.29   13.60
   0  -6 -10  126.89   11.50
   0   5  10    5.00    4.70
   0   5  10    1.30    7.70
   0  -5 -10   -0.60    6.00
   0  -5 -10   -9.30    8.90
   0   4  10   10.90    6.60
   0   4  10    4.90    6.40
   0  -4 -10   13.30    6.50
   0  -4 -10    9.30    7.80
   0   3  10   53.39    8.10
   0   3  10   46.00    7.50
   0  -3 -10   49.30    7.50
   0  -3 -10   43.00    9.00
   0   2  10    6.20    7.50
   0   2  10   -1.60    6.50
   0  -2 -10    3.60    7.00
   0  -2 -10   10.50    9.10
   0   1  10   42.90    8.90
   0   1  10   28.00    6.90
   0  -1 -10   25.40    6.80
   0  -1 -10   19.70    8.50
   0   0 -10   35.50    6.70
   0   0 -10   22.50    7.50
   0  -1  10   35.50    9.50
   0  -1  10   32.20    7.30
   0   1 -10   35.10    7.30
   0   1 -10   37.10    7.50
   0  -2  10   21.70    9.70
   0  -2  10   -4.20    6.50
   0   2 -10    6.90    7.40
   0   2 -10   -4.50    7.30
   0  -3  10   64.59    8.30
   0  -3  10   38.70    8.30
   0   3 -10   58.49    8.60
   0   3 -10   61.99    9.20
   0  -4  10    5.70    6.60
   0  -4  10    3.20    6.70
   0   4 -10    6.60    6.50
   0   4 -10    0.70    7.10
   0  -5  10   15.20    6.90
   0  -5  10    1.50    9.60
   0  -6  10  121.39   11.80
   0  -6  10  131.69   12.10
   0   6 -10  135.89   12.50
   0   6 -10  115.39    9.90
   0  -7  10   15.70    6.40
   0  -7  10   29.50    6.70
   0   7 -10    8.40    5.20
   0   7 -10   22.50    7.20
   0  -8  10   -2.50    5.80
   0  -8  10    1.00    6.30
   0   8 -10    7.30    5.40
   0   8 -10    7.70    7.20
   0  -9  10  149.29   12.70
   0  -9  10  152.88   13.50
   0   9 -10  166.98   13.60
   0   9 -10  155.58   13.60
   0 -10  10   85.89    9.80
   0  10 -10   74.09    8.90
  -1   8 -10   12.40    6.70
   1  -8  10   19.00    6.90
   1  -8  10   20.40    6.50
  -1   7 -10  129.89   11.30
  -1   7 -10  139.19   12.50
   1  -7  10  118.79   11.30
   1  -7  10  128.39   11.70
  -1   6 -10    1.30    5.00
  -1   6 -10   -2.90    7.10
   1  -6  10   -0.40    6.10
   1  -6  10    6.90    6.70
  -1   5 -10   14.60    7.40
  -1   5 -10    1.40    5.30
   1  -5  10    4.00    9.90
   1  -5  10    7.90    5.80
  -1   4 -10   -1.00    6.50
  -1   4 -10   -8.70    6.50
   1  -4  10    2.20    7.00
   1  -4  10    3.60    5.90
  -1   3 -10   80.39    9.80
  -1   3 -10   68.59    8.70
   1  -3  10   79.59    9.00
   1  -3  10   62.09    9.00
   1  -2  10   24.90    8.80
   1  -2  10   19.20    6.40
  -1   1 -10    1.00    7.80
  -1   1 -10   -5.40    5.60
   1  -1  10   -2.20    8.40
   1  -1  10   -0.20    6.20
  -1   0 -10   -1.60    5.70
  -1   0 -10   -3.10    7.90
   1   0  10   -7.40    6.70
   1   0  10   -0.50    6.70
  -1  -1 -10   -7.80    5.70
  -1  -1 -10   -0.40    8.00
   1   1  10   -4.50    6.00
   1   1  10   -3.80    7.10
  -1  -2 -10   12.50    5.90
  -1  -2 -10   12.70    8.10
   1   2  10   -0.50    6.50
   1   2  10    7.00    5.90
  -1  -3 -10   64.59    8.00
  -1  -3 -10   78.69   10.70
   1   3  10   81.49    9.20
   1   3  10   61.49    9.00
  -1  -4 -10  -11.60    8.20
  -1  -4 -10    1.80    6.20
   1   4  10   -3.60    6.80
   1   4  10   -3.00    6.40
  -1  -5 -10   11.80    8.70
  -1  -5 -10   17.40    6.30
   1   5  10   15.50    5.60
   1   5  10   14.80    6.50
  -1  -6 -10  -12.70    9.30
  -1  -6 -10   -5.30    5.30
   1   6  10   -3.70    7.70
   1   6  10   -0.50    5.70
  -1  -7 -10  118.59   10.50
  -1  -7 -10  144.39   14.90
   1   7  10  120.89   11.20
   1   7  10  160.78   15.10
  -1  -8 -10   25.80    6.30
  -1  -8 -10    3.60    8.60
   1   8  10   24.80    9.30
   1   8  10   20.30    9.10
  -1  -9 -10  424.26   31.80
  -1  16  -9    7.00    7.00
   1 -16   9   -9.80    8.20
  -1  15  -9    1.50    6.40
  -1  15  -9    8.80    4.80
   1 -15   9   13.40    8.10
   1 -15   9   10.30    7.30
  -1  14  -9    4.90    4.50
  -1  14  -9    4.90    6.20
   1 -14   9   -1.80    7.50
   1 -14   9   -1.50    6.90
  -1  13  -9  108.99   10.60
  -1  13  -9  141.49   11.80
   1 -13   9  142.29   12.90
   1 -13   9  104.49   11.20
  -1  12  -9    6.70    5.80
  -1  12  -9    8.40    5.20
   1 -12   9    2.10    9.10
   1 -12   9    3.60    7.30
  -1  11  -9   62.99    7.60
  -1  11  -9   74.69    7.70
   1 -11   9   87.39   10.40
   1 -11   9   79.89    9.50
  -1  10  -9    1.80    5.00
  -1  10  -9    8.60    6.30
   1 -10   9   21.20    7.70
   1 -10   9   22.50    5.90
  -1   9  -9   98.19    9.00
  -1   9  -9   86.19    8.60
   1  -9   9   82.79    8.90
   1  -9   9   99.99    9.20
  -1   8  -9  199.88   15.70
  -1   8  -9  173.28   14.20
   1  -8   9  177.28   14.90
   1  -8   9  192.18   15.50
  -1   7  -9    1.90    5.30
  -1   7  -9    1.80    4.50
   1  -7   9   -2.20    5.70
   1  -7   9   -1.70    5.40
  -1   6  -9  141.19   12.40
   1  -6   9  106.79   10.10
   1  -6   9  116.79   10.60
  -1   5  -9   16.80    6.50
  -1   5  -9   27.30    6.90
   1  -5   9   32.00    6.50
   1  -5   9   28.90    6.50
  -1   4  -9  380.06   28.90
  -1   4  -9  379.26   29.00
   1  -4   9  409.96   31.00
   1  -4   9  421.06   31.60
  -1   3  -9   -1.80    7.00
  -1   3  -9   -3.20    6.10
   1  -3   9    3.20   10.00
   1  -3   9    5.40    5.20
  -1   2  -9    6.20    7.10
  -1   2  -9   16.90    6.40
   1  -2   9   21.60   10.50
   1  -2   9   11.30    5.20
  -1   1  -9    2.10    6.90
  -1   1  -9    9.40    7.60
   1  -1   9   -6.10   11.20
   1  -1   9   -6.20    6.10
  -1   0  -9  123.89   12.30
  -1   0  -9  110.09   11.00
   1   0   9  113.49   11.20
   1   0   9  125.39   13.80
  -1  -1  -9    2.10    6.30
  -1  -1  -9   -6.50    7.40
   1   1   9   -1.90    7.60
   1   1   9   -2.40    6.30
  -1  -2  -9    7.80    7.90
  -1  -2  -9    9.50    5.20
   1   2   9   11.40    5.40
   1   2   9    3.40    5.60
  -1  -3  -9    5.40    5.30
  -1  -3  -9   -3.00    7.50
   1   3   9    4.80    5.80
   1   3   9    1.20    5.30
  -1  -4  -9  358.76   27.80
  -1  -4  -9  420.06   31.50
   1   4   9  359.26   27.20
   1   4   9  375.56   28.40
  -1  -5  -9   16.40    6.20
  -1  -5  -9   14.00    7.90
   1   5   9   10.80    6.70
   1   5   9    6.00    5.70
  -1  -6  -9  122.19   11.50
  -1  -6  -9  126.39   12.90
   1   6   9  129.29   12.10
  -1  -7  -9    7.90    8.70
  -1  -7  -9    4.20    5.80
   1   7   9    1.10    5.70
   1   7   9    6.20    8.40
  -1  -8  -9  176.68   16.40
  -1  -8  -9  201.58   16.10
   1   8   9  182.48   15.40
   1   8   9  179.08   15.40
  -1  -9  -9   83.19   10.90
  -1  -9  -9   99.69   10.20
   1   9   9   89.39   10.60
   1   9   9   87.39   10.80
  -1 -10  -9   14.00    9.10
  -1 -10  -9   20.60    6.40
   1  10   9   16.50    7.60
   1  10   9   35.60    8.30
  -1 -11  -9   56.79    5.90
  -1 -11  -9   65.09   10.50
   1  11   9   74.59    9.10
   1  11   9   60.59    6.90
  -1 -12  -9   -4.90    6.00
  -1 -12  -9    9.10    8.80
   1  12   9    7.60    5.20
   1  12   9    2.80    7.10
  -1 -13  -9  102.39   12.40
  -1 -13  -9   99.99   10.30
   1  13   9  106.09   10.80
   1  13   9  124.69   11.20
  -1 -14  -9    2.30    9.30
  -1 -14  -9    9.20    5.60
   1  14   9   -4.60    6.10
   1  14   9   -2.70    7.70
  -1 -15  -9   -3.50    9.50
  -1 -15  -9    3.80    5.50
   1  15   9   11.50    8.20
   1  15   9   10.40    6.30
  -1 -16  -9    3.10    6.40
  -1 -16  -9    0.10    9.40
   1  16   9    0.90    6.10
   1  16   9    6.90    8.50
  -1  20  -8   41.80    5.50
  -1  20  -8   61.39    8.80
   1 -20   8   39.80   10.40
   1 -20   8   62.19   11.70
  -1  19  -8   74.49    9.30
  -1  19  -8   93.99    9.10
   1 -19   8  101.19   13.00
   1 -19   8   81.39   11.90
  -1  18  -8  166.98   13.60
  -1  18  -8  180.18   16.00
   1 -18   8  210.48   17.80
   1 -18   8  162.98   15.60
  -1  17  -8   35.60    5.10
  -1  17  -8   33.30    9.20
   1 -17   8   22.30    8.60
   1 -17   8   30.60    8.00
  -1  16  -8   10.50    3.90
  -1  16  -8   42.00   12.10
   1 -16   8   18.50    7.80
   1 -16   8    9.90    6.70
  -1  15  -8   40.60    5.70
  -1  15  -8   57.39    9.10
   1 -15   8   47.40    8.40
   1 -15   8   51.89    7.70
  -1  14  -8   60.59    7.80
  -1  14  -8   53.89    5.90
   1 -14   8   62.39    7.60
   1 -14   8   64.69    8.30
  -1  13  -8    0.40    4.50
  -1  13  -8    1.00    7.60
   1 -13   8   -7.50    5.70
   1 -13   8   -0.50    6.00
  -1  12  -8   -5.50    4.30
  -1  12  -8    3.30    5.20
   1 -12   8   -2.50    5.20
   1 -12   8   -4.20    6.00
  -1  11  -8    1.60    4.30
  -1  11  -8   -0.10    4.90
   1 -11   8    5.40    5.30
   1 -11   8    1.60    5.90
  -1  10  -8    0.30    4.90
  -1  10  -8    1.80    4.40
   1 -10   8    1.20    5.60
   1 -10   8   10.60    4.70
  -1   9  -8   44.80    6.70
  -1   9  -8   37.80    5.10
   1  -9   8   42.80    7.80
   1  -9   8   35.10    5.10
  -1   8  -8   12.40    4.30
  -1   8  -8   13.10    4.90
   1  -8   8   13.20    4.80
   1  -8   8    1.20    5.30
  -1   7  -8  630.74   46.20
  -1   7  -8  667.63   49.00
   1  -7   8  684.53   50.39
   1  -7   8  619.24   45.50
  -1   6  -8    9.50    5.30
  -1   6  -8   24.00    5.10
   1  -6   8   19.40    5.40
   1  -6   8   12.20    5.10
  -1   5  -8  107.39    9.90
  -1   5  -8   82.69    8.40
   1  -5   8   98.59    9.60
   1  -5   8  100.79    9.50
  -1   4  -8  117.59   10.80
  -1   4  -8  119.49   10.90
   1  -4   8  115.09   10.50
   1  -4   8  114.59   10.60
  -1   3  -8  413.56   31.00
  -1   3  -8  333.47   25.40
   1  -3   8  374.76   28.20
   1  -3   8  355.16   26.80
  -1   2  -8  139.59   12.20
  -1   2  -8  112.19   10.40
   1  -2   8  160.78   13.50
   1  -2   8  118.09   10.60
  -1   1  -8  665.23   49.00
  -1   1  -8  744.33   54.59
   1  -1   8  716.53   52.69
   1  -1   8  684.53   50.89
  -1   0  -8    4.70    5.20
  -1   0  -8   -4.40    5.80
   1   0   8    6.60    5.30
   1   0   8    3.80    5.60
  -1  -1  -8  647.64   47.70
  -1  -1  -8  779.42   57.19
   1   1   8  788.42   57.89
   1   1   8  660.33   48.60
  -1  -2  -8  136.89   12.00
  -1  -2  -8  133.19   11.90
  -1  -3  -8  400.06   29.70
  -1  -3  -8  415.46   31.50
   1   3   8  387.26   29.10
   1   3   8  381.36   29.10
  -1  -4  -8  115.99   10.20
  -1  -4  -8  132.49   12.60
   1   4   8  116.19   11.70
   1   4   8  138.29   11.90
  -1  -5  -8   98.29    9.70
  -1  -5  -8  116.89   11.70
   1   5   8  106.19   11.50
   1   5   8   96.49    9.80
  -1  -6  -8   23.60    5.60
  -1  -6  -8    7.30    7.70
   1   6   8   24.40    9.40
   1   6   8   21.80    5.50
  -1  -7  -8  663.33   48.70
  -1  -7  -8  693.03   51.19
   1   7   8  691.73   50.99
   1   7   8  656.13   48.10
  -1  -8  -8    4.40    5.40
  -1  -8  -8    5.80    6.70
   1   8   8    1.20    5.40
   1   8   8    4.60    5.40
  -1  -9  -8   40.30    7.40
  -1  -9  -8   49.90    6.50
   1   9   8   47.90    7.40
   1   9   8   50.29    7.10
  -1 -10  -8  -10.80    7.00
  -1 -10  -8    3.60    5.40
   1  10   8    6.20    6.20
   1  10   8   -7.90    9.80
  -1 -11  -8    4.80    4.60
  -1 -11  -8   -7.90    8.50
   1  11   8   -3.10    4.30
   1  11   8   -1.20    5.90
  -1 -12  -8    3.60    5.40
  -1 -12  -8    2.60    6.90
   1  12   8    1.70    4.30
   1  12   8    3.70    6.60
  -1 -13  -8   -1.90    4.80
  -1 -13  -8   10.80    8.70
   1  13   8   -9.50    6.90
   1  13   8    3.80    5.10
  -1 -14  -8   55.29    9.70
  -1 -14  -8   58.39    7.10
   1  14   8   51.19    7.70
   1  14   8   46.50    8.90
  -1 -15  -8   31.60    9.10
  -1 -15  -8   40.60    6.40
   1  15   8   39.30    7.20
   1  15   8   25.50    8.00
  -1 -16  -8    5.10    8.70
  -1 -16  -8   12.90    9.20
   1  16   8   10.00    6.20
   1  16   8   10.40    7.40
  -1 -17  -8   13.90   10.10
  -1 -17  -8   44.20    9.70
   1  17   8   32.40    9.40
   1  17   8   22.80    6.60
  -1 -18  -8  167.38   14.90
  -1 -18  -8  146.49   15.20
   1  18   8  163.28   16.00
   1  18   8  178.98   15.00
  -1 -19  -8   77.29    8.40
  -1 -19  -8   67.49   11.80
   1  19   8   60.29    8.50
   1  19   8   58.99   11.20
  -1 -20  -8   34.00   10.90
  -1 -20  -8   33.30    5.90
   1  20   8   44.90   10.60
   1  20   8   44.20    7.60
  -1  23  -7    1.50    6.10
  -1  23  -7   12.60    7.80
   1 -23   7   13.40    6.50
   1 -23   7    0.00    8.10
  -1  22  -7    3.90    7.40
  -1  22  -7    0.90    8.00
   1 -22   7    4.50    6.90
   1 -22   7   11.70    9.10
  -1  21  -7   -1.40    5.10
  -1  21  -7    1.00    7.20
   1 -21   7    5.50    5.60
   1 -21   7    4.40    8.00
  -1  20  -7  111.19    9.60
  -1  20  -7  120.59   11.50
   1 -20   7  115.99   10.40
   1 -20   7  118.09   12.40
  -1  19  -7    0.60    4.20
  -1  19  -7   -1.10    9.50
   1 -19   7   -2.80    5.90
   1 -19   7    6.70    8.00
  -1  18  -7    7.30    3.60
  -1  18  -7   14.00    9.90
   1 -18   7   -2.70    5.80
   1 -18   7   -5.90    8.30
  -1  17  -7   39.40    5.00
  -1  17  -7   45.50    9.20
   1 -17   7   47.90    6.70
   1 -17   7   48.90    9.40
  -1  16  -7    4.30    3.30
  -1  16  -7    5.70    5.00
   1 -16   7   12.10    4.70
   1 -16   7   -3.20    7.60
  -1  15  -7   15.50    3.90
  -1  15  -7    5.50    5.00
   1 -15   7    9.70    4.70
   1 -15   7    1.00    5.90
  -1  14  -7   37.80    5.20
  -1  14  -7   37.50    6.50
   1 -14   7   45.60    7.50
   1 -14   7   40.90    6.90
  -1  13  -7  400.36   29.60
  -1  13  -7  419.66   31.50
   1 -13   7  440.96   32.70
   1 -13   7  435.96   32.80
  -1  12  -7   29.00    6.40
  -1  12  -7   33.90    8.10
   1 -12   7   34.90    6.30
   1 -12   7   40.70    7.20
  -1  11  -7  341.57   25.70
  -1  11  -7  395.66   30.00
   1 -11   7  320.87   24.80
   1 -11   7  348.17   26.60
  -1  10  -7   11.80    4.00
  -1  10  -7   12.60    8.40
   1 -10   7   13.60    4.00
   1 -10   7   26.80    7.40
  -1   9  -7  267.97   20.30
  -1   9  -7  276.07   21.40
   1  -9   7  258.47   19.70
   1  -9   7  296.57   23.20
  -1   8  -7   49.99    5.70
  -1   8  -7   61.39    7.50
   1  -8   7   67.89    6.90
   1  -8   7   67.39    8.50
  -1   7  -7  207.08   16.10
  -1   7  -7  200.38   15.90
   1  -7   7  189.98   15.00
   1  -7   7  182.78   15.00
  -1   6  -7  144.89   12.30
  -1   6  -7  114.09   10.10
   1  -6   7  136.39   12.30
   1  -6   7  143.19   12.20
  -1   5  -7  120.79   10.60
  -1   5  -7  125.49   10.80
   1  -5   7  128.19   11.00
   1  -5   7  127.99   11.00
  -1   4  -7  481.45   35.80
  -1   4  -7  487.95   36.10
   1  -4   7  473.55   35.10
   1  -4   7  475.65   35.40
  -1   3  -7   78.69    7.80
  -1   3  -7   85.29    8.70
   1  -3   7   82.99    7.90
   1  -3   7   72.39    7.80
  -1   2  -7   36.30    5.90
  -1   2  -7   44.60    6.00
   1  -2   7   39.00    5.80
   1  -2   7   39.40    5.60
  -1   1  -7   35.40    6.30
  -1   1  -7   34.30    6.60
   1  -1   7   43.00    6.40
   1  -1   7   34.70    6.40
  -1   0  -7   -1.50    5.20
  -1   0  -7   -1.80    4.20
   1   0   7   -4.30    4.50
   1   0   7    2.90    4.70
  -1  -1  -7   21.40    5.10
  -1  -1  -7   36.20    6.50
   1   1   7   34.20    6.50
   1   1   7   30.60    5.70
  -1  -2  -7   34.60    6.70
  -1  -2  -7   30.80    5.60
   1   2   7   33.50    6.10
   1   2   7   48.20    8.40
  -1  -3  -7   58.89    6.20
  -1  -3  -7   78.79    8.90
   1   3   7   54.69    8.00
   1   3   7   71.19    8.20
  -1  -4  -7  471.45   35.30
  -1  -4  -7  412.46   30.50
   1   4   7  490.55   36.50
   1   4   7  438.86   32.50
  -1  -5  -7  124.59   10.80
  -1  -5  -7  146.69   13.10
   1   5   7  111.19   10.50
   1   5   7  132.69   11.60
  -1  -6  -7  122.29   11.30
  -1  -6  -7  128.19   10.70
   1   6   7  130.99   11.50
   1   6   7  115.79   10.00
  -1  -7  -7  192.38   15.20
  -1  -7  -7  155.08   13.30
   1   7   7  200.08   16.30
   1   7   7  175.78   14.10
  -1  -8  -7   58.39    7.90
  -1  -8  -7   54.99    6.40
   1   8   7   60.99    6.90
   1   8   7   63.29    8.20
  -1  -9  -7  236.88   19.00
  -1  -9  -7  271.97   20.60
   1   9   7  292.77   22.80
   1   9   7  321.17   24.50
  -1 -10  -7   24.10    6.70
  -1 -10  -7   11.50    5.40
   1  10   7   27.90    7.40
   1  10   7   31.10    7.60
  -1 -11  -7  328.57   25.40
  -1 -11  -7  332.77   24.70
   1  11   7  320.67   24.80
   1  11   7  310.27   23.20
  -1 -12  -7   21.70    4.30
  -1 -12  -7   30.10    7.20
   1  12   7   33.90    7.20
   1  12   7   34.10    4.80
  -1 -13  -7  404.26   30.80
  -1 -13  -7  362.16   27.10
   1  13   7  395.86   30.50
   1  13   7  332.57   24.90
  -1 -14  -7   37.90    5.90
  -1 -14  -7   37.90    7.20
   1  14   7   39.50    6.40
   1  14   7   34.20    7.50
  -1 -15  -7   14.90    8.60
  -1 -15  -7    6.30    6.50
   1  15   7   11.40    7.80
   1  15   7   11.40    5.10
  -1 -16  -7   -0.10    5.00
  -1 -16  -7    6.00    7.00
   1  16   7   27.00    8.00
   1  16   7    5.70    4.90
  -1 -17  -7   44.90    7.00
  -1 -17  -7   43.20    8.50
  -1 -18  -7    3.30    8.40
  -1 -18  -7    1.20    6.80
   1  18   7   13.30    7.20
   1  18   7   -0.60    7.10
  -1 -19  -7    1.60    6.20
  -1 -19  -7    4.30    8.70
   1  19   7    1.00    8.50
   1  19   7   -5.10    9.00
  -1 -20  -7   90.49   11.70
  -1 -20  -7   96.69    8.70
   1  20   7  114.89   13.30
   1  20   7  108.29    9.90
  -1 -21  -7    9.70   12.40
  -1 -21  -7    0.70    4.80
   1  21   7   -2.20   11.20
   1  21   7   -2.50    5.70
  -1 -22  -7    1.80    5.60
  -1 -22  -7    1.00   12.10
   1  22   7    2.80    8.40
   1  22   7   -4.40    5.90
  -1 -23  -7   -1.80    6.60
  -1 -23  -7    3.70   10.50
   1  23   7    7.80    8.90
   1  23   7    6.60    6.50
   1  24   7   -0.50    5.60
  -1  26  -6   -1.00    7.90
   1 -26   6   -1.70   10.70
  -1  25  -6   62.49    8.50
  -1  25  -6   64.99    7.00
   1 -25   6   54.69    9.70
   1 -25   6   60.89   11.70
  -1  24  -6  327.37   25.50
  -1  24  -6  291.57   22.00
   1 -24   6  318.47   25.40
   1 -24   6  268.57   21.30
   1 -23   6   22.50    9.40
   1 -23   6   25.60    7.70
   1 -22   6  194.88   15.90
   1 -22   6  185.08   16.10
  -1  21  -6   12.40    5.70
  -1  21  -6   13.10    5.20
   1 -21   6   11.20    5.40
   1 -21   6    4.70    8.70
  -1  20  -6  118.39   11.00
  -1  20  -6  130.49   10.70
   1 -20   6  124.79   10.70
   1 -20   6  105.39   11.80
  -1  19  -6    1.50    5.30
  -1  19  -6    4.80    4.30
   1 -19   6    3.10    6.80
   1 -19   6   -2.40    5.50
  -1  18  -6  240.48   18.10
  -1  18  -6  282.77   21.80
   1 -18   6  297.97   23.20
   1 -18   6  307.37   23.60
  -1  17  -6    3.90    3.70
  -1  17  -6    8.40    5.30
   1 -17   6    1.60    6.90
   1 -17   6    1.40    5.50
  -1  16  -6   34.70    4.40
  -1  16  -6   24.40    6.90
   1 -16   6   31.50    6.00
   1 -16   6   31.00    5.70
  -1  15  -6    4.20    3.10
  -1  15  -6    6.50    5.60
   1 -15   6    5.90    3.80
   1 -15   6    9.50    5.40
  -1  14  -6  303.17   23.20
  -1  14  -6  248.58   18.70
   1 -14   6  312.87   24.00
   1 -14   6  257.17   19.60
  -1  13  -6   34.10    8.50
  -1  13  -6   50.59    5.40
   1 -13   6   51.29    6.00
   1 -13   6   45.10    7.00
  -1  12  -6  182.18   14.70
  -1  12  -6  173.78   13.90
   1 -12   6  167.78   13.90
   1 -12   6  176.98   14.60
  -1  11  -6  154.58   12.70
  -1  11  -6  148.19   11.90
   1 -11   6  173.98   14.40
   1 -11   6  167.38   13.40
  -1  10  -6   39.90    5.50
  -1  10  -6   41.00    5.20
   1 -10   6   47.10    6.80
   1 -10   6   44.90    6.60
  -1   9  -6  473.05   34.80
  -1   9  -6  510.15   37.80
   1  -9   6  400.06   29.60
   1  -9   6  443.56   33.10
  -1   8  -6    9.60    5.30
  -1   8  -6    9.10    4.00
   1  -8   6    3.10    4.30
   1  -8   6    7.60    3.60
  -1   7  -6  158.98   12.90
  -1   7  -6  160.98   12.70
   1  -7   6  141.59   11.40
   1  -7   6  143.09   11.80
  -1   6  -6  183.88   14.60
  -1   6  -6  217.38   17.00
   1  -6   6  194.48   15.20
   1  -6   6  197.18   15.70
  -1   5  -6   55.59    6.40
  -1   5  -6   69.49    6.80
   1  -5   6   69.29    6.90
   1  -5   6   58.29    6.30
  -1   4  -6  897.81   65.49
  -1   4  -6  936.51   68.19
   1  -4   6  847.62   61.89
   1  -4   6  877.21   63.89
  -1   3  -6   97.39    9.10
  -1   3  -6   88.89    8.10
   1  -3   6  108.19    9.30
   1  -3   6  102.19    9.40
  -1   2  -6   12.90    4.00
  -1   2  -6   20.60    4.90
   1  -2   6    9.00    4.30
   1  -2   6   16.50    4.60
  -1   1  -6   -1.50    4.30
  -1   1  -6    4.40    4.40
   1  -1   6    6.00    3.50
   1  -1   6    0.60    3.80
  -1   0  -6    3.20    4.50
  -1   0  -6    2.90    4.20
   1   0   6   -1.90    4.40
   1   0   6   -3.20    3.90
  -1  -1  -6    3.10    4.10
  -1  -1  -6    0.00    5.20
   1   1   6    0.20    6.30
   1   1   6    0.60    4.60
  -1  -2  -6   24.70    6.10
  -1  -2  -6   30.30    5.10
   1   2   6   26.80    7.10
   1   2   6   12.80    4.70
  -1  -3  -6  120.69   10.10
  -1  -3  -6  116.29   10.60
   1   3   6  119.49   10.40
   1   3   6  130.19   11.00
  -1  -4  -6  883.31   64.59
  -1  -4  -6  800.52   58.19
   1   4   6  833.72   60.79
   1   4   6  886.31   64.79
  -1  -5  -6   49.10    5.50
  -1  -5  -6   49.20    6.70
   1   5   6   58.69    6.70
   1   5   6   46.00    5.40
  -1  -6  -6  206.78   16.60
  -1  -6  -6  196.18   15.30
   1   6   6  199.48   15.60
   1   6   6  180.28   14.50
  -1  -7  -6  140.39   11.40
  -1  -7  -6  123.39   11.60
   1   7   6  129.09   10.60
   1   7   6  126.69   11.10
  -1  -8  -6    3.70    3.90
  -1  -8  -6    4.00    5.40
   1   8   6    7.00    5.80
   1   8   6    6.70    4.10
  -1  -9  -6  426.96   31.60
  -1  -9  -6  420.66   31.70
   1   9   6  461.75   34.50
   1   9   6  475.65   35.30
  -1 -10  -6   54.59    6.10
  -1 -10  -6   56.39    7.40
   1  10   6   68.59    8.50
   1  10   6   43.80    6.90
  -1 -11  -6  141.89   11.30
  -1 -11  -6  153.58   13.30
   1  11   6  141.29   11.40
   1  11   6  163.38   13.90
  -1 -12  -6  181.88   14.10
  -1 -12  -6  153.48   13.20
   1  12   6  203.88   17.00
   1  12   6  159.88   13.00
  -1 -13  -6   27.00    7.70
  -1 -13  -6   33.30    5.20
   1  13   6   30.60    4.90
   1  13   6   39.40    7.90
  -1 -14  -6  306.57   23.90
  -1 -14  -6  365.56   27.40
   1  14   6  283.27   21.60
   1  14   6  285.57   22.20
  -1 -15  -6    2.00    7.50
  -1 -15  -6    9.10    7.40
   1  15   6   -2.90    4.70
   1  15   6    6.90    7.20
  -1 -16  -6   20.10    8.20
  -1 -16  -6   23.40    5.60
   1  16   6   20.90    9.30
   1  16   6   32.20    6.20
  -1 -17  -6   -5.60    7.20
  -1 -17  -6   13.40    5.50
   1  17   6  -11.70    8.50
   1  17   6   -6.30    6.50
  -1 -18  -6  273.97   21.80
  -1 -18  -6  220.08   17.00
   1  18   6  281.07   21.60
   1  18   6  276.17   21.70
  -1 -19  -6   -0.30    4.70
  -1 -19  -6    1.10    7.80
   1  19   6    1.70    4.80
   1  19   6    3.70    6.60
  -1 -20  -6   90.49    7.90
  -1 -20  -6  123.79   12.70
   1  20   6  114.89   11.70
   1  20   6   91.19    8.20
  -1 -21  -6   -4.60    8.70
  -1 -21  -6    3.70    4.30
   1  21   6   -2.20    8.30
   1  21   6    4.80    5.70
  -1 -22  -6  135.49   14.30
  -1 -22  -6  177.28   13.90
   1  22   6  154.88   13.70
   1  22   6  163.58   13.90
  -1 -23  -6   26.20    8.40
  -1 -23  -6   17.30    5.50
   1  23   6   10.80    7.20
   1  23   6   19.90    9.80
  -1 -24  -6  241.98   20.20
  -1 -24  -6  305.97   23.20
   1  24   6  294.67   24.30
   1  24   6  287.67   23.00
   1  25   6   59.29    7.80
   1  25   6   51.79    9.00
  -1 -26  -6    1.20    8.30
  -1 -26  -6   -1.00    7.30
   1  26   6   -2.50    5.70
   1  26   6   -4.60    7.40
   1 -28   5   -2.00    9.20
  -1  27  -5   -4.50    7.20
  -1  27  -5    0.10    8.30
   1 -27   5    4.90    8.50
  -1  26  -5  121.29   12.70
  -1  26  -5  104.89    9.30
   1 -26   5  130.39   14.40
   1 -26   5  131.19   17.80
  -1  25  -5   14.10    7.60
  -1  25  -5    4.80    4.50
   1 -25   5   17.70    9.90
   1 -25   5   19.60   11.60
  -1  24  -5  102.39   10.30
  -1  24  -5   87.19    8.30
   1 -24   5   91.09   11.10
   1 -24   5   96.89   10.50
  -1  23  -5   28.20    7.50
  -1  23  -5   11.20    4.40
   1 -23   5   14.10    5.40
   1 -23   5   26.80    8.00
  -1  22  -5  321.47   23.80
  -1  22  -5  339.97   26.10
   1 -22   5  356.16   27.10
   1 -22   5  330.87   26.10
  -1  21  -5  222.08   18.10
  -1  21  -5  257.27   19.70
   1 -21   5  213.98   18.10
   1 -21   5  211.38   17.40
  -1  20  -5   12.60    5.70
  -1  20  -5   17.30    7.20
   1 -20   5   19.50    5.30
   1 -20   5   23.30    7.10
  -1  19  -5  135.59   11.80
  -1  19  -5  123.79   11.30
   1 -19   5  161.58   13.20
   1 -19   5  136.39   12.70
  -1  18  -5   61.49    7.70
  -1  18  -5   70.59    6.60
   1 -18   5   67.49    6.70
   1 -18   5   57.39    7.90
  -1  17  -5  462.65   34.40
  -1  17  -5  416.46   30.70
   1 -17   5  472.55   35.30
   1 -17   5  495.75   36.60
  -1  16  -5  423.86   31.20
  -1  16  -5  409.66   30.60
   1 -16   5  441.56   33.10
   1 -16   5  444.06   33.20
  -1  15  -5   13.70    5.00
  -1  15  -5   19.30    3.70
   1 -15   5    3.50    5.00
   1 -15   5    5.80    6.70
  -1  14  -5   -0.70    3.10
  -1  14  -5    5.00    4.10
   1 -14   5   -4.70    3.70
   1 -14   5   -2.50    4.90
  -1  13  -5  651.93   47.50
  -1  13  -5  718.33   52.49
   1 -13   5  705.03   51.39
   1 -13   5  802.92   58.69
  -1  12  -5   99.49    8.60
  -1  12  -5  120.89    9.80
   1 -12   5   89.99    8.20
   1 -12   5  101.69    9.30
  -1  11  -5 1431.86  103.59
  -1  11  -5 1480.85  107.29
   1 -11   5 1516.45  109.69
   1 -11   5 1770.22  128.29
  -1  10  -5  108.29    9.30
  -1  10  -5   92.69    8.40
   1 -10   5  108.29    9.40
   1 -10   5  104.99    9.10
  -1   9  -5 1321.97   95.79
  -1   9  -5 1459.05  105.59
   1  -9   5 1285.67   93.19
   1  -9   5 1304.37   94.59
  -1   8  -5   86.79    7.80
  -1   8  -5   73.39    6.70
   1  -8   5  100.79    9.40
   1  -8   5   97.69    8.20
  -1   7  -5   87.69    7.60
  -1   7  -5   76.49    6.90
   1  -7   5   77.39    7.50
   1  -7   5   82.09    7.30
  -1   6  -5  423.86   31.50
   1  -6   5  385.56   28.40
   1  -6   5  389.36   28.90
  -1   5  -5  155.78   12.50
  -1   5  -5  159.78   12.60
   1  -5   5  191.98   14.80
   1  -5   5  156.88   12.50
  -1   4  -5    9.10    3.40
  -1   4  -5    1.20    3.50
   1  -4   5    6.10    3.40
   1  -4   5    8.10    3.30
  -1   3  -5   63.79    6.10
  -1   3  -5   58.29    6.00
   1  -3   5   54.39    5.30
   1  -3   5   70.09    6.50
  -1   2  -5   69.99    6.50
  -1   2  -5   80.89    7.30
   1  -2   5   85.59    7.60
   1  -2   5   75.49    6.60
  -1   1  -5  153.58   12.20
  -1   1  -5  191.38   14.60
   1  -1   5  171.08   13.20
   1  -1   5  159.78   12.50
  -1   0  -5 1743.63  125.99
  -1   0  -5 1951.50  141.19
   1   0   5 2089.19  150.88
   1   0   5 1922.51  138.89
  -1  -1  -5  179.78   13.90
  -1  -1  -5  180.28   14.10
   1   1   5  175.38   13.60
   1   1   5  178.68   13.80
  -1  -2  -5   85.19    7.40
  -1  -2  -5   99.89    8.70
   1   2   5   91.09    7.70
   1   2   5  102.99    8.60
  -1  -3  -5   65.29    6.20
  -1  -3  -5   62.69    6.20
   1   3   5   67.29    6.40
   1   3   5   68.39    6.40
  -1  -4  -5    7.10    4.00
  -1  -4  -5    4.50    2.80
   1   4   5    7.10    2.80
   1   4   5   -0.60    4.10
   1   5   5  139.69   11.30
   1   5   5  124.79   10.10
  -1  -6  -5  366.36   27.00
  -1  -6  -5  351.56   26.40
   1   6   5  359.46   26.80
   1   6   5  387.96   28.70
  -1  -7  -5   73.99    6.70
  -1  -7  -5   69.69    7.10
   1   7   5   85.79    8.00
   1   7   5   67.09    6.10
  -1  -8  -5  101.29    9.10
  -1  -8  -5  128.49   10.90
   1   8   5  128.19   11.00
   1   8   5   98.19    9.90
  -1  -9  -5 1449.95  104.89
  -1  -9  -5 1321.97   95.99
   1   9   5 1465.75  106.19
   1   9   5 1465.15  106.19
  -1 -10  -5  101.09    8.50
  -1 -10  -5  126.09   11.50
   1  10   5  126.49   11.30
   1  10   5  112.49    9.10
  -1 -11  -5 1349.07   97.59
  -1 -11  -5 1564.24  113.49
   1  11   5 1498.35  108.39
   1  11   5 1590.14  115.19
  -1 -12  -5   89.39   10.00
  -1 -12  -5   81.39    7.40
   1  12   5   88.39    8.60
   1  12   5   84.79    7.40
  -1 -13  -5  860.31   62.49
  -1 -13  -5  880.91   64.59
   1  13   5  838.02   61.29
   1  13   5  773.92   56.39
  -1 -14  -5    8.10    6.20
  -1 -14  -5   -4.30    3.80
   1  14   5    1.50    4.80
   1  14   5    3.60    7.50
  -1 -15  -5   17.20    6.10
  -1 -15  -5   15.70    6.10
   1  15   5   15.10    4.60
   1  15   5   13.20    5.70
  -1 -16  -5  440.76   32.60
  -1 -16  -5  362.76   27.40
   1  16   5  370.96   28.00
   1  16   5  435.16   32.40
  -1 -17  -5  436.06   32.00
  -1 -17  -5  471.95   35.10
   1  17   5  429.66   32.10
   1  17   5  489.05   36.00
  -1 -18  -5   54.79    6.20
  -1 -18  -5   71.39    7.80
   1  18   5   65.99    6.90
   1  18   5   63.89    8.20
  -1 -19  -5   96.29   10.10
  -1 -19  -5  119.59   10.60
   1  19   5  116.09   10.10
   1  19   5  108.69   10.50
  -1 -20  -5   13.80    7.10
  -1 -20  -5   15.40    5.30
   1  20   5   27.40    5.70
   1  20   5   12.50    6.00
  -1 -21  -5  205.78   16.30
  -1 -21  -5  186.38   16.00
   1  21   5  166.78   14.80
   1  21   5  208.48   16.70
  -1 -22  -5  317.77   23.90
  -1 -22  -5  336.07   26.30
   1  22   5  335.27   25.60
   1  22   5  319.77   24.50
  -1 -23  -5   33.80    9.40
  -1 -23  -5   29.60    6.80
   1  23   5   32.10    6.10
   1  23   5   20.10    6.20
  -1 -24  -5   90.19   11.50
  -1 -24  -5  107.09   10.00
   1  24   5  103.39   10.30
   1  24   5   87.29    9.60
  -1 -25  -5   24.50    6.70
  -1 -25  -5   28.50   10.20
   1  25   5   11.90    7.40
   1  25   5   16.20    6.90
  -1 -26  -5   99.49   13.30
  -1 -26  -5  107.99   11.90
   1  26   5  106.19   12.30
   1  26   5  106.99   11.10
  -1 -27  -5    1.80   10.40
  -1 -27  -5   17.10    8.40
   1  27   5    6.50    6.70
   1  27   5    4.50    8.70
  -1 -28  -5  -11.90   10.40
  -1 -28  -5   -2.90    6.00
   1  28   5   10.20    7.90
   1  28   5    4.50    8.90
  -1  29  -4   69.49    7.00
  -1  29  -4   60.49    8.50
   1 -29   4   73.09    8.20
   1 -29   4   62.79    9.40
  -1  28  -4   59.09    8.00
  -1  28  -4   86.19    9.90
   1 -28   4   64.49   14.90
   1 -28   4   66.59    7.80
  -1  27  -4   98.39    9.40
  -1  27  -4   69.39    8.30
   1 -27   4   94.29   15.70
   1 -27   4   91.69    9.10
  -1  26  -4  195.98   15.90
  -1  26  -4  231.88   19.00
   1 -26   4  238.58   18.50
   1 -26   4  248.38   21.60
  -1  25  -4   67.89    8.80
  -1  25  -4   75.29    8.30
  -1  24  -4   53.79    6.80
  -1  24  -4   51.69    7.90
   1 -24   4   79.89    9.00
   1 -24   4   60.19    6.90
  -1  23  -4    1.80    4.50
  -1  23  -4    1.50    5.50
   1 -23   4    8.20   11.70
   1 -23   4   -3.20    4.40
  -1  22  -4   55.69    6.20
  -1  22  -4   41.30    6.40
   1 -22   4   58.39   12.20
   1 -22   4   51.39    6.60
  -1  21  -4    7.50    4.20
  -1  21  -4    1.70    4.80
   1 -21   4    9.50    4.20
   1 -21   4   10.30    5.50
  -1  20  -4  276.87   21.10
  -1  20  -4  281.17   21.00
   1 -20   4  281.17   21.40
   1 -20   4  272.37   20.70
  -1  19  -4    5.60    6.70
  -1  19  -4    3.70    4.40
   1 -19   4    6.30    3.90
   1 -19   4   -3.10    5.20
  -1  18  -4   -2.90    6.20
  -1  18  -4   -0.70    4.20
   1 -18   4    3.10    4.90
   1 -18   4    1.70    3.60
  -1  17  -4   19.10    4.20
  -1  17  -4   10.40    5.70
   1 -17   4   22.30    4.80
   1 -17   4   15.80    5.00
  -1  16  -4   -0.70    4.20
  -1  16  -4    0.10    3.20
   1 -16   4   -2.70    3.50
   1 -16   4   -1.30    3.50
  -1  15  -4  341.77   25.60
  -1  15  -4  299.87   22.20
   1 -15   4  339.87   25.30
   1 -15   4  359.26   27.00
  -1  14  -4    3.60    3.90
  -1  14  -4    3.50    3.10
   1 -14   4   -0.30    4.30
   1 -14   4    4.70    4.50
  -1  13  -4   74.59    7.40
  -1  13  -4   64.59    5.90
   1 -13   4   84.99    7.70
   1 -13   4   83.09    8.50
  -1  12  -4  336.17   24.70
  -1  12  -4  390.46   28.90
   1 -12   4  402.26   29.80
   1 -12   4  414.86   30.40
  -1  11  -4  599.04   43.80
  -1  11  -4  640.44   46.60
   1 -11   4  611.44   44.50
   1 -11   4  653.13   47.80
  -1  10  -4   53.89    5.30
  -1  10  -4   62.19    5.60
   1 -10   4   56.59    5.40
   1 -10   4   45.10    5.00
  -1   9  -4   16.10    3.30
  -1   9  -4   13.90    3.50
   1  -9   4   15.10    3.40
   1  -9   4   13.50    3.50
  -1   8  -4   41.10    4.70
  -1   8  -4   44.40    4.60
   1  -8   4   44.40    4.90
   1  -8   4   36.10    4.30
  -1   7  -4  595.74   43.40
  -1   7  -4  513.15   37.60
   1  -6   4   81.09    6.80
   1  -6   4   98.99    8.20
  -1   5  -4  693.03   50.59
  -1   5  -4  661.53   48.30
   1  -5   4  644.04   46.90
   1  -5   4  605.94   44.30
  -1   4  -4  499.45   36.60
  -1   4  -4  472.55   34.70
   1  -4   4  456.15   33.50
   1  -4   4  457.25   33.50
  -1   3  -4  179.68   13.90
  -1   3  -4  192.38   14.70
   1  -3   4  166.18   12.70
   1  -3   4  162.48   12.50
  -1   2  -4  600.74   43.90
  -1   2  -4  596.84   43.60
   1  -2   4  584.74   42.60
   1  -2   4  596.64   43.50
  -1   1  -4  607.84   44.40
  -1   1  -4  538.45   39.40
   1  -1   4  573.74   41.90
   1  -1   4  527.85   38.60
  -1   0  -4   -1.30    2.70
  -1   0  -4    4.00    3.10
   1   0   4   -0.20    2.80
   1   0   4    1.40    2.60
  -1  -1  -4  520.45   38.10
  -1  -1  -4  620.44   45.30
   1   1   4  613.24   44.70
   1   1   4  517.55   37.80
  -1  -2  -4  663.33   48.40
  -1  -2  -4  551.04   40.20
   1   2   4  547.05   39.90
   1   2   4  613.24   44.70
  -1  -3  -4  170.88   13.10
  -1  -3  -4  187.08   14.30
   1   3   4  172.58   13.20
   1   3   4  204.18   15.50
  -1  -4  -4  460.75   33.70
  -1  -4  -4  423.16   31.10
   1   4   4  425.56   31.30
   1   4   4  403.86   29.60
  -1  -5  -4  531.65   38.90
  -1  -5  -4  574.24   41.80
   1   5   4  544.35   39.70
   1   5   4  500.15   36.50
  -1  -6  -4   90.29    7.50
  -1  -6  -4   99.49    8.20
   1   6   4   87.29    7.40
   1   6   4   95.39    7.80
  -1  -7  -4  433.26   31.90
  -1  -7  -4  499.75   36.50
   1   7   4  467.35   34.40
   1   7   4  476.95   34.80
  -1  -8  -4   51.29    5.30
  -1  -8  -4   44.40    4.60
   1   8   4   47.80    5.30
   1   8   4   49.50    4.90
  -1  -9  -4   10.60    3.80
  -1  -9  -4   10.80    3.30
   1   9   4   13.30    3.40
   1   9   4    7.00    2.30
  -1 -10  -4   39.40    5.00
  -1 -10  -4   46.20    5.20
   1  10   4   51.69    5.30
   1  10   4   50.29    4.70
  -1 -11  -4  579.44   42.10
  -1 -11  -4  527.65   38.70
   1  11   4  583.64   42.60
   1  11   4  553.34   40.30
  -1 -12  -4  445.16   32.80
  -1 -12  -4  344.87   25.80
   1  12   4  379.16   27.90
   1  12   4  381.16   28.30
  -1 -13  -4   73.79    7.70
  -1 -13  -4   79.29    7.90
   1  13   4   85.09    8.00
   1  13   4   95.39    8.50
  -1 -14  -4    4.90    5.50
  -1 -14  -4    4.00    4.30
   1  14   4    1.70    3.80
   1  14   4    0.70    4.30
  -1 -15  -4  303.77   22.50
  -1 -15  -4  316.37   24.20
   1  15   4  305.97   23.10
   1  15   4  317.17   23.70
  -1 -16  -4    2.60    5.30
  -1 -16  -4   -2.50    3.90
   1  16   4   -1.30    4.20
   1  16   4   -2.40    4.50
  -1 -17  -4   14.90    5.30
   1  17   4   11.00    5.30
   1  17   4   15.60    5.20
  -1 -18  -4   -0.50    4.50
  -1 -18  -4    1.00    5.30
   1  18   4   -0.70    5.40
   1  18   4   -5.70    4.20
  -1 -19  -4   10.20    4.90
  -1 -19  -4   13.20    5.60
   1  19   4   13.00    7.90
   1  19   4    1.50    7.30
  -1 -20  -4  298.27   22.20
  -1 -20  -4  276.57   21.50
   1  20   4  298.07   23.10
   1  20   4  272.77   21.40
  -1 -21  -4    0.50    3.80
  -1 -21  -4    4.00    5.90
   1  21   4    7.10    7.10
   1  21   4    4.50    5.30
  -1 -22  -4   66.29    6.80
  -1 -22  -4   57.89    8.10
   1  22   4   78.39   10.30
   1  22   4   48.30    6.00
   1  23   4   -8.50    8.00
   1  23   4    6.00    5.70
  -1 -24  -4   44.90    8.30
  -1 -24  -4   45.60    9.30
   1  24   4   45.00    8.30
   1  24   4   65.09    8.10
  -1 -25  -4   61.59    7.20
  -1 -25  -4   87.09   11.30
   1  25   4   75.09    9.90
   1  25   4   55.39    8.70
  -1 -26  -4  204.68   16.10
  -1 -26  -4  231.08   19.90
   1  26   4  258.67   21.00
   1  26   4  216.68   17.60
  -1 -27  -4   94.19    9.90
  -1 -27  -4   95.19   12.70
   1  27   4   98.19   12.40
   1  27   4   81.49   11.30
  -1 -28  -4   76.99   11.00
  -1 -28  -4   54.79   10.30
   1  28   4   77.09   10.90
   1  28   4   53.69    9.00
  -1 -29  -4   62.19   11.60
  -1 -29  -4   65.09    9.90
   1  29   4   72.09   11.10
   1  29   4   69.29   10.30
  -1  30  -3   18.10    8.00
  -1  30  -3   18.50    5.20
   1 -30   3   13.00    6.70
   1 -30   3   26.30    7.60
  -1  29  -3   92.69    9.20
  -1  29  -3   83.59   11.20
   1 -29   3   90.89   10.40
   1 -29   3   91.49   10.00
  -1  28  -3   70.89   11.10
  -1  28  -3   62.39    6.40
   1 -28   3   58.29    8.40
   1 -28   3   47.70    8.40
  -1  27  -3  103.29    9.10
  -1  27  -3  100.99   12.60
   1 -27   3   95.69    9.80
   1 -27   3   82.89    9.80
  -1  26  -3  126.99   13.80
  -1  26  -3  125.39   10.20
   1 -26   3  122.99   11.30
   1 -26   3  106.79   10.90
  -1  25  -3   73.99    8.40
  -1  25  -3   54.09   10.10
   1 -25   3   86.89    9.00
   1 -25   3   67.29   12.60
  -1  24  -3   28.20    9.30
  -1  24  -3   10.10    5.10
   1 -24   3   20.70    5.90
   1 -24   3   30.30   11.50
  -1  23  -3  190.48   16.20
  -1  23  -3  174.28   15.80
   1 -23   3  192.28   15.40
   1 -23   3  198.68   17.40
  -1  22  -3   90.19   10.70
  -1  22  -3   92.39   10.00
  -1  21  -3   22.80    6.30
  -1  21  -3   33.40    8.20
   1 -21   3   18.60    5.50
   1 -21   3   30.40    5.80
  -1  20  -3  139.99   12.30
  -1  20  -3  124.99   10.20
   1 -20   3  147.09   12.30
   1 -20   3  161.18   15.50
  -1  19  -3  898.41   65.19
  -1  19  -3 1030.10   74.99
   1 -19   3 1018.60   73.99
   1 -19   3  940.71   68.79
  -1  18  -3 1576.24  114.09
  -1  18  -3 1454.25  105.09
   1 -18   3 1544.25  111.79
   1 -18   3 1344.27   97.29
  -1  17  -3   29.70    4.10
  -1  17  -3   36.10    5.00
   1 -17   3   36.50    5.00
   1 -17   3   41.50    6.00
  -1  16  -3   46.30    5.40
  -1  16  -3   53.69    5.80
   1 -16   3   39.50    6.00
   1 -16   3   43.10    5.50
  -1  15  -3    3.70    3.80
  -1  15  -3    1.40    3.70
   1 -15   3    2.30    3.30
   1 -15   3    1.70    3.20
  -1  14  -3 1255.47   90.79
  -1  14  -3 1217.98   88.19
   1 -14   3 1179.38   85.39
   1 -14   3 1219.18   88.19
  -1  13  -3  455.05   33.30
  -1  13  -3  366.16   27.00
   1 -13   3  407.66   30.00
   1 -13   3  453.75   33.20
  -1  12  -3   73.19    6.20
  -1  12  -3   68.29    6.20
   1 -12   3   75.99    6.50
   1 -12   3   64.19    5.80
  -1  11  -3 1283.87   92.79
  -1  11  -3 1253.07   90.59
   1 -11   3 1053.09   76.29
   1 -11   3 1239.78   89.59
  -1  10  -3 1225.88   88.59
  -1  10  -3 1279.67   92.59
   1 -10   3 1251.87   90.49
   1 -10   3 1289.27   93.19
  -1   9  -3 5370.46  386.96
  -1   9  -3 4779.62  344.47
   1  -9   3 4965.70  357.76
   1  -9   3 4660.53  335.87
  -1   8  -3  112.59    8.90
  -1   8  -3  126.59   10.00
   1  -8   3  122.79    9.70
   1  -8   3  129.99   10.40
  -1   7  -3  225.58   16.80
  -1   7  -3  225.88   17.00
   1  -7   3  228.48   17.20
   1  -7   3  247.98   18.60
  -1   6  -3 1144.89   82.89
  -1   6  -3 1103.79   79.79
   1  -6   3 1098.39   79.49
   1  -6   3 1110.49   80.49
  -1   5  -3   69.99    5.90
  -1   5  -3   65.59    5.80
   1  -5   3   71.29    6.10
   1  -5   3   74.89    6.50
  -1   4  -3  286.57   21.20
  -1   4  -3  297.17   22.00
   1  -4   3  263.37   19.60
   1  -4   3  268.87   20.00
  -1   3  -3  842.22   61.09
  -1   3  -3  960.00   69.49
   1  -3   3  905.61   65.59
   1  -3   3  896.01   64.99
  -1   2  -3 3594.84  259.17
  -1   2  -3 3220.78  232.18
   1  -2   3 3585.74  258.47
   1  -2   3 3229.28  232.88
  -1   1  -3 1167.28   84.49
  -1   1  -3 1202.28   86.89
   1  -1   3 1173.88   84.99
   1  -1   3 1211.38   87.59
  -1  -1  -3 1215.58   87.89
  -1  -1  -3 1254.27   90.79
   1   1   3 1189.58   85.99
   1   1   3 1204.08   87.09
  -1  -2  -3 3360.36  242.28
  -1  -2  -3 3511.45  253.07
   1   2   3 3492.75  251.77
   1   2   3 3646.74  262.87
  -1  -3  -3  868.81   62.99
  -1  -3  -3  959.40   69.49
   1   3   3  882.71   63.99
   1   3   3  951.00   68.89
  -1  -4  -3  278.07   20.60
  -1  -4  -3  232.78   17.30
   1   4   3  258.17   19.20
   1   4   3  243.48   18.10
  -1  -5  -3   71.69    6.10
  -1  -5  -3   82.29    6.90
   1   5   3   84.19    7.10
  -1  -6  -3 1178.18   85.19
  -1  -6  -3 1100.79   79.79
   1   6   3 1135.89   82.19
   1   6   3 1081.49   78.29
  -1  -7  -3  224.18   16.90
  -1  -7  -3  261.47   19.40
   1   7   3  229.58   17.10
   1   7   3  235.48   17.60
   1   8   3  108.59    8.60
   1   8   3  115.39    8.90
  -1  -9  -3 4550.04  327.87
  -1  -9  -3 3991.70  287.57
   1   9   3 3980.90  286.77
   1   9   3 4253.97  306.57
  -1 -10  -3 1359.36   98.19
  -1 -10  -3 1331.57   96.29
   1  10   3 1390.76  100.39
   1  10   3 1227.68   88.79
  -1 -11  -3 1419.76  102.69
  -1 -11  -3 1283.87   92.79
   1  11   3 1485.05  107.29
   1  11   3 1232.48   89.19
  -1 -12  -3   64.79    5.70
  -1 -12  -3   54.09    5.60
   1  12   3   56.09    5.10
   1  12   3   50.19    4.90
  -1 -13  -3  404.36   29.90
  -1 -13  -3  374.16   27.30
   1  13   3  384.26   28.10
   1  13   3  414.86   30.50
  -1 -14  -3  926.81   66.99
  -1 -14  -3 1203.48   87.29
   1  14   3 1147.89   82.99
   1  14   3 1344.87   97.39
  -1 -15  -3    7.10    3.50
  -1 -15  -3    8.20    4.60
   1  15   3    6.90    4.50
   1  15   3    7.90    3.30
  -1 -16  -3   49.00    5.30
  -1 -16  -3   39.60    6.10
   1  16   3   31.40    5.40
   1  16   3   38.70    5.50
  -1 -17  -3   25.90    4.90
  -1 -17  -3   18.50    5.50
   1  17   3   16.60    5.00
   1  17   3   25.60    6.40
  -1 -18  -3 1574.44  114.29
  -1 -18  -3 1567.24  113.19
   1  18   3 1642.14  118.69
   1  18   3 1570.84  113.79
  -1 -19  -3 1159.38   83.99
  -1 -19  -3 1024.70   74.79
   1  19   3 1320.67   95.99
   1  19   3 1025.90   74.39
   1  20   3  115.79    9.80
  -1 -21  -3   20.70    5.40
  -1 -21  -3   10.50    5.80
   1  21   3   34.90    6.30
   1  21   3   34.40    5.50
  -1 -22  -3   98.99    9.40
  -1 -22  -3   92.29    8.30
   1  22   3   83.89    8.90
   1  22   3   82.49    8.20
  -1 -23  -3  152.98   12.00
  -1 -23  -3  148.69   12.80
   1  23   3  127.59   10.90
   1  23   3  157.28   13.20
  -1 -24  -3   11.80    5.70
  -1 -24  -3   16.90    7.40
   1  24   3   11.90    5.30
   1  24   3   22.10    7.20
  -1 -25  -3   52.59    9.20
  -1 -25  -3   84.69   10.50
   1  25   3   54.19    6.00
   1  25   3   48.50    7.70
  -1 -26  -3  104.09   11.90
  -1 -26  -3  121.89   11.90
   1  26   3  125.89   11.50
   1  26   3  106.49    9.90
  -1 -27  -3  106.79   10.60
  -1 -27  -3   95.79   11.40
   1  27   3  103.09    9.80
  -1 -28  -3   48.30    7.60
  -1 -28  -3   41.40    8.30
   1  28   3   54.59    7.40
   1  28   3   33.90   11.60
  -1 -29  -3   77.19    8.50
  -1 -29  -3   84.39   10.40
   1  29   3  105.99   14.70
   1  29   3   94.29   10.00
  -1 -30  -3   20.80    8.20
  -1 -30  -3    7.30    6.80
   1  30   3    6.60   11.50
   1  30   3   19.00    9.00
  -1 -31  -3  232.78   20.00
  -1 -31  -3  252.57   19.60
   1  31   3  253.97   20.20
  -1  31  -2   10.90    5.20
  -1  31  -2    1.70    9.30
   1 -31   2    9.20    7.60
   1 -31   2   11.90    6.80
  -1  30  -2    4.70    6.10
  -1  30  -2   13.40    9.60
   1 -30   2    2.50    6.20
   1 -30   2   12.70    7.70
  -1  29  -2    6.90    6.20
  -1  29  -2   14.70    8.90
   1 -29   2   -4.80    6.70
   1 -29   2    0.40    6.40
  -1  28  -2  139.89   13.50
  -1  28  -2  158.38   13.10
   1 -28   2  184.18   16.00
   1 -28   2  149.59   13.40
  -1  27  -2   65.29    6.50
  -1  27  -2   82.19   11.40
   1 -27   2   60.49    8.20
   1 -27   2   74.69    8.70
  -1  26  -2   14.70    4.60
  -1  26  -2    8.40    6.80
   1 -26   2   15.60    5.10
   1 -26   2   13.60    5.70
  -1  25  -2    6.90    9.10
  -1  25  -2    9.50    4.00
   1 -25   2   17.50    5.00
   1 -25   2    5.10    5.60
  -1  24  -2   52.09   10.30
  -1  24  -2   61.29    6.40
   1 -24   2   63.09    7.30
   1 -24   2   47.20    7.50
  -1  23  -2  315.17   24.90
  -1  23  -2  264.17   19.90
   1 -23   2  262.67   20.30
   1 -23   2  317.37   24.00
  -1  22  -2    5.20    7.30
  -1  22  -2   -0.50    4.00
   1 -22   2   -1.90    5.00
   1 -22   2  -12.40    5.90
  -1  21  -2  937.11   67.99
  -1  21  -2  974.50   71.09
   1 -21   2  934.01   67.89
   1 -21   2  780.62   57.29
  -1  20  -2  153.28   13.30
  -1  20  -2  162.18   13.80
   1 -20   2  152.98   12.60
   1 -20   2  155.08   14.50
  -1  19  -2  174.48   14.40
  -1  19  -2  173.28   14.40
   1 -19   2  167.08   13.30
   1 -19   2  171.58   14.90
  -1  18  -2   42.40    7.50
  -1  18  -2   36.30    5.90
   1 -18   2   32.00    4.90
  -1  17  -2  147.59   13.00
  -1  17  -2  117.99   10.00
   1 -17   2  168.98   13.70
   1 -17   2  158.58   12.40
  -1  16  -2   15.10    4.20
  -1  16  -2   13.40    3.20
  -1  15  -2   55.09    5.20
  -1  15  -2   66.19    6.30
   1 -15   2   57.69    5.60
   1 -15   2   69.79    6.70
  -1  14  -2   60.49    5.70
  -1  14  -2   53.69    5.60
   1 -14   2   53.09    5.10
   1 -14   2   56.19    5.30
  -1  13  -2 2306.07  166.38
   1 -13   2 2447.46  176.58
   1 -13   2 2007.10  144.79
  -1  12  -2    8.50    3.20
  -1  12  -2   12.00    3.50
   1 -12   2    6.50    2.60
   1 -12   2    2.10    2.60
  -1  11  -2 1283.87   92.79
  -1  11  -2 1175.68   85.09
   1 -11   2 1186.58   85.89
   1 -11   2 1129.79   81.69
  -1  10  -2 1149.78   83.09
  -1  10  -2 1071.79   77.59
   1 -10   2 1021.10   73.79
   1 -10   2 1228.88   88.89
  -1   9  -2 4026.80  290.17
  -1   9  -2 4064.29  292.77
   1  -9   2 3857.61  277.97
   1  -9   2 4248.48  306.17
  -1   8  -2  137.99   10.50
  -1   8  -2  129.09   10.00
   1  -8   2  152.78   11.60
   1  -8   2  140.79   10.80
  -1   7  -2  607.24   44.00
  -1   7  -2  577.24   42.00
   1  -7   2  594.84   43.20
   1  -7   2  593.34   43.10
  -1   6  -2    1.60    1.90
  -1   6  -2    2.30    2.10
   1  -6   2    1.30    2.10
   1  -6   2   -0.10    2.40
  -1   5  -2 4631.54  333.67
   1  -5   2 5403.06  389.16
  -1   4  -2 1109.29   80.19
  -1   4  -2 1193.28   86.19
   1  -4   2 1042.80   75.39
   1  -4   2 1104.39   79.79
  -1   3  -2 2409.46  173.68
  -1   3  -2 2252.37  162.38
   1  -3   2 2094.69  151.08
   1  -3   2 2290.97  165.18
  -1   2  -2   58.29    4.90
  -1   2  -2   50.39    4.40
   1  -2   2   52.09    4.50
   1  -2   2   62.89    5.30
  -1   1  -2  543.05   39.40
  -1   1  -2  585.54   42.50
   1  -1   2  546.85   39.70
   1  -1   2  595.24   43.20
  -1   0  -2    0.80    1.80
  -1   0  -2    0.00    1.80
   1   0   2    1.40    1.90
   1   0   2    2.10    1.80
  -1  -1  -2  562.14   40.80
  -1  -1  -2  560.34   40.70
   1   1   2  561.44   40.80
   1   1   2  557.64   40.50
  -1  -2  -2   59.69    5.00
  -1  -2  -2   64.29    5.40
   1   2   2   56.19    4.80
   1   2   2   64.79    5.30
  -1  -3  -2 1955.10  140.99
  -1  -3  -2 2025.20  146.09
   1   3   2 1952.70  140.89
   1   3   2 1708.63  123.29
  -1  -4  -2 1068.19   77.19
  -1  -4  -2 1041.60   75.29
   1   4   2 1072.99   77.59
   1   4   2  981.20   70.89
  -1  -5  -2 4584.44  330.27
  -1  -5  -2 4924.01  354.66
   1   5   2 4223.78  304.27
  -1  -6  -2    6.00    2.50
  -1  -6  -2    3.30    2.30
   1   6   2    0.20    1.90
   1   6   2    0.90    2.20
  -1  -7  -2  565.94   41.10
  -1  -7  -2  601.54   43.60
   1   7   2  617.44   44.90
   1   7   2  634.94   46.00
  -1  -8  -2  120.19    9.40
  -1  -8  -2  134.39   10.20
   1   8   2  126.19    9.70
   1   8   2  120.99    9.40
  -1  -9  -2 4175.98  300.97
  -1  -9  -2 4252.77  306.37
   1   9   2 4515.55  325.37
   1   9   2 3712.03  267.47
  -1 -10  -2  903.21   65.59
  -1 -10  -2  872.41   63.09
   1  10   2 1251.87   90.59
   1  10   2  972.10   70.29
  -1 -11  -2 1036.20   74.89
  -1 -11  -2 1029.50   74.49
   1  11   2 1133.99   81.99
   1  11   2 1234.28   89.19
  -1 -12  -2   17.80    2.70
  -1 -12  -2   20.50    2.90
   1  12   2   17.10    3.10
   1  12   2   18.60    3.70
  -1 -13  -2 2501.85  180.38
  -1 -13  -2 2249.97  162.28
   1  13   2 2155.08  155.48
   1  13   2 2197.38  158.48
  -1 -14  -2   54.79    5.10
  -1 -14  -2   47.90    4.40
   1  14   2   55.79    4.90
   1  14   2   51.29    5.00
  -1 -15  -2   52.89    5.10
  -1 -15  -2   68.79    5.80
   1  15   2   56.09    5.20
   1  15   2   62.39    5.70
  -1 -16  -2   20.40    2.80
  -1 -16  -2   21.40    5.00
   1  16   2   21.50    4.00
   1  16   2   15.50    3.70
  -1 -17  -2  132.39   11.00
  -1 -17  -2  159.68   12.40
   1  17   2  141.19   12.60
   1  17   2  129.09   10.30
  -1 -18  -2   19.50    4.90
  -1 -18  -2   22.00    5.70
   1  18   2   22.30    4.20
   1  18   2   41.10    7.90
  -1 -19  -2  159.38   12.90
  -1 -19  -2  153.58   11.90
   1  19   2  146.09   11.90
   1  19   2  134.39   11.30
  -1 -20  -2  177.48   14.00
  -1 -20  -2  155.08   12.70
   1  20   2  146.79   12.10
   1  20   2  160.68   13.60
  -1 -21  -2  823.52   59.89
  -1 -21  -2  779.42   56.79
   1  21   2  758.22   55.19
   1  21   2  762.42   55.59
  -1 -22  -2    8.70    6.70
  -1 -22  -2    6.70    5.00
   1  22   2    4.10    4.90
   1  22   2   -4.00    6.10
  -1 -23  -2  302.07   22.80
  -1 -23  -2  319.87   24.20
   1  23   2  280.17   21.40
  -1 -24  -2   57.39    6.90
  -1 -24  -2   59.39    7.50
   1  24   2   65.29    9.20
   1  24   2   56.89    6.80
  -1 -25  -2    1.20    7.10
  -1 -25  -2   11.70    4.90
   1  25   2   39.10   11.70
   1  25   2   14.80    5.40
  -1 -26  -2   17.20    7.40
  -1 -26  -2   12.50    5.00
   1  26   2   15.30   10.00
   1  26   2   12.40    5.00
  -1 -27  -2   75.89    9.60
  -1 -27  -2   63.89    7.70
   1  27   2   58.19   11.30
   1  27   2   54.89    7.20
  -1 -28  -2  130.19   13.60
  -1 -28  -2  131.69   11.20
   1  28   2  139.49   12.40
   1  28   2  119.79   10.90
  -1 -29  -2    5.30    8.70
  -1 -29  -2   -2.80    5.50
   1  29   2    8.20    6.20
   1  29   2    5.10    5.60
  -1 -30  -2    6.00    8.00
  -1 -30  -2    0.70    4.80
   1  30   2    2.10    6.80
   1  30   2    0.10    6.90
  -1 -31  -2   11.00    9.30
  -1 -31  -2   -4.90    7.50
   1  31   2    9.10    6.80
   1  31   2   15.20    8.90
  -1  31  -1   54.69   11.70
  -1  31  -1   58.09    7.20
   1 -31   1   43.00    7.20
   1 -31   1   29.50    7.70
  -1  30  -1   52.29   10.60
  -1  30  -1   41.60    6.50
   1 -30   1   39.20    6.20
   1 -30   1   43.20    8.50
  -1  29  -1   11.30    6.60
  -1  29  -1    5.80    4.80
   1 -29   1    7.50    4.30
   1 -29   1   -2.90    7.30
  -1  28  -1    5.20    7.60
  -1  28  -1   25.20    5.20
   1 -28   1   20.30    6.80
   1 -28   1   19.80    5.20
  -1  27  -1   33.50    7.00
  -1  27  -1   45.20    6.20
   1 -27   1   40.60    6.90
   1 -27   1   39.40    5.70
  -1  26  -1   97.99   10.10
  -1  26  -1  108.49    9.70
   1 -26   1   70.89    7.50
   1 -26   1  100.79    9.50
  -1  25  -1   60.69    7.50
  -1  25  -1   73.79    7.70
   1 -25   1   82.49    7.30
   1 -25   1   78.69    7.80
  -1  24  -1  230.68   17.80
  -1  24  -1  215.78   17.00
  -1  23  -1   40.70    6.10
  -1  23  -1   45.50    6.50
   1 -23   1   45.40    5.40
   1 -23   1   56.59    7.50
  -1  22  -1  556.84   40.70
  -1  22  -1  474.45   35.00
   1 -22   1  477.65   35.20
   1 -22   1  431.76   31.70
  -1  21  -1  236.18   18.20
  -1  21  -1  258.57   19.40
   1 -21   1  218.28   16.70
   1 -21   1  238.78   18.40
  -1  20  -1 2736.23  197.28
  -1  20  -1 2869.81  207.08
   1 -20   1 2861.31  206.38
   1 -20   1 2808.82  202.68
  -1  19  -1 1272.37   92.09
  -1  19  -1 1356.36   98.09
   1 -19   1 1469.95  106.29
   1 -19   1 1320.67   95.49
  -1  18  -1  206.68   15.90
  -1  18  -1  190.28   14.40
   1 -18   1  183.38   14.30
   1 -18   1  210.68   15.90
  -1  17  -1  639.84   46.70
  -1  17  -1  508.75   37.10
   1 -17   1  599.94   43.70
   1 -17   1  594.54   43.40
  -1  16  -1  178.08   13.50
  -1  16  -1  165.08   12.70
   1 -16   1  204.98   16.30
   1 -16   1  181.58   13.80
  -1  15  -1  798.72   57.99
  -1  15  -1  734.63   53.29
   1 -15   1  731.63   53.09
   1 -15   1  762.42   55.29
  -1  14  -1   10.90    2.90
  -1  14  -1   15.70    6.20
   1 -14   1   11.50    2.40
   1 -14   1    9.10    3.30
  -1  13  -1  280.57   20.70
  -1  13  -1  293.17   22.20
   1 -13   1  283.17   20.90
   1 -13   1  291.77   21.50
  -1  12  -1  209.08   16.60
  -1  12  -1  207.68   15.50
   1 -12   1  210.78   15.60
   1 -12   1  227.78   16.90
  -1  11  -1  149.69   11.40
  -1  11  -1  140.19   11.10
   1 -11   1  144.49   11.10
   1 -11   1  132.59   10.10
  -1  10  -1  474.85   34.60
  -1  10  -1  492.05   35.80
   1 -10   1  450.35   32.90
   1 -10   1  461.55   33.60
   1  -9   1 4859.31  349.96
  -1   8  -1 1013.80   73.29
   1  -8   1 1002.90   72.49
   1  -8   1 1035.60   74.79
  -1   7  -1 4014.10  289.17
   1  -7   1 3314.47  238.78
  -1   6  -1 1660.83  119.79
  -1   6  -1 1463.95  105.59
   1  -6   1 1500.75  108.29
   1  -6   1 1501.95  108.39
  -1   5  -1  119.19    9.10
  -1   5  -1  121.19    9.10
   1  -5   1  114.89    8.70
   1  -5   1  127.69    9.60
  -1   4  -1  158.18   11.70
  -1   4  -1  202.68   15.00
   1  -4   1  187.68   13.80
   1  -4   1  201.28   14.80
  -1   3  -1   69.49    5.50
  -1   3  -1   55.09    4.40
   1  -3   1   63.39    5.10
   1  -3   1   63.99    5.00
  -1   2  -1 1503.15  108.39
   1  -2   1 1231.28   88.89
   1  -2   1 1437.36  103.69
  -1  -2  -1 1155.18   83.29
  -1  -2  -1 1135.29   81.89
   1   2   1 1188.98   85.79
  -1  -3  -1   56.39    4.50
  -1  -3  -1   68.49    5.40
   1   3   1   65.39    5.10
   1   3   1   56.79    4.50
  -1  -4  -1  168.58   12.50
  -1  -4  -1  179.58   13.20
   1   4   1  193.48   14.20
   1   4   1  189.08   13.90
  -1  -5  -1  102.89    7.80
  -1  -5  -1  115.79    8.60
   1   5   1  121.79    9.20
   1   5   1  124.09    9.30
  -1  -6  -1 1478.45  106.69
  -1  -6  -1 1330.37   95.99
   1   6   1 1383.56   99.79
   1   6   1 1533.95  110.59
  -1  -7  -1 3944.01  284.07
   1   7   1 3930.11  283.07
  -1  -8  -1  934.01   67.49
  -1  -8  -1 1044.60   75.39
   1   8   1  937.11   67.69
   1   8   1  946.11   68.39
  -1  -9  -1 4745.73  341.77
   1   9   1 5519.05  397.46
  -1 -10  -1  483.05   35.20
  -1 -10  -1  480.85   35.00
   1  10   1  434.96   31.70
   1  10   1  470.25   34.20
  -1 -11  -1  158.18   12.00
  -1 -11  -1  157.58   11.70
   1  11   1  159.78   12.10
   1  11   1  145.39   10.90
  -1 -12  -1  217.98   16.10
  -1 -12  -1  228.18   17.00
   1  12   1  237.78   17.70
   1  12   1  229.58   17.10
  -1 -13  -1  327.07   24.00
  -1 -13  -1  291.37   21.40
   1  13   1  286.07   21.10
   1  13   1  352.06   25.90
  -1 -14  -1   11.50    2.60
  -1 -14  -1   10.70    2.80
   1  14   1   13.60    3.50
   1  14   1   10.90    3.00
  -1 -15  -1  903.81   65.39
  -1 -15  -1  853.11   61.89
   1  15   1  798.72   57.89
   1  15   1  703.83   51.09
  -1 -16  -1  212.98   16.60
  -1 -16  -1  198.58   15.10
   1  16   1  208.38   15.80
   1  16   1  184.28   13.80
  -1 -17  -1  650.03   47.50
  -1 -17  -1  565.64   41.60
   1  17   1  647.64   47.20
   1  17   1  581.44   42.30
  -1 -18  -1  220.38   17.20
  -1 -18  -1  220.98   16.70
   1  18   1  238.98   18.20
   1  18   1  254.07   19.30
  -1 -19  -1 1451.25  105.09
  -1 -19  -1 1283.87   92.69
   1  19   1 1408.36  101.89
   1  19   1 1349.07   97.59
  -1 -20  -1 2952.60  213.08
  -1 -20  -1 2491.55  179.58
   1  20   1 2821.52  203.58
   1  20   1 2511.55  181.18
  -1 -21  -1  257.47   19.40
  -1 -21  -1  262.37   20.10
   1  21   1  285.47   22.10
   1  21   1  305.57   23.40
  -1 -22  -1  532.45   39.20
  -1 -22  -1  458.05   33.50
   1  22   1  487.35   36.30
   1  22   1  565.74   41.70
  -1 -23  -1   45.80    6.40
  -1 -23  -1   39.80    5.30
   1  23   1   46.80    7.30
   1  23   1   51.79    6.30
  -1 -24  -1  260.67   20.30
  -1 -24  -1  217.58   16.50
  -1 -25  -1  105.09    9.60
  -1 -25  -1   86.19    7.60
  -1 -26  -1   93.49    9.70
   1  26   1   97.59    9.60
   1  26   1   79.19    8.90
  -1 -27  -1   37.20    8.30
  -1 -27  -1   44.40    6.10
   1  27   1   37.30    7.20
   1  27   1   36.60    6.60
  -1 -28  -1   10.50    6.90
  -1 -28  -1   11.30    5.20
   1  28   1   20.80    5.50
   1  28   1   16.20    6.70
  -1 -29  -1    2.80    5.70
  -1 -29  -1   -0.90    7.30
   1  29   1    2.40    5.40
   1  29   1   22.50    6.70
  -1 -30  -1   61.89    8.10
  -1 -30  -1   43.40    8.20
   1  30   1   49.10    7.50
   1  30   1   66.19    9.10
  -1 -31  -1   24.70    8.30
  -1 -31  -1   52.99    7.60
   1  31   1   46.00    7.10
   1  31   1   46.30    8.80
  -1 -32  -1   14.20    6.60
  -1 -32  -1   17.30    7.50
   1  32   1   12.70    7.60
   1  32   1    3.20    8.10
  -1  31   0   97.09   10.80
  -1  31   0   99.19   10.60
   1 -31   0   90.89    9.80
   1 -31   0   98.89    9.00
  -1  30   0    2.30    6.50
  -1  30   0   15.00    5.60
   1 -30   0    6.90    4.60
   1 -30   0    7.00    8.10
  -1  29   0   61.59    7.40
  -1  29   0   50.39    7.00
   1 -29   0   49.10    8.50
   1 -29   0   59.79    6.50
  -1  28   0  158.98   13.00
  -1  28   0  186.48   15.50
   1 -28   0  159.18   13.90
   1 -28   0  148.69   12.20
  -1  27   0   79.29    8.80
  -1  27   0   70.59    7.60
   1 -27   0   77.79    8.00
   1 -27   0   71.59    8.30
  -1  26   0   88.09    9.00
   1 -26   0  107.79    9.40
   1 -26   0  101.09   10.40
  -1  25   0    6.00    3.60
  -1  25   0    8.10    5.70
   1 -25   0    7.00    5.30
   1 -25   0   11.80    4.70
  -1  24   0   78.19    8.00
  -1  24   0   59.89    6.10
   1 -24   0   66.99    7.40
   1 -24   0   81.49    7.80
  -1  23   0   -1.70    4.20
  -1  23   0   10.80    5.30
   1 -23   0    3.40    5.20
   1 -23   0   10.20    5.10
  -1  22   0  131.09   10.80
  -1  22   0  118.79   10.40
   1 -22   0  134.79   11.10
   1 -22   0  114.69   10.20
  -1  21   0  693.63   50.49
  -1  21   0  662.73   48.60
   1 -21   0  702.63   51.29
   1 -21   0  804.12   58.59
  -1  20   0  226.18   17.30
  -1  20   0  199.58   15.60
   1 -20   0  191.68   14.70
   1 -20   0  200.58   15.70
  -1  19   0   48.00    5.00
  -1  19   0   56.69    6.10
   1 -19   0   65.89    6.70
   1 -19   0   51.39    5.70
  -1  18   0  450.85   33.10
  -1  18   0  455.55   33.50
   1 -18   0  489.45   35.80
   1 -18   0  471.35   34.60
  -1  17   0  163.28   13.00
  -1  17   0  167.88   13.10
   1 -17   0  173.68   13.30
   1 -17   0  162.68   12.60
  -1  16   0   99.69    8.60
  -1  16   0   87.09    7.30
   1 -16   0   99.09    8.10
  -1  15   0 2425.16  174.88
   1 -15   0 2347.17  169.38
  -1  14   0  893.61   64.69
   1 -14   0  965.50   69.79
  -1  13   0 1566.64  113.09
  -1  13   0 1827.62  131.79
   1 -13   0 1644.54  118.69
   1 -13   0 1699.53  122.59
  -1  12   0  516.25   37.50
  -1  12   0  436.46   31.80
   1 -12   0  442.46   32.20
   1 -12   0  488.85   35.60
  -1  11   0  141.69   10.80
  -1  11   0  147.09   11.00
   1 -11   0  160.68   12.10
   1 -11   0  143.09   10.90
  -1  10   0 1102.59   79.59
  -1  10   0 1216.18   87.89
   1 -10   0 1098.39   79.29
   1 -10   0 1121.39   80.99
  -1   9   0  198.88   14.80
  -1   9   0  223.28   16.50
   1  -9   0  219.28   16.20
   1  -9   0  231.68   17.20
  -1   8   0   64.09    5.20
  -1   8   0   53.29    4.70
   1  -8   0   50.89    4.80
   1  -8   0   60.19    5.10
  -1   7   0 2104.29  151.68
  -1   7   0 2184.68  157.48
   1  -7   0 2284.37  164.68
  -1   6   0 2469.85  177.98
   1  -6   0 2397.96  172.78
   1  -6   0 2436.06  175.48
  -1   5   0  190.48   14.10
  -1   5   0  192.08   14.10
   1  -5   0  170.48   12.60
   1  -5   0  199.88   14.70
  -1   4   0  217.18   15.90
  -1   4   0  227.78   16.70
   1  -4   0  200.38   14.70
   1  -4   0  203.48   15.00
  -1   2   0  304.37   22.10
  -1   2   0  363.66   26.50
   1  -1   0  653.73   47.20
  -1   0   0    1.50    0.70
  -1   0   0    0.30    0.50
   1   0   0    0.70    0.50
   1   0   0    1.90    0.70
   1   1   0  589.04   42.90
  -1  -2   0  292.77   21.20
  -1  -2   0  322.27   23.30
   1   2   0  297.47   21.50
   1   2   0  337.97   24.40
  -1  -4   0  204.88   14.90
  -1  -4   0  201.18   14.70
   1   4   0  184.58   13.40
   1   4   0  199.68   14.60
  -1  -5   0  227.88   16.80
  -1  -5   0  233.68   17.00
   1   5   0  221.58   16.20
   1   5   0  210.78   15.40
  -1  -7   0 2472.85  178.18
   1   7   0 2620.24  188.78
   1   7   0 2333.87  168.18
  -1  -8   0   45.20    6.50
  -1  -8   0   56.09    4.70
   1   8   0   59.29    4.80
   1   8   0   59.29    5.00
  -1  -9   0  213.78   16.40
  -1  -9   0  224.38   16.50
   1   9   0  258.27   18.90
   1   9   0  215.38   15.90
  -1 -10   0 1098.39   79.29
  -1 -10   0 1151.58   83.19
   1  10   0 1082.69   78.19
   1  10   0 1323.17   95.49
  -1 -11   0  175.68   13.20
  -1 -11   0  142.19   10.90
   1  11   0  149.79   11.30
   1  11   0  167.98   12.50
  -1 -12   0  478.05   34.80
  -1 -12   0  467.55   34.10
   1  12   0  483.05   35.10
   1  12   0  478.25   34.80
  -1 -13   0 1703.13  122.89
  -1 -13   0 1910.41  137.79
   1  13   0 1709.83  123.39
   1  13   0 1861.41  134.29
  -1 -14   0 1236.78   89.29
  -1 -14   0 1112.89   80.39
   1  14   0 1046.40   75.59
   1  14   0 1089.29   78.69
  -1 -15   0 2035.50  146.89
  -1 -15   0 1902.51  137.19
   1  15   0 1918.21  138.39
   1  15   0 2203.38  158.88
  -1 -16   0   73.99    6.70
  -1 -16   0   70.49    6.10
   1  16   0   74.99    6.20
   1  16   0   64.49    5.70
  -1 -17   0  115.89    8.90
  -1 -17   0  109.29    8.90
   1  17   0  125.69    9.80
   1  17   0  145.79   11.50
  -1 -18   0  438.36   32.20
   1  18   0  435.36   31.80
   1  18   0  505.55   37.10
  -1 -19   0   59.39    5.90
  -1 -19   0   52.49    5.90
   1  19   0   54.59    5.40
   1  19   0   62.39    6.60
  -1 -20   0  187.88   14.40
  -1 -20   0  194.68   15.10
   1  20   0  183.08   14.00
   1  20   0  194.58   15.20
  -1 -21   0  660.33   48.20
  -1 -21   0  711.73   51.79
   1  21   0  661.53   48.10
   1  21   0  695.43   50.79
  -1 -22   0  132.59   11.10
  -1 -22   0  136.59   10.90
   1  22   0  150.08   12.20
  -1 -23   0    2.50    4.30
  -1 -23   0    5.70    4.40
   1  23   0   -1.70    6.00
   1  23   0   -3.30    5.00
  -1 -24   0   62.39    7.00
  -1 -24   0   71.99    6.90
   1  24   0   58.79    6.80
   1  24   0   54.29    7.30
  -1 -25   0    6.80    3.90
  -1 -25   0   -1.70    5.10
   1  25   0   11.40    5.40
   1  25   0    6.60    3.60
  -1 -26   0   96.99    8.50
  -1 -26   0   87.39    9.20
   1  26   0  109.89   10.00
   1  26   0   98.19    8.50
  -1 -27   0   62.79    8.00
  -1 -27   0   71.69    7.50
   1  27   0   85.29    8.50
   1  27   0   66.89    7.40
  -1 -28   0  187.58   15.20
  -1 -28   0  171.48   13.80
   1  28   0  152.28   12.70
   1  28   0  182.68   15.10
  -1 -29   0   66.49    7.60
  -1 -29   0   75.99    9.80
   1  29   0   68.59    8.10
   1  29   0   86.59   10.50
  -1 -30   0    6.60    8.90
  -1 -30   0   11.10    6.00
   1  30   0   19.20    9.30
   1  30   0   12.30    6.30
  -1 -31   0   94.29    9.10
  -1 -31   0  103.29   11.50
   1  31   0  110.19   12.80
  -1 -32   0   55.39    6.70
  -1 -32   0   47.50   10.10
   1  32   0   51.69    9.80
   1  32   0   63.29   11.40
  -1  31   1   -0.60    6.90
  -1  31   1  -14.10    8.00
   1 -31  -1    5.10    6.20
   1 -31  -1    6.50    9.70
  -1  30   1   11.80    7.10
  -1  30   1    3.00    7.00
   1 -30  -1    7.30    7.70
   1 -30  -1   18.80    6.30
  -1  29   1   74.59    9.50
  -1  29   1   74.29    8.30
   1 -29  -1   88.49   11.10
   1 -29  -1   81.29    8.30
  -1  28   1   -4.30    7.70
  -1  28   1    2.90    7.10
   1 -28  -1    9.90    5.20
   1 -28  -1   23.70    7.40
  -1  27   1   43.30    8.50
  -1  27   1   52.59    8.10
   1 -27  -1   36.50    7.20
   1 -27  -1   41.10    5.80
  -1  26   1    5.30    5.20
  -1  26   1   19.10    7.20
   1 -26  -1    7.60    6.50
   1 -26  -1    9.40    4.60
  -1  25   1   12.00    6.40
  -1  25   1   17.30    5.00
   1 -25  -1    4.50    5.60
  -1  24   1  192.08   15.20
  -1  24   1  225.48   18.30
   1 -24  -1  211.08   17.30
   1 -24  -1  174.18   13.40
  -1  23   1   12.30    5.50
  -1  23   1    6.40    5.20
   1 -23  -1    8.50    5.60
   1 -23  -1   15.90    5.00
  -1  22   1    1.10    5.50
  -1  22   1    6.30    5.00
   1 -22  -1   10.00    4.50
   1 -22  -1   12.40    4.90
  -1  21   1  324.37   24.30
  -1  21   1  342.07   27.00
   1 -21  -1  327.97   24.40
   1 -21  -1  363.36   27.20
  -1  20   1 2031.20  146.99
  -1  20   1 1816.12  131.19
   1 -20  -1 1886.81  136.39
   1 -20  -1 1888.61  136.29
  -1  19   1  363.66   27.40
  -1  19   1  318.87   23.70
   1 -19  -1  303.27   22.50
   1 -19  -1  284.07   21.30
  -1  18   1 1436.76  104.19
  -1  18   1 1146.69   82.99
   1 -18  -1 1272.37   92.09
   1 -18  -1 1245.18   89.99
  -1  17   1   29.30    3.80
  -1  17   1   41.70    6.00
   1 -17  -1   24.10    4.60
   1 -17  -1   28.50    4.50
  -1  16   1  188.48   14.40
   1 -16  -1  178.18   13.60
   1 -16  -1  198.98   16.50
  -1  15   1  964.90   69.79
  -1  15   1 1047.60   75.79
   1 -15  -1 1006.60   72.89
   1 -15  -1 1079.69   78.29
  -1  14   1   15.50    2.90
  -1  14   1   12.70    2.90
   1 -14  -1   15.40    3.20
   1 -14  -1    9.80    5.50
  -1  13   1  167.68   12.80
  -1  13   1  155.68   11.70
   1 -13  -1  178.38   13.50
   1 -13  -1  192.48   14.50
  -1  12   1   36.20    3.60
  -1  12   1   33.40    4.10
   1 -12  -1   39.50    4.00
   1 -12  -1   38.10    3.50
  -1  11   1  178.58   13.50
  -1  11   1  178.58   13.30
   1 -11  -1  181.08   13.60
   1 -11  -1  166.98   12.50
  -1  10   1 1026.50   74.19
  -1  10   1 1266.37   91.49
   1 -10  -1 1286.27   92.79
   1 -10  -1 1115.29   80.59
  -1   9   1  344.17   25.10
  -1   9   1  402.16   29.30
   1  -9  -1  362.16   26.50
   1  -9  -1  355.26   25.90
  -1   7   1  478.45   34.70
  -1   7   1  498.95   36.20
   1  -7  -1  479.05   34.80
   1  -7  -1  466.15   33.90
  -1   6   1  657.33   47.60
  -1   6   1  607.84   44.10
   1  -6  -1  648.24   47.00
   1  -6  -1  726.83   52.59
  -1   5   1 2822.12  203.28
  -1   5   1 3041.40  219.18
   1  -5  -1 2780.42  200.28
   1  -5  -1 3075.19  221.48
   1  -4  -1 3393.66  244.38
  -1   3   1 2446.26  176.18
   1  -3  -1 2281.97  164.38
  -1  -3   1 1841.52  132.79
  -1  -5   1 2771.92  199.78
  -1  -5   1 2850.51  205.38
  -1  -6   1  753.42   54.49
  -1  -6   1  747.93   54.09
   1   6  -1  805.92   58.29
   1   6  -1  662.73   48.00
  -1  -7   1  408.96   29.70
  -1  -7   1  442.96   32.20
   1   7  -1  404.96   29.40
  -1  -9   1  293.47   21.50
  -1  -9   1  331.77   24.30
   1   9  -1  311.37   22.80
   1   9  -1  299.07   21.90
  -1 -10   1 1153.98   83.29
  -1 -10   1 1127.99   81.49
   1  10  -1 1127.39   81.49
   1  10  -1 1257.27   90.99
  -1 -11   1  189.28   14.10
   1  11  -1  214.28   15.90
   1  11  -1  230.48   17.90
  -1 -12   1   36.60    3.70
  -1 -12   1   33.10    3.50
   1  12  -1   38.90    3.90
   1  12  -1   40.20    6.40
  -1 -13   1  174.28   13.10
  -1 -13   1  189.38   14.30
   1  13  -1  176.88   13.30
   1  13  -1  209.98   15.70
  -1 -14   1   15.00    2.80
  -1 -14   1   18.00    3.80
   1  14  -1   14.20    2.90
   1  14  -1   10.30    2.50
  -1 -15   1  966.70   69.89
   1  15  -1 1065.19   76.99
  -1 -16   1  181.08   13.90
   1  16  -1  194.38   14.60
  -1 -17   1   33.10    3.70
  -1 -17   1   36.20    4.50
   1  17  -1   34.50    4.20
   1  17  -1   28.60    4.40
  -1 -18   1 1078.49   77.99
  -1 -18   1 1126.19   81.49
   1  18  -1 1166.68   84.29
   1  18  -1 1135.29   82.19
  -1 -19   1  346.67   25.50
  -1 -19   1  358.56   26.50
   1  19  -1  370.56   27.40
   1  19  -1  383.86   28.20
  -1 -20   1 1840.32  132.89
  -1 -20   1 1840.92  132.99
   1  20  -1 1952.70  140.89
   1  20  -1 1872.31  135.29
   1  21  -1  327.97   24.30
   1  21  -1  323.87   24.20
  -1 -22   1   15.70    4.30
  -1 -22   1    5.90    3.10
   1  22  -1    7.50    4.70
   1  22  -1    8.00    3.40
  -1 -23   1   15.40    4.30
  -1 -23   1   12.90    4.00
   1  23  -1    9.10    3.50
   1  23  -1    6.80    5.20
  -1 -24   1  203.38   15.90
  -1 -24   1  161.98   12.40
   1  24  -1  186.08   14.20
   1  24  -1  163.88   13.20
  -1 -25   1    5.40    3.90
  -1 -25   1    7.60    5.20
   1  25  -1    5.00    4.00
   1  25  -1    5.10    5.20
  -1 -26   1   11.50    5.90
  -1 -26   1    4.90    3.50
   1  26  -1   11.80    6.50
   1  26  -1    6.40    4.70
  -1 -27   1   40.80    6.80
  -1 -27   1   32.90    5.20
   1  27  -1   38.10    5.40
   1  27  -1   40.10    8.10
  -1 -28   1    9.20    5.80
  -1 -28   1   15.50    6.70
   1  28  -1    5.30    4.70
   1  28  -1    2.80    7.10
  -1 -29   1   75.09    7.50
  -1 -29   1   89.99   10.10
   1  29  -1   65.69    7.80
   1  29  -1   81.09   10.60
  -1 -30   1   21.80    8.20
  -1 -30   1    6.50    5.60
   1  30  -1   10.10    8.20
   1  30  -1    5.60    9.00
  -1 -31   1    1.10    7.30
  -1 -31   1   -1.30    6.60
   1  31  -1   -9.10    6.50
   1  31  -1    6.50   10.80
  -1 -32   1   16.00    5.40
  -1 -32   1   13.40    6.70
   1  32  -1   15.00   11.80
   1  32  -1   12.80    6.70
  -1  31   2   16.50    8.60
  -1  31   2    9.60    6.40
   1 -31  -2   15.80    6.10
   1 -31  -2   12.90    8.50
  -1  30   2   39.00    7.60
  -1  30   2   52.29    8.20
   1 -30  -2   27.00    9.70
  -1  29   2   81.09    9.70
  -1  29   2   72.09    8.70
   1 -29  -2   65.39    9.60
   1 -29  -2   74.19    7.20
  -1  28   2  240.18   18.70
  -1  28   2  269.07   20.60
   1 -28  -2  258.57   19.60
   1 -28  -2  280.97   22.50
  -1  27   2   25.10    6.40
  -1  27   2   21.00    6.00
   1 -27  -2   25.60    5.40
   1 -27  -2   11.30    6.40
  -1  26   2   47.00    6.20
  -1  26   2   52.59   10.70
   1 -26  -2   50.69    7.30
   1 -26  -2   40.70    6.10
  -1  25   2   76.69   12.80
  -1  25   2   86.39    8.10
   1 -25  -2   75.49    8.10
   1 -25  -2   81.59    8.40
   1 -24  -2  131.09   11.30
   1 -24  -2  119.69   10.20
  -1  23   2  250.37   19.90
  -1  23   2  203.58   16.00
   1 -23  -2  213.28   16.60
   1 -23  -2  183.18   15.00
  -1  22   2  118.19   10.00
   1 -22  -2  103.99    9.70
   1 -22  -2  119.29   10.80
  -1  21   2   14.00    5.30
  -1  21   2   21.70    4.70
   1 -21  -2   32.90    8.00
   1 -21  -2   15.40    5.00
  -1  20   2  602.14   44.20
  -1  20   2  587.24   43.10
   1 -20  -2  662.73   48.60
   1 -20  -2  595.24   43.70
  -1  19   2   16.20    4.40
  -1  19   2   13.10    5.50
   1 -19  -2   10.00    4.40
   1 -19  -2   21.00    7.00
  -1  18   2  152.58   12.20
  -1  18   2  129.09   11.00
   1 -18  -2  136.09   11.00
   1 -18  -2  142.79   11.60
  -1  17   2   12.10    3.70
  -1  17   2   14.90    5.50
   1 -17  -2   18.00    3.90
   1 -17  -2   20.60    4.50
  -1  16   2  723.83   52.69
  -1  16   2  749.82   54.59
   1 -16  -2  712.93   51.79
   1 -16  -2  767.92   55.89
  -1  15   2 1750.92  126.29
  -1  15   2 1959.90  141.59
   1 -15  -2 2089.79  150.88
   1 -15  -2 1830.02  131.99
  -1  14   2   97.19    8.00
  -1  14   2  103.99    8.30
   1 -14  -2   93.09    7.40
   1 -14  -2  102.39    8.40
  -1  13   2  836.82   60.69
  -1  13   2  846.42   61.29
   1 -13  -2  864.61   62.69
   1 -13  -2  903.21   65.29
  -1  12   2  888.11   64.29
   1 -12  -2  845.22   61.29
   1 -12  -2  886.31   63.99
  -1  11   2  697.83   50.59
  -1  11   2  674.83   48.90
   1 -11  -2  833.12   60.29
   1 -11  -2  651.33   47.40
  -1  10   2  131.49   10.20
  -1  10   2  125.89    9.70
   1 -10  -2  136.29   10.60
   1 -10  -2  127.99    9.70
  -1   9   2  253.37   18.70
  -1   9   2  215.48   16.00
   1  -9  -2  231.98   17.10
   1  -9  -2  234.68   17.50
  -1   8   2 2622.14  188.98
  -1   8   2 2685.53  193.58
   1  -8  -2 2574.34  185.58
   1  -8  -2 2597.34  187.18
  -1   7   2   -0.10    2.00
  -1   7   2    5.50    2.30
   1  -7  -2    5.60    2.00
   1  -7  -2    3.40    2.30
  -1   6   2 1227.68   88.59
  -1   6   2 1230.08   88.89
   1  -6  -2 1144.29   82.69
   1  -6  -2 1248.18   90.19
  -1   5   2 1219.78   87.99
  -1   5   2 1366.06   98.69
   1  -5  -2 1265.77   91.39
   1  -5  -2 1255.47   90.69
  -1   4   2  284.07   20.80
  -1   4   2  284.47   20.90
   1  -4  -2  282.27   20.70
   1  -4  -2  272.77   20.00
  -1   3   2 1543.65  111.39
  -1   3   2 1590.74  114.69
   1  -3  -2 1405.86  101.49
   1  -3  -2 1753.92  126.49
  -1   1   2  783.02   56.69
  -1   1   2  731.03   52.89
   1  -1  -2  694.23   50.29
   1  -1  -2  786.02   56.89
  -1   0   2    8.00    1.80
  -1   0   2    4.90    1.70
   1   0  -2    3.80    2.00
   1   0  -2    4.10    1.90
  -1  -1   2  668.83   48.40
  -1  -1   2  774.52   56.09
   1   1  -2  778.82   56.39
   1   1  -2  663.33   48.10
  -1  -3   2 1495.95  107.99
  -1  -3   2 1573.84  113.49
   1   3  -2 1578.74  113.99
   1   3  -2 1543.05  111.39
  -1  -4   2  280.97   20.50
  -1  -4   2  278.37   20.40
   1   4  -2  299.97   21.90
   1   4  -2  288.57   21.10
  -1  -5   2 1209.58   87.39
  -1  -5   2 1219.18   88.09
   1   5  -2 1263.97   91.19
   1   5  -2 1211.38   87.49
  -1  -6   2 1160.58   83.89
  -1  -6   2 1314.67   94.89
   1   6  -2 1233.68   89.09
   1   6  -2 1127.99   81.49
  -1  -7   2    3.70    2.00
  -1  -7   2   -0.60    2.10
   1   7  -2    0.50    1.90
   1   7  -2    1.50    1.70
  -1  -8   2 2883.71  207.88
  -1  -8   2 2976.70  214.58
   1   8  -2 2976.70  214.58
   1   8  -2 3002.10  216.28
  -1  -9   2  223.88   16.50
  -1  -9   2  248.88   18.40
   1   9  -2  236.48   17.40
   1   9  -2  222.58   16.50
  -1 -10   2  141.89   10.90
  -1 -10   2  158.28   11.90
   1  10  -2  142.69   10.90
   1  10  -2  159.58   12.10
  -1 -11   2  882.11   63.89
  -1 -11   2  809.62   58.59
   1  11  -2  808.42   58.59
   1  11  -2  793.92   57.59
  -1 -12   2 1056.69   76.59
  -1 -12   2  949.80   68.79
   1  12  -2  893.61   64.79
  -1 -13   2  878.51   63.59
  -1 -13   2  956.40   69.29
   1  13  -2  946.71   68.59
   1  13  -2  843.42   60.99
  -1 -14   2   68.69    6.00
  -1 -14   2   83.09    7.00
   1  14  -2   80.29    6.80
   1  14  -2   65.69    5.70
  -1 -15   2 2170.18  156.58
  -1 -15   2 1964.20  141.79
   1  15  -2 2165.98  156.28
   1  15  -2 1901.31  137.19
  -1 -16   2  673.63   49.00
  -1 -16   2  752.82   54.89
   1  16  -2  577.64   42.10
   1  16  -2  727.43   52.99
  -1 -17   2   12.30    3.20
   1  17  -2   18.90    4.90
   1  17  -2   14.50    5.20
  -1 -18   2  160.38   13.70
  -1 -18   2  145.89   11.50
   1  18  -2  170.78   13.30
   1  18  -2  146.29   12.00
  -1 -19   2    7.70    3.90
  -1 -19   2   11.50    8.10
   1  19  -2   11.90    5.90
   1  19  -2   26.70    5.10
  -1 -20   2  533.35   39.40
  -1 -20   2  625.94   45.70
   1  20  -2  574.94   41.90
   1  20  -2  609.64   44.80
  -1 -21   2   16.40    5.50
  -1 -21   2   30.60    5.20
   1  21  -2   23.80    3.60
   1  21  -2   16.20    6.00
  -1 -22   2  105.69    9.50
  -1 -22   2  141.29   11.60
   1  22  -2  123.79   10.30
   1  22  -2  129.89   12.10
  -1 -23   2  216.98   16.70
  -1 -23   2  246.28   18.90
   1  23  -2  245.78   18.40
   1  23  -2  238.58   19.20
  -1 -24   2  126.79   10.80
  -1 -24   2  115.39   10.10
   1  24  -2  116.89    9.60
   1  24  -2  120.09   11.40
  -1 -25   2  102.19    9.30
  -1 -25   2   80.09    7.80
   1  25  -2   97.19   10.30
   1  25  -2   79.29    7.70
  -1 -26   2   60.99    7.40
  -1 -26   2   46.80    6.10
   1  26  -2   47.40    6.90
   1  26  -2   55.09    6.60
  -1 -27   2   25.40    6.90
  -1 -27   2   14.90    6.70
   1  27  -2   23.10    6.30
   1  27  -2   19.70    7.30
  -1 -28   2  309.57   23.70
  -1 -28   2  337.97   25.70
   1  28  -2  284.37   21.50
   1  28  -2  312.57   24.90
  -1 -29   2   77.99    9.70
  -1 -29   2   84.89    9.20
   1  29  -2   87.79   11.20
   1  29  -2   91.49    8.50
  -1 -30   2   51.09    9.60
  -1 -30   2   67.09    9.00
   1  30  -2   64.49   11.30
  -1 -31   2    9.00    7.10
  -1 -31   2   12.30    7.70
   1  31  -2   24.60   13.70
   1  31  -2   10.90    5.40
   1  32  -2  311.57   25.60
  -1  30   3   11.00    9.50
  -1  30   3    7.60    6.70
   1 -30  -3    7.20    9.60
   1 -30  -3    4.10    6.20
  -1  29   3   42.20   13.90
  -1  29   3    9.90    6.50
   1 -29  -3    3.40    7.10
   1 -29  -3   16.50    6.70
  -1  28   3  284.17   24.10
  -1  28   3  226.28   18.00
   1 -28  -3  234.28   19.30
   1 -28  -3  248.28   19.00
  -1  27   3   40.00    8.80
  -1  27   3   19.20    6.50
   1 -27  -3   19.90    9.50
   1 -27  -3   19.30    5.80
  -1  26   3   20.60    6.30
   1 -26  -3   16.20    6.70
   1 -26  -3   10.80    8.00
  -1  25   3  180.78   15.50
  -1  25   3  163.78   13.40
   1 -25  -3  185.48   15.70
   1 -25  -3  215.98   17.50
  -1  24   3  109.69   10.60
  -1  24   3  114.59   10.30
   1 -24  -3  123.39   11.60
   1 -24  -3  128.89   12.00
  -1  23   3   47.10    8.20
  -1  23   3   51.79    6.70
   1 -23  -3   49.50    7.80
   1 -23  -3   50.59    8.30
  -1  22   3  140.69   12.20
  -1  22   3  136.39   11.70
   1 -22  -3  138.69   12.60
   1 -22  -3  131.69   10.80
  -1  21   3  481.25   35.60
  -1  21   3  443.36   32.90
   1 -21  -3  549.25   40.70
   1 -21  -3  442.86   32.50
  -1  20   3  645.84   47.30
  -1  20   3  624.14   45.60
   1 -20  -3  704.43   51.29
   1 -20  -3  634.94   46.90
  -1  19   3  137.99   11.60
  -1  19   3  129.59   11.30
   1 -19  -3  140.29   12.30
   1 -19  -3  133.69   11.60
  -1  18   3  796.32   57.89
  -1  18   3  757.62   55.29
   1 -18  -3  832.52   60.79
   1 -18  -3  930.41   67.69
  -1  17   3   17.40    4.30
  -1  17   3   24.30    5.30
   1 -17  -3   25.70    5.00
   1 -17  -3   18.50    4.70
  -1  16   3  183.08   14.30
  -1  16   3  193.78   15.00
   1 -16  -3  184.18   14.90
   1 -16  -3  197.98   15.10
  -1  15   3  101.49    9.00
  -1  15   3   92.59    8.10
   1 -15  -3  105.89    9.30
   1 -15  -3  116.09    9.60
  -1  14   3   77.79    7.10
  -1  14   3   72.19    6.30
   1 -14  -3   77.19    6.90
   1 -14  -3   69.49    6.50
  -1  13   3   82.49    6.90
   1 -13  -3   80.69    7.90
   1 -13  -3   86.89    6.90
  -1  12   3   98.09    8.30
   1 -12  -3  109.09    8.90
  -1  10   3  113.99    9.30
  -1  10   3  114.29    9.00
   1 -10  -3  109.69    8.60
   1 -10  -3   99.29    8.30
  -1   9   3  217.58   16.40
  -1   9   3  220.18   16.40
   1  -9  -3  238.98   17.90
   1  -9  -3  220.48   16.40
  -1   8   3   10.20    2.70
  -1   8   3   13.80    2.80
   1  -8  -3   14.30    3.80
   1  -8  -3   12.00    2.20
  -1   7   3  911.71   65.99
  -1   7   3  893.01   64.69
   1  -7  -3  911.71   66.09
   1  -7  -3  837.42   60.59
  -1   6   3  480.05   35.00
  -1   6   3  474.55   34.60
   1  -6  -3  476.55   34.80
   1  -6  -3  469.35   34.20
  -1   5   3  853.71   61.89
  -1   5   3  854.31   61.89
   1  -5  -3  908.11   65.79
   1  -5  -3  783.02   56.89
  -1   4   3  259.17   19.20
  -1   4   3  247.58   18.50
   1  -4  -3  239.88   17.90
   1  -4  -3  244.78   18.20
  -1   3   3    9.20    3.10
  -1   3   3   20.30    3.00
   1  -3  -3   10.30    2.30
   1  -3  -3   17.90    2.90
  -1   2   3  928.61   67.29
  -1   2   3  780.62   56.49
   1  -2  -3  856.11   62.09
   1  -2  -3  865.81   62.69
  -1   1   3 4580.84  330.07
  -1   1   3 4810.42  346.57
   1  -1  -3 4311.37  310.67
   1  -1  -3 4772.92  343.87
   1   0  -3  104.09    8.20
   1   0  -3   79.89    6.60
  -1  -1   3 4757.22  342.77
  -1  -1   3 4445.46  320.37
   1   1  -3 4621.34  332.97
   1   1  -3 4410.46  317.77
  -1  -2   3  903.81   65.49
  -1  -2   3  994.50   71.99
   1   2  -3 1015.00   73.49
   1   2  -3  961.80   69.69
  -1  -3   3   23.20    3.10
  -1  -3   3   13.80    2.50
   1   3  -3   15.10    2.80
   1   3  -3   25.20    3.10
  -1  -4   3  195.98   14.70
  -1  -4   3  207.98   15.50
   1   4  -3  197.78   14.80
   1   4  -3  201.58   15.10
  -1  -5   3  884.51   64.19
  -1  -5   3  928.01   67.19
   1   5  -3  874.21   63.39
  -1  -6   3  522.75   38.30
  -1  -6   3  480.05   35.00
   1   6  -3  508.25   37.00
   1   6  -3  496.95   36.20
  -1  -7   3  853.11   61.79
  -1  -7   3  964.90   69.99
   1   7  -3  906.21   65.59
   1   7  -3  882.71   63.99
  -1  -8   3   10.00    3.00
  -1  -8   3   16.70    2.80
   1   8  -3   26.60    3.30
   1   8  -3   20.80    3.00
  -1  -9   3  237.48   17.90
  -1  -9   3  222.18   16.60
   1   9  -3  214.78   16.10
   1   9  -3  219.58   16.40
  -1 -10   3  127.09   10.20
  -1 -10   3  115.59    9.00
   1  10  -3  108.19    8.40
   1  10  -3  128.19   10.10
  -1 -11   3  101.79    8.10
  -1 -11   3   98.89    7.80
   1  11  -3   89.19    7.10
   1  11  -3  116.89    9.30
  -1 -12   3   73.99    6.30
  -1 -12   3   90.79    7.40
   1  12  -3   86.29    7.00
   1  12  -3   88.29    7.20
  -1 -13   3   68.69    6.00
  -1 -13   3   82.09    7.00
   1  13  -3   78.39    6.70
   1  13  -3   86.09    7.00
  -1 -14   3   77.59    6.50
  -1 -14   3   93.39    7.80
   1  14  -3   86.39    7.30
   1  14  -3   70.19    6.30
  -1 -15   3  111.69    8.80
  -1 -15   3  109.09    9.00
   1  15  -3  118.19    9.40
   1  15  -3  119.39   10.50
  -1 -16   3  173.88   13.70
  -1 -16   3  192.38   14.70
   1  16  -3  207.58   15.80
   1  16  -3  197.28   15.80
  -1 -17   3   20.60    4.80
  -1 -17   3   32.20    4.40
   1  17  -3   24.50    5.00
   1  17  -3   21.10    5.00
  -1 -18   3  824.72   59.99
  -1 -18   3  793.92   57.99
   1  18  -3  844.02   61.29
   1  18  -3  874.21   63.59
  -1 -19   3  102.19   10.90
  -1 -19   3  103.39    9.10
   1  19  -3  101.19    9.40
   1  19  -3  108.19    9.90
  -1 -20   3  757.62   55.19
  -1 -20   3  816.22   59.79
   1  20  -3  793.92   57.99
   1  20  -3  658.53   48.10
  -1 -21   3  500.05   36.70
   1  21  -3  584.34   42.90
   1  21  -3  531.95   39.60
  -1 -22   3  150.28   12.40
  -1 -22   3  164.08   14.70
   1  22  -3  175.78   14.20
   1  22  -3  162.48   13.60
  -1 -23   3   45.50    6.40
  -1 -23   3   32.90    9.80
   1  23  -3   50.79    7.40
   1  23  -3   61.09    7.70
  -1 -24   3  128.19   11.10
  -1 -24   3  120.49   13.20
   1  24  -3  123.19   10.20
   1  24  -3  130.29   11.60
  -1 -25   3  194.68   15.70
  -1 -25   3  200.98   16.50
   1  25  -3  168.78   13.30
   1  25  -3  218.88   17.40
  -1 -26   3   25.90    7.50
  -1 -26   3   22.50    6.50
   1  26  -3   27.10    7.30
   1  26  -3   29.80    4.60
  -1 -27   3   28.70    6.80
  -1 -27   3   34.10    7.00
   1  27  -3   23.90    5.40
   1  27  -3   38.00    7.90
  -1 -28   3  267.57   21.10
  -1 -28   3  307.67   23.70
   1  28  -3  320.77   25.00
   1  28  -3  291.27   21.80
  -1 -29   3    9.10    6.40
  -1 -29   3   -3.60    6.70
   1  29  -3    1.10    8.30
  -1 -30   3   -1.40    7.20
  -1 -30   3    1.70    6.00
   1  30  -3   18.80    7.80
   1  30  -3    5.30    6.50
  -1 -31   3   17.40    8.60
  -1 -31   3    9.20    7.00
   1  31  -3    7.90    6.40
   1  31  -3   12.90    8.10
  -1  29   4   -9.50    7.70
  -1  29   4    1.90    8.20
   1 -29  -4   -0.60    9.70
   1 -29  -4   -2.20    7.00
  -1  28   4   75.49   10.60
  -1  28   4   54.49    9.80
   1 -28  -4   65.49   10.10
   1 -28  -4   54.19    9.20
  -1  27   4   14.60    8.40
  -1  27   4    5.70    6.60
   1 -27  -4   18.50    8.30
   1 -27  -4   12.10    8.90
  -1  26   4    6.60    8.20
  -1  26   4   -8.20    7.40
   1 -26  -4    7.80    7.60
   1 -26  -4    5.90    8.20
  -1  25   4   51.59    8.60
  -1  25   4   67.19   10.10
   1 -25  -4   80.69   10.30
   1 -25  -4   57.89    6.80
  -1  24   4   50.59    8.40
  -1  24   4   64.19    9.20
   1 -24  -4   44.90    5.90
   1 -24  -4   64.89    9.30
  -1  23   4  191.78   15.80
  -1  23   4  163.78   14.20
   1 -23  -4  158.88   12.60
   1 -23  -4  164.48   15.10
  -1  22   4   33.50    6.30
  -1  22   4   35.70    7.40
   1 -22  -4   39.90    8.00
   1 -22  -4   48.20    6.60
  -1  21   4  288.87   21.90
  -1  21   4  352.96   26.90
   1 -21  -4  330.67   25.70
   1 -21  -4  322.47   24.40
  -1  20   4   30.20    6.70
  -1  20   4   28.40    6.70
   1 -20  -4   41.10    6.50
   1 -20  -4   45.80    8.50
  -1  19   4   36.70    6.40
  -1  19   4   21.40    6.30
   1 -19  -4   23.30    6.80
   1 -19  -4   27.00    5.70
  -1  18   4   56.19    6.70
  -1  18   4   61.39    8.80
   1 -18  -4   53.29    6.50
   1 -18  -4   59.39    7.70
  -1  17   4  393.36   29.80
  -1  17   4  310.97   23.20
   1 -17  -4  334.47   25.60
   1 -17  -4  360.66   26.80
  -1  16   4  920.11   66.79
  -1  16   4 1088.09   79.39
   1 -16  -4 1098.99   79.99
   1 -16  -4  954.00   69.19
   1 -15  -4  349.96   26.00
   1 -15  -4  396.36   29.70
  -1  14   4  670.03   49.50
  -1  14   4  516.85   37.80
   1 -14  -4  532.45   38.80
   1 -14  -4  609.64   44.80
  -1  13   4  260.07   20.10
  -1  13   4  227.28   17.20
   1 -13  -4  234.38   17.80
  -1  12   4   21.00    4.70
  -1  12   4   20.30    4.20
   1 -12  -4   29.00    4.70
   1 -12  -4   22.70    5.30
  -1  11   4   11.90    3.10
  -1  11   4   10.20    3.80
   1 -11  -4    8.30    4.50
   1 -11  -4    5.50    2.50
  -1  10   4  732.83   53.19
  -1  10   4  663.33   48.40
   1 -10  -4  692.43   50.19
   1 -10  -4  633.74   46.20
  -1   9   4    8.90    3.40
   1  -9  -4    9.00    3.00
  -1   8   4  465.85   34.20
  -1   8   4  410.16   30.00
   1  -8  -4  427.76   31.30
   1  -8  -4  503.05   36.90
  -1   7   4   14.50    2.90
  -1   7   4    9.80    2.90
  -1   6   4  197.58   15.00
  -1   6   4  189.88   14.40
   1  -6  -4  179.28   13.70
   1  -6  -4  210.88   15.90
  -1   5   4  433.46   31.80
  -1   5   4  422.76   31.10
   1  -5  -4  432.26   31.80
   1  -5  -4  433.16   31.70
  -1   4   4    3.60    3.00
  -1   4   4    0.10    2.50
   1  -4  -4    3.30    2.60
   1  -4  -4   -1.40    2.20
  -1   3   4  150.88   11.60
  -1   3   4  147.09   11.50
   1  -3  -4  173.18   13.10
   1  -3  -4  144.79   11.30
  -1   2   4  403.86   29.60
  -1   2   4  494.35   36.30
   1  -2  -4  417.26   30.60
   1  -2  -4  403.26   29.60
  -1   1   4   48.90    4.80
  -1   1   4   40.60    4.50
   1  -1  -4   35.80    4.00
   1  -1  -4   45.20    4.60
  -1   0   4    6.00    2.90
  -1   0   4    3.60    2.40
   1   0  -4    6.00    2.50
   1   0  -4    2.70    2.80
  -1  -1   4   36.00    4.00
  -1  -1   4   28.40    3.90
   1   1  -4   34.70    3.70
   1   1  -4   26.60    3.70
  -1  -2   4  347.77   25.60
  -1  -2   4  369.86   27.30
   1   2  -4  367.26   27.00
   1   2  -4  372.36   27.40
  -1  -3   4  197.38   14.80
  -1  -3   4  186.68   14.30
   1   3  -4  193.28   14.60
   1   3  -4  189.08   14.30
  -1  -4   4    2.80    2.30
  -1  -4   4   10.00    2.80
   1   4  -4    4.70    2.60
   1   4  -4    4.10    2.50
  -1  -5   4  390.46   28.80
  -1  -5   4  397.06   29.10
   1   5  -4  410.26   30.10
   1   5  -4  388.66   28.50
  -1  -6   4  229.28   17.30
  -1  -6   4  224.78   16.90
   1   6  -4  203.08   15.30
   1   6  -4  197.08   14.90
  -1  -7   4    6.70    2.40
  -1  -7   4   17.20    3.50
   1   7  -4    2.60    2.40
   1   7  -4   11.30    3.10
  -1  -8   4  451.95   33.00
  -1  -8   4  441.26   32.50
   1   8  -4  414.46   30.30
   1   8  -4  469.85   34.40
  -1  -9   4    6.60    3.10
  -1  -9   4    8.70    3.30
   1   9  -4    5.10    2.90
   1   9  -4   12.70    2.80
  -1 -10   4  772.12   56.09
  -1 -10   4  768.52   55.89
   1  10  -4  726.23   52.69
   1  10  -4  747.93   54.39
  -1 -11   4    7.90    2.90
  -1 -11   4    8.10    3.60
   1  11  -4    5.30    3.10
   1  11  -4    1.20    3.10
  -1 -12   4   20.50    4.00
  -1 -12   4   16.40    3.90
   1  12  -4   22.90    3.90
   1  12  -4   27.70    3.30
  -1 -13   4  243.58   18.70
  -1 -13   4  239.38   18.20
   1  13  -4  207.68   16.00
   1  13  -4  174.88   13.30
  -1 -14   4  670.03   49.00
  -1 -14   4  656.73   48.10
   1  14  -4  660.33   48.00
   1  14  -4  674.83   49.40
  -1 -15   4  373.06   28.00
  -1 -15   4  416.36   30.70
   1  15  -4  452.25   33.10
   1  15  -4  481.45   35.50
  -1 -16   4 1097.19   79.79
  -1 -16   4  909.91   66.09
   1  16  -4  985.40   71.39
   1  16  -4 1051.89   76.49
  -1 -17   4  370.56   27.50
   1  17  -4  373.46   28.10
   1  17  -4  406.16   30.00
  -1 -18   4   74.59    6.80
  -1 -18   4   76.19    7.20
   1  18  -4   85.89    7.50
   1  18  -4   74.99    7.50
  -1 -19   4   14.40    4.50
  -1 -19   4   17.80    5.10
   1  19  -4   12.00    3.70
   1  19  -4   12.50    4.50
  -1 -20   4   32.70    5.00
  -1 -20   4   33.80    5.60
   1  20  -4   36.10    6.00
   1  20  -4   30.20    5.80
  -1 -21   4  268.87   20.30
  -1 -21   4  285.57   22.50
   1  21  -4  289.57   22.10
   1  21  -4  291.97   22.10
  -1 -22   4   47.30   11.00
  -1 -22   4   47.00    5.90
   1  22  -4   40.20    6.50
   1  22  -4   38.20    4.90
  -1 -23   4  167.48   16.20
  -1 -23   4  151.58   12.50
   1  23  -4  181.38   14.70
   1  23  -4  157.28   13.10
  -1 -24   4   43.50    5.60
   1  24  -4   44.10    7.50
   1  24  -4   36.50    7.30
  -1 -25   4   84.49    8.10
  -1 -25   4   96.69   14.20
   1  25  -4   97.79   10.60
   1  25  -4   73.69    9.00
  -1 -26   4    6.20    5.90
  -1 -26   4   15.00   12.00
   1  26  -4   -6.30    5.30
   1  26  -4    7.30    5.50
  -1 -27   4   18.40   12.90
  -1 -27   4    9.40    6.70
   1  27  -4    8.80    6.30
   1  27  -4   11.30    7.60
  -1 -28   4   49.99    9.60
  -1 -28   4   55.39    7.70
   1  28  -4   61.19    8.10
   1  28  -4   66.49    7.40
  -1 -29   4   -4.90    7.60
  -1 -29   4   -0.40    6.60
   1  29  -4    6.20    5.00
   1  29  -4    1.70    6.70
  -1 -30   4   10.00    6.80
  -1 -30   4   15.10    9.20
   1  30  -4   10.90    7.70
   1  30  -4   17.30    6.30
  -1  27   5    1.40    9.50
  -1  27   5   -9.70    8.40
   1 -27  -5   -4.10    8.10
   1 -27  -5    1.40    5.40
  -1  26   5   23.60    7.30
  -1  26   5   37.80   12.30
   1 -26  -5   22.70    7.20
   1 -26  -5   39.20    9.50
  -1  25   5    4.00    8.20
  -1  25   5   -8.90   11.00
   1 -25  -5    4.50    7.40
   1 -25  -5   17.90    6.60
  -1  24   5   28.10    8.20
  -1  24   5   25.00    6.60
   1 -24  -5   43.60    8.50
   1 -24  -5   33.90    7.80
  -1  23   5   14.30    8.00
  -1  23   5   13.50    6.70
   1 -23  -5    8.50    7.40
   1 -23  -5   14.50    6.60
  -1  22   5    2.70    5.30
  -1  22   5    6.90    9.50
   1 -22  -5    5.20    4.40
  -1  21   5   77.89   10.50
  -1  21   5   73.49    9.00
   1 -21  -5   99.39   11.50
   1 -21  -5   86.29    8.70
  -1  20   5  604.14   44.70
  -1  20   5  544.85   40.30
   1 -20  -5  589.24   43.70
   1 -20  -5  608.44   44.50
  -1  19   5   78.89    8.40
  -1  19   5   77.29    7.40
  -1  18   5 1156.38   83.79
  -1  18   5 1221.68   88.79
   1 -18  -5 1171.48   84.89
   1 -18  -5 1010.20   73.89
  -1  17   5  206.38   15.90
  -1  17   5  219.58   17.30
  -1  16   5  188.48   14.80
  -1  16   5  213.38   16.80
   1 -16  -5  222.98   17.90
   1 -16  -5  179.68   14.00
  -1  15   5    2.90    5.60
  -1  15   5    1.20    4.90
   1 -15  -5    0.10    5.60
   1 -15  -5   -1.50    5.10
  -1  14   5  311.97   24.00
  -1  14   5  352.36   26.30
   1 -14  -5  301.57   23.00
   1 -14  -5  331.27   24.90
  -1  13   5  657.93   48.00
  -1  13   5  641.04   47.10
   1 -13  -5  632.54   46.30
   1 -13  -5  641.64   47.20
  -1  12   5   16.50    6.20
  -1  12   5   16.90    4.10
   1 -12  -5   19.40    4.00
   1 -12  -5   22.30    6.40
  -1  11   5  199.78   16.50
  -1  11   5  196.18   15.00
  -1  10   5 1234.28   89.69
  -1  10   5 1195.08   86.49
   1 -10  -5 1191.98   86.29
   1 -10  -5 1510.45  109.59
  -1   9   5   94.29    7.80
  -1   9   5  126.19   11.60
   1  -9  -5  113.19   10.10
   1  -9  -5   98.39    8.30
  -1   8   5   24.00    4.50
  -1   8   5   30.90    5.20
   1  -8  -5   24.20    5.70
   1  -8  -5   32.30    4.10
  -1   7   5  503.75   37.30
  -1   7   5  574.74   42.00
   1  -7  -5  554.64   40.50
   1  -7  -5  556.64   40.90
  -1   6   5  344.07   25.50
  -1   6   5  344.67   25.90
   1  -6  -5  334.67   24.80
   1  -6  -5  311.27   23.30
  -1   5   5  654.93   47.90
   1  -5  -5  669.43   48.90
   1  -5  -5  663.33   48.30
  -1   4   5    9.10    3.50
  -1   4   5    7.20    3.10
   1  -4  -5   15.60    3.10
   1  -4  -5   11.00    3.40
  -1   3   5  186.78   14.50
   1  -3  -5  206.88   15.80
  -1   2   5  312.07   23.40
  -1   2   5  326.07   24.20
   1  -2  -5  347.97   25.70
   1  -2  -5  313.37   23.40
  -1   1   5  729.23   53.09
  -1   1   5  682.13   49.80
   1  -1  -5  630.14   46.00
   1  -1  -5  696.63   50.69
  -1   0   5   35.50    4.30
  -1   0   5   45.80    4.80
   1   0  -5   42.40    4.80
   1   0  -5   37.80    4.80
  -1  -1   5  773.92   56.39
  -1  -1   5  819.82   59.59
   1   1  -5  807.82   58.79
   1   1  -5  767.92   55.79
  -1  -2   5  313.97   23.40
  -1  -2   5  353.36   26.10
   1   2  -5  331.67   24.50
   1   2  -5  300.87   22.40
  -1  -3   5  154.08   12.00
  -1  -3   5  181.98   14.00
   1   3  -5  161.58   12.40
   1   3  -5  187.38   14.30
  -1  -4   5    8.30    3.50
  -1  -4   5    2.80    3.10
   1   4  -5    4.80    2.80
   1   4  -5    5.60    3.10
  -1  -5   5  638.64   46.60
  -1  -5   5  744.33   54.19
   1   5  -5  736.53   53.59
   1   5  -5  717.13   52.19
  -1  -6   5  374.36   27.70
  -1  -6   5  311.67   23.20
   1   6  -5  346.47   25.70
   1   6  -5  319.47   23.80
  -1  -7   5  504.15   36.90
  -1  -7   5  546.25   40.00
   1   7  -5  501.85   36.70
   1   7  -5  474.05   34.80
  -1  -8   5   22.40    3.90
  -1  -8   5   19.40    3.90
   1   8  -5   19.20    4.80
   1   8  -5   32.20    3.90
  -1  -9   5   81.89    7.80
  -1  -9   5   78.79    7.00
   1   9  -5   92.89    8.10
   1   9  -5   95.29    7.90
  -1 -10   5 1287.47   93.39
  -1 -10   5 1304.37   94.59
   1  10  -5 1352.16   97.99
   1  10  -5 1357.56   98.19
   1  11  -5  163.28   12.90
   1  11  -5  142.39   12.20
  -1 -12   5   15.60    4.30
  -1 -12   5   16.90    4.70
   1  12  -5   15.90    3.20
   1  12  -5   13.60    5.70
  -1 -13   5  581.04   42.50
  -1 -13   5  656.73   48.10
   1  13  -5  572.84   41.70
   1  13  -5  658.53   48.40
  -1 -14   5  342.07   25.70
  -1 -14   5  345.67   25.80
   1  14  -5  369.96   27.70
   1  14  -5  306.47   22.70
  -1 -15   5    9.30    4.60
  -1 -15   5    2.20    5.40
   1  15  -5   11.70    5.20
   1  15  -5    4.70    6.60
  -1 -16   5  205.88   16.60
  -1 -16   5  201.18   15.90
   1  16  -5  199.18   15.80
   1  16  -5  185.28   14.20
  -1 -17   5  252.07   19.50
  -1 -17   5  252.57   19.30
   1  17  -5  227.18   17.70
   1  17  -5  248.88   18.80
  -1 -18   5 1118.89   80.99
  -1 -18   5 1158.18   84.19
   1  18  -5 1112.29   80.79
   1  18  -5 1229.48   89.09
  -1 -19   5   84.79    8.60
  -1 -19   5   60.19    6.90
   1  19  -5   62.69    7.30
   1  19  -5   54.99    6.20
  -1 -20   5  591.44   43.70
  -1 -20   5  622.94   45.60
   1  20  -5  615.64   45.30
   1  20  -5  717.13   52.49
  -1 -21   5   63.19    8.90
  -1 -21   5   60.99    7.20
   1  21  -5   47.70    7.00
  -1 -22   5   -0.80    5.50
  -1 -22   5    4.20    7.50
   1  22  -5    5.50    7.60
   1  22  -5    1.50    4.20
  -1 -23   5   31.80    6.60
  -1 -23   5   18.80    9.20
   1  23  -5   18.90    6.00
   1  23  -5   14.70    4.50
  -1 -24   5   45.90    9.30
  -1 -24   5   40.30    9.20
   1  24  -5   37.60    5.50
   1  24  -5   34.30    7.70
  -1 -25   5    5.60    9.60
  -1 -25   5   -6.00   12.00
   1  25  -5   -6.40    7.40
   1  25  -5    9.40    4.80
  -1 -26   5   41.90   11.40
  -1 -26   5   53.09    9.40
   1  26  -5   21.30    7.30
  -1 -27   5   -1.60    7.90
  -1 -27   5   -8.00   10.90
   1  27  -5   -6.60    8.10
   1  27  -5    1.10    9.60
  -1 -28   5   19.70   12.70
  -1 -28   5   -1.50   10.90
   1  28  -5   12.60    8.00
   1  28  -5    1.60    9.60
   1  29  -5    2.20    8.70
  -1  26   6    6.60    7.10
  -1  25   6    5.10    6.20
  -1  25   6    4.60    7.20
   1 -25  -6   -6.50    6.00
   1 -25  -6   -9.30    8.60
  -1  24   6   46.60    9.50
  -1  24   6   39.10    7.30
   1 -24  -6   40.80    9.00
   1 -24  -6   38.00    6.40
  -1  23   6  382.86   29.80
  -1  23   6  356.26   27.50
   1 -23  -6  318.37   24.90
   1 -23  -6  332.57   25.00
  -1  22   6  142.59   13.50
  -1  22   6  110.49   11.00
   1 -22  -6  121.49   11.60
   1 -22  -6  156.38   13.30
  -1  21   6   98.79    9.80
  -1  21   6   71.49    9.80
   1 -21  -6   96.69    9.20
   1 -21  -6   82.99    9.30
  -1  20   6  106.09   11.50
  -1  20   6  123.09   10.90
   1 -20  -6  121.49   10.60
   1 -20  -6  106.79   11.00
  -1  19   6   49.00    7.40
  -1  19   6   56.29    8.10
   1 -19  -6   40.60    7.00
  -1  18   6    6.70    5.90
  -1  18   6    4.90    5.70
   1 -18  -6    4.80    5.60
   1 -18  -6   -1.90    4.30
  -1  17   6   -3.50    6.00
  -1  17   6    8.30    5.20
   1 -17  -6   -2.20    4.30
   1 -17  -6    2.00    6.90
  -1  16   6  247.08   18.90
  -1  16   6  246.08   19.50
   1 -16  -6  241.68   18.90
   1 -16  -6  210.28   18.20
  -1  15   6  332.77   25.80
  -1  15   6  371.96   27.80
   1 -15  -6  392.26   30.40
   1 -15  -6  354.06   26.80
  -1  14   6  504.95   38.00
  -1  14   6  515.75   38.00
   1 -14  -6  572.04   42.40
   1 -14  -6  534.85   40.10
  -1  13   6   93.39    9.40
  -1  13   6   88.59    8.30
   1 -13  -6  112.89   10.70
   1 -13  -6  101.39   11.10
  -1  12   6   92.29    8.30
  -1  12   6   95.49   10.00
   1 -12  -6   92.09    8.00
   1 -12  -6  100.19   10.20
  -1  11   6   64.99    9.00
  -1  11   6   45.00    5.30
   1 -11  -6   63.69    8.20
   1 -11  -6   61.29    6.60
  -1  10   6   26.10    4.20
  -1  10   6   29.80    6.90
   1 -10  -6   22.40    6.00
   1 -10  -6   26.10    5.10
  -1   9   6  223.48   18.10
  -1   9   6  185.68   14.50
   1  -9  -6  201.58   15.40
   1  -9  -6  212.08   17.10
   1  -8  -6  440.76   32.90
   1  -8  -6  406.86   30.30
  -1   7   6  935.91   68.29
  -1   7   6  780.62   57.19
   1  -7  -6  832.52   60.69
   1  -7  -6  751.62   55.19
  -1   6   6   25.50    4.40
  -1   6   6   19.80    5.60
   1  -6  -6   23.60    5.50
   1  -6  -6   20.10    4.50
  -1   5   6   35.40    5.50
  -1   5   6   33.10    4.60
   1  -5  -6   28.50    5.30
   1  -5  -6   31.00    6.30
  -1   4   6   15.20    3.90
  -1   4   6   10.60    4.90
   1  -4  -6   14.50    4.60
   1  -4  -6   21.10    5.30
  -1   3   6   16.90    4.90
  -1   3   6   18.10    3.90
   1  -3  -6   14.70    4.60
   1  -3  -6   20.50    4.80
  -1   2   6   51.89    7.60
  -1   2   6   58.09    6.40
   1  -2  -6   57.29    6.60
   1  -2  -6   59.79    6.20
  -1   1   6   11.00    4.10
  -1   1   6    7.00    6.20
   1  -1  -6   11.00    4.70
   1  -1  -6    3.40    4.30
  -1   0   6    0.10    5.50
  -1   0   6   -0.30    3.50
   1   0  -6    3.40    3.50
   1   0  -6    7.00    4.50
  -1  -1   6   11.60    4.30
  -1  -1   6   15.50    4.00
   1   1  -6    6.70    4.50
   1   1  -6   10.60    4.10
  -1  -2   6   59.89    5.90
  -1  -2   6   57.89    6.00
   1   2  -6   50.39    5.80
   1   2  -6   54.29    5.90
  -1  -3   6   12.70    4.40
  -1  -3   6   10.60    4.10
   1   3  -6    9.90    4.30
   1   3  -6   14.80    4.30
  -1  -4   6   16.70    4.30
  -1  -4   6   16.70    3.80
   1   4  -6   17.70    4.20
   1   4  -6   17.50    4.00
  -1  -5   6   31.20    4.40
  -1  -5   6   32.10    4.70
   1   5  -6   23.00    4.40
   1   5  -6   24.90    4.80
  -1  -6   6   27.80    4.60
  -1  -6   6   30.10    4.80
   1   6  -6   33.70    5.20
   1   6  -6   17.70    4.10
  -1  -7   6  741.93   54.19
  -1  -7   6  749.13   54.69
   1   7  -6  711.13   51.99
  -1  -8   6  417.66   31.10
  -1  -8   6  332.27   24.80
   1   8  -6  316.57   23.50
   1   8  -6  375.66   28.00
  -1  -9   6  195.68   15.20
  -1  -9   6  221.08   17.10
   1   9  -6  211.18   16.10
   1   9  -6  217.78   17.50
  -1 -10   6   31.00    5.60
  -1 -10   6   29.60    4.50
   1  10  -6   26.50    5.10
   1  10  -6   36.80    4.50
  -1 -11   6   55.29    7.10
  -1 -11   6   68.39    7.90
   1  11  -6   60.79    6.90
   1  11  -6   58.59    5.90
  -1 -12   6  104.29    9.90
  -1 -12   6  114.09   10.20
   1  12  -6   88.79    8.80
   1  12  -6   99.09    9.30
  -1 -13   6  103.49    9.60
  -1 -13   6  117.79    9.90
   1  13  -6  114.89   10.90
   1  13  -6  110.19    9.20
  -1 -14   6  533.85   39.30
  -1 -14   6  449.46   33.60
   1  14  -6  442.76   32.40
   1  14  -6  542.65   40.10
  -1 -15   6  297.97   23.00
  -1 -15   6  288.87   21.80
   1  15  -6  272.07   21.60
   1  15  -6  236.98   17.80
  -1 -16   6  215.48   16.60
  -1 -16   6  246.68   19.40
   1  16  -6  247.98   18.60
   1  16  -6  258.97   20.20
  -1 -17   6   -4.90    5.60
  -1 -17   6    1.70    5.70
   1  17  -6   10.20    5.50
   1  17  -6    0.60    3.50
  -1 -18   6    4.60    5.80
  -1 -18   6    1.00    6.60
   1  18  -6    4.10    5.60
   1  18  -6    0.60    3.40
  -1 -19   6   59.09    7.10
  -1 -19   6   53.49    7.30
   1  19  -6   56.69    7.20
   1  19  -6   65.49    6.60
  -1 -20   6  110.59    9.80
  -1 -20   6  135.19   12.20
   1  20  -6  122.29   10.90
   1  20  -6  106.29   10.10
  -1 -21   6   89.79   10.30
  -1 -21   6   91.49    9.20
   1  21  -6  119.59   11.70
   1  21  -6   91.69    8.90
  -1 -22   6  124.49   11.30
  -1 -22   6  131.19   13.10
   1  22  -6  152.78   13.70
   1  22  -6  135.89   12.00
  -1 -23   6  368.86   28.00
  -1 -23   6  392.46   30.20
   1  23  -6  438.56   32.90
   1  23  -6  368.96   27.90
  -1 -24   6   53.09   11.70
  -1 -24   6   44.20    8.70
   1  24  -6   34.10    7.00
   1  24  -6   31.10    5.60
  -1 -25   6    0.30    9.20
  -1 -25   6    0.60    5.80
   1  25  -6    3.40    7.40
   1  25  -6   -1.30    4.90
  -1 -26   6   10.40   11.40
  -1 -26   6   -1.60    8.70
   1  26  -6   -7.70    7.30
   1  26  -6   -5.00    4.60
  -1 -27   6   17.10   14.30
   1  27  -6    5.10    6.60
  -1  23   7   42.00    8.80
  -1  23   7   64.89   13.70
   1 -23  -7   74.09   12.00
   1 -23  -7   40.40    7.80
  -1  22   7   58.39    8.50
  -1  22   7   54.89   10.90
   1 -22  -7   58.99    6.70
   1 -22  -7   82.59   13.10
  -1  21   7   41.10   10.10
  -1  21   7   45.50    6.90
   1 -21  -7   27.60   10.10
   1 -21  -7   47.10    6.00
  -1  20   7  634.94   46.50
  -1  20   7  784.82   58.39
  -1  19   7   46.60   12.20
  -1  19   7   33.40    5.90
   1 -19  -7   59.99   10.00
   1 -19  -7   39.60    6.00
  -1  18   7  -12.00   10.90
  -1  18   7    1.20    7.00
   1 -18  -7   -6.20    5.10
   1 -18  -7  -14.40    9.60
  -1  17   7   41.80    7.80
  -1  17   7   33.80    9.70
   1 -17  -7   49.60    7.60
   1 -17  -7   29.90    8.30
  -1  16   7  121.69   12.90
  -1  16   7  147.59   12.70
  -1  15   7   16.10    7.70
  -1  15   7   10.70    5.80
   1 -15  -7   17.10    5.70
   1 -15  -7    5.10    6.60
  -1  14   7   51.39    7.80
  -1  14   7   43.80    6.80
   1 -14  -7   51.39    9.10
   1 -14  -7   42.40    7.20
  -1  13   7    7.70    4.50
  -1  13   7   10.10    7.90
   1 -13  -7    5.00    5.20
   1 -13  -7    5.90    7.10
  -1  12   7  167.58   14.40
  -1  12   7  136.39   11.30
   1 -12  -7  130.69   12.00
   1 -12  -7  136.49   11.10
  -1  11   7  204.88   17.70
  -1  11   7  197.58   15.60
   1 -11  -7  193.08   15.50
   1 -11  -7  194.78   16.20
  -1  10   7    7.90    4.00
  -1  10   7   11.00    6.90
   1 -10  -7   14.60    6.80
   1 -10  -7    7.90    4.30
  -1   9   7  218.48   17.60
  -1   9   7  211.78   17.20
   1  -9  -7  179.18   15.40
   1  -8  -7  352.06   26.50
   1  -8  -7  389.56   29.70
  -1   7   7  377.76   28.50
  -1   7   7  358.66   27.10
   1  -7  -7  400.06   29.70
   1  -7  -7  362.96   27.90
  -1   6   7   54.09    6.20
  -1   6   7   38.40    6.40
   1  -6  -7   62.09    7.90
   1  -6  -7   56.29    6.30
  -1   5   7    8.10    5.20
  -1   5   7    5.30    4.20
   1  -5  -7   10.20    5.30
   1  -5  -7   10.80    5.60
  -1   4   7   22.50    5.30
  -1   4   7   28.80    5.80
   1  -4  -7   24.30    7.20
   1  -4  -7   28.20    5.10
  -1   3   7   32.30    8.00
  -1   3   7   23.90    4.50
   1  -3  -7   24.80    6.20
   1  -3  -7   16.30    5.10
  -1   2   7    3.40    5.40
  -1   2   7    1.70    4.20
   1  -2  -7    5.50    6.80
   1  -2  -7    8.10    4.20
  -1   1   7    8.40    5.50
  -1   1   7   12.00    7.20
   1  -1  -7    8.60    5.70
   1  -1  -7    9.30    4.50
  -1   0   7  145.99   12.20
  -1   0   7  136.19   12.30
   1   0  -7  125.29   10.90
   1   0  -7  132.39   11.40
  -1  -1   7   10.20    4.50
  -1  -1   7    3.80    4.90
   1   1  -7    7.50    4.70
   1   1  -7   -4.10    5.10
  -1  -2   7   -0.20    4.40
  -1  -2   7   -1.00    4.50
   1   2  -7    2.20    5.60
   1   2  -7   -4.60    4.20
  -1  -3   7   25.70    5.20
  -1  -3   7   22.20    4.40
   1   3  -7   38.20    6.30
   1   3  -7   22.10    5.00
  -1  -4   7   29.30    5.10
  -1  -4   7   32.60    5.50
   1   4  -7   32.10    5.40
   1   4  -7   40.60    5.70
  -1  -5   7    9.00    4.50
  -1  -5   7   14.10    4.90
   1   5  -7    6.90    4.90
   1   5  -7    7.50    4.70
  -1  -6   7   52.99    6.40
  -1  -6   7   54.69    6.30
   1   6  -7   54.49    6.30
   1   6  -7   71.29    7.60
  -1  -7   7  374.86   28.30
  -1  -7   7  374.36   28.00
   1   7  -7  351.96   26.40
   1   7  -7  377.46   28.20
  -1  -8   7  365.86   27.60
  -1  -8   7  327.77   24.50
   1   8  -7  283.67   21.30
   1   8  -7  325.97   24.60
  -1  -9   7  199.48   15.60
  -1  -9   7  200.38   16.30
   1   9  -7  218.88   17.20
   1   9  -7  235.48   17.90
  -1 -10   7    5.20    4.00
  -1 -10   7   23.50    6.60
   1  10  -7   -2.40    4.00
   1  10  -7    5.10    4.30
  -1 -11   7  170.28   14.50
  -1 -11   7  185.08   14.50
   1  11  -7  212.88   16.60
   1  11  -7  176.28   14.10
   1  12  -7  149.69   13.90
   1  12  -7  148.99   11.90
  -1 -13   7   13.40    4.60
  -1 -13   7   20.10    6.20
   1  13  -7   24.50    5.50
   1  13  -7   22.50    6.60
  -1 -14   7   49.20    6.90
  -1 -14   7   51.59    7.80
   1  14  -7   45.70    5.30
   1  14  -7   57.09    8.60
  -1 -15   7   12.60    6.40
  -1 -15   7   14.60    4.90
   1  15  -7   14.20    5.50
   1  15  -7   18.50    3.70
  -1 -16   7  143.59   12.70
  -1 -16   7  131.39   11.60
   1  16  -7  124.49    9.90
   1  16  -7  142.79   12.10
  -1 -17   7   35.00    6.80
  -1 -17   7   35.90    8.40
   1  17  -7   49.90    5.40
   1  17  -7   35.30    6.50
  -1 -18   7    6.80    8.40
  -1 -18   7    0.80    6.50
   1  18  -7   -2.80    5.30
   1  18  -7   -2.50    3.90
  -1 -19   7   65.59   10.40
  -1 -19   7   47.70    7.10
   1  19  -7   48.20    7.20
   1  19  -7   41.70    5.50
  -1 -20   7  834.32   60.79
  -1 -20   7  833.12   61.49
   1  20  -7  750.42   55.09
   1  20  -7  788.42   57.29
  -1 -21   7   58.79   11.10
  -1 -21   7   56.89    8.00
   1  21  -7   65.39   11.00
   1  21  -7   69.99    7.40
  -1 -22   7   56.09    8.80
  -1 -22   7   75.59   10.40
   1  22  -7   77.09    8.60
   1  22  -7   69.19   12.70
  -1 -23   7   55.09   10.50
  -1 -23   7   59.79    8.40
   1  23  -7   79.19    9.70
   1  23  -7   50.59    8.70
  -1 -24   7   26.00    9.80
  -1 -24   7   13.80    9.40
   1  24  -7   18.40   10.60
   1  24  -7   16.00    9.70
  -1  20   8    3.30   10.50
  -1  20   8    2.70    5.60
   1 -20  -8   -1.20    4.60
   1 -20  -8   -3.80    9.90
  -1  19   8  114.49   13.40
  -1  19   8  113.79   10.50
   1 -19  -8  102.29    9.50
   1 -19  -8  107.09   13.50
  -1  18   8  252.57   19.90
  -1  18   8  254.37   21.50
   1 -18  -8  265.47   23.20
   1 -18  -8  253.97   20.10
  -1  17   8   58.19    8.10
  -1  17   8   55.59   10.80
   1 -17  -8   58.99   11.70
   1 -17  -8   48.60    7.60
  -1  16   8  135.69   14.30
  -1  16   8  111.49   10.40
   1 -16  -8  116.89   11.80
   1 -16  -8   93.49   11.80
  -1  15   8    8.60    5.80
  -1  15   8    0.00   10.50
   1 -15  -8    4.60    7.60
   1 -15  -8   10.20    6.70
  -1  14   8    5.90    8.10
  -1  14   8   -0.50    5.50
   1 -14  -8    1.30    6.20
   1 -14  -8   -3.90    7.50
  -1  13   8   71.99    8.00
  -1  13   8   79.49   10.00
   1 -13  -8   76.99    8.30
   1 -13  -8   75.99   10.10
  -1  12   8   34.70    8.10
  -1  12   8   33.90    6.00
   1 -12  -8   29.60    7.60
   1 -12  -8   40.50    5.70
  -1  11   8   58.99    8.50
  -1  11   8   55.29    6.70
   1 -11  -8   51.79    9.20
   1 -11  -8   38.60    6.60
  -1  10   8    0.50    4.70
  -1  10   8   -5.60    6.40
   1 -10  -8   -2.90    4.90
   1 -10  -8   -5.30    6.30
  -1   9   8    9.90    6.90
  -1   9   8   16.30    6.30
   1  -9  -8    8.30    6.10
   1  -9  -8   27.70    6.10
  -1   8   8   49.80    7.60
  -1   8   8   48.20    7.30
   1  -8  -8   43.50    6.40
   1  -8  -8   50.79    8.40
  -1   7   8   74.69    8.40
  -1   7   8   64.89    8.60
   1  -7  -8   75.59    7.80
   1  -7  -8   70.49    9.00
  -1   6   8   66.79    7.50
  -1   6   8   63.69    7.70
   1  -6  -8   66.89    9.50
   1  -6  -8   64.09    7.50
  -1   5   8   56.29    8.00
  -1   5   8   48.80    7.40
   1  -5  -8   54.19    7.00
   1  -5  -8   48.90    9.60
  -1   4   8   23.00    6.30
  -1   4   8   25.60    6.80
   1  -4  -8   22.60    5.60
   1  -4  -8   14.80    8.90
  -1   3   8  316.57   24.10
  -1   3   8  303.07   23.50
   1  -3  -8  311.07   24.50
   1  -3  -8  289.37   22.30
  -1   2   8  100.69    9.20
  -1   2   8  129.59   12.30
   1  -2  -8   99.09   10.50
   1  -2  -8  108.79    9.60
  -1   1   8  173.18   14.30
  -1   1   8  150.58   13.10
   1  -1  -8  154.58   13.20
   1  -1  -8  134.69   11.30
  -1   0   8   -0.40    5.80
  -1   0   8    0.20    4.80
   1   0  -8   -2.40    5.80
   1   0  -8    7.50    4.80
  -1  -1   8  182.68   14.90
  -1  -1   8  189.38   15.30
   1   1  -8  168.58   14.00
   1   1  -8  192.98   15.90
  -1  -2   8   92.59   10.70
  -1  -2   8  116.39   10.40
   1   2  -8  119.89   10.40
   1   2  -8   84.79    9.00
  -1  -3   8  249.58   19.40
  -1  -3   8  250.47   20.00
   1   3  -8  246.18   19.20
   1   3  -8  268.17   20.60
  -1  -4   8   33.20    5.40
  -1  -4   8   26.30    5.00
   1   4  -8   31.10    6.30
   1   4  -8   32.20    6.50
  -1  -5   8   40.30    5.60
  -1  -5   8   43.20    6.30
   1   5  -8   52.49    7.50
   1   5  -8   39.30    6.30
  -1  -6   8   81.59    8.00
  -1  -6   8   68.99    7.20
   1   6  -8   79.79    8.40
   1   6  -8   75.19    8.20
  -1  -7   8   74.29    7.50
  -1  -7   8   85.69    8.60
   1   7  -8   65.99    7.50
  -1  -8   8   41.10    5.60
  -1  -8   8   50.19    6.30
   1   8  -8   31.10    5.20
   1   8  -8   30.50    6.00
  -1  -9   8   29.20    5.60
  -1  -9   8   16.90    5.50
   1   9  -8   17.90    4.40
   1   9  -8   27.60    6.00
  -1 -10   8   -1.20    4.20
  -1 -10   8   -3.50    7.00
   1  10  -8    1.60    4.80
   1  10  -8   -2.70    4.10
  -1 -11   8   73.89    8.40
  -1 -11   8   60.79    6.50
   1  11  -8   62.69    6.30
   1  11  -8   60.79    7.20
  -1 -12   8   34.70    7.30
  -1 -12   8   34.70    6.50
   1  12  -8   42.40    6.30
   1  12  -8   40.30    5.20
  -1 -13   8   88.89    9.00
  -1 -13   8   81.49    9.40
   1  13  -8   84.39    8.20
   1  13  -8   69.69    8.10
  -1 -14   8   -5.40    6.30
  -1 -14   8    0.90    7.70
   1  14  -8   -1.20    4.60
   1  14  -8   -0.40    5.20
  -1 -15   8   13.90    6.70
  -1 -15   8   18.60    7.60
   1  15  -8   20.20   10.60
   1  15  -8   11.60    4.30
  -1 -16   8  100.69   11.20
  -1 -16   8  110.69    9.80
   1  16  -8  109.19   11.60
   1  16  -8   94.79    8.00
  -1 -17   8   69.19   10.30
  -1 -17   8   48.20    6.60
   1  17  -8   50.89    7.80
   1  17  -8   35.20    5.00
  -1 -18   8  309.67   23.80
  -1 -18   8  297.57   24.20
   1  18  -8  344.37   26.40
   1  18  -8  288.87   21.90
  -1 -19   8  129.49   14.20
  -1 -19   8  147.79   13.10
   1  19  -8  130.09   12.50
   1  19  -8  102.09    9.10
  -1 -20   8   -9.20    9.80
  -1 -20   8   10.20    8.00
   1  20  -8    3.90    7.60
  -1 -21   8   88.49   10.00
  -1 -21   8   97.49   13.90
   1  21  -8   97.79   12.50
   1  21  -8  104.79    9.70
  -1  16   9   -4.20    8.40
  -1  16   9    5.40    7.00
   1 -16  -9   -0.90    8.80
   1 -16  -9   -6.90    9.50
  -1  15   9  -14.40    7.20
  -1  15   9   -5.40    8.10
   1 -15  -9    7.30    9.60
   1 -15  -9   11.00    8.40
  -1  14   9    4.40    7.10
  -1  14   9    0.60    7.80
   1 -14  -9   11.70    9.50
   1 -14  -9    0.20    8.10
   1 -13  -9   35.30   10.60
   1 -13  -9   29.60    6.10
  -1  12   9   13.70    7.10
  -1  12   9   17.70    8.00
   1 -12  -9    4.70    8.40
   1 -12  -9   15.20    7.10
  -1  11   9   42.50    6.50
  -1  11   9   36.00    8.80
   1 -11  -9   35.40    9.00
   1 -11  -9   30.60    6.50
  -1  10   9   91.09    8.90
  -1  10   9   96.69   11.10
   1 -10  -9   78.29    8.20
   1 -10  -9  102.09   11.00
  -1   9   9  411.66   31.50
  -1   9   9  375.06   28.80
  -1   8   9  152.58   14.30
  -1   8   9  128.99   13.00
   1  -8  -9  130.89   13.00
   1  -8  -9  104.99   10.20
  -1   7   9  134.49   12.30
  -1   7   9  122.79   13.60
   1  -7  -9  111.79   12.40
   1  -7  -9  135.49   12.30
  -1   6   9  168.78   14.10
  -1   6   9  159.28   14.30
   1  -6  -9  181.28   16.70
   1  -6  -9  155.38   13.10
  -1   5   9    5.80    5.70
  -1   5   9   -5.30    6.90
   1  -5  -9   -8.40    7.80
   1  -5  -9    2.50    5.40
  -1   4   9   72.09    8.30
  -1   4   9   85.29    9.80
   1  -4  -9   58.99    8.90
   1  -4  -9   89.79    9.00
  -1   3   9    3.50    5.70
  -1   3   9    6.20    6.90
   1  -3  -9   17.60    7.50
   1  -3  -9   12.60    5.80
  -1   2   9   14.30    5.90
  -1   2   9   18.30    6.10
   1  -2  -9   21.00    6.70
   1  -2  -9   12.30    5.80
  -1   1   9   39.90    6.80
  -1   1   9   50.99    7.20
   1  -1  -9   64.39    8.20
   1  -1  -9   55.09    6.90
  -1   0   9   33.70    7.60
  -1   0   9   45.00    7.00
   1   0  -9   43.40    6.60
   1   0  -9   40.40    6.90
  -1  -1   9   31.60   10.10
  -1  -1   9   44.00    7.20
   1   1  -9   41.20    7.00
   1   1  -9   44.90    7.30
  -1  -2   9   28.60    9.70
  -1  -2   9   15.20    6.30
   1   2  -9   27.40    6.50
   1   2  -9   26.40    7.00
  -1  -3   9   -3.80   10.50
  -1  -3   9    3.80    6.60
   1   3  -9    9.50    5.90
   1   3  -9   12.40    6.20
  -1  -4   9   72.69   11.70
  -1  -4   9   70.29    7.90
   1   4  -9   72.19    8.10
   1   4  -9   69.39    8.30
  -1  -5   9    1.80    6.20
  -1  -5   9   -4.00    5.90
   1   5  -9   -0.60    5.80
   1   5  -9    2.00    5.50
  -1  -6   9  146.79   12.80
  -1  -6   9  172.68   14.50
   1   6  -9  172.48   14.60
   1   6  -9  175.98   15.10
  -1  -7   9  118.39   10.90
  -1  -7   9  129.19   11.30
   1   7  -9  156.08   13.70
   1   7  -9  152.28   12.30
  -1  -8   9  122.29   11.20
  -1  -8   9  119.59   11.60
   1   8  -9   98.99    9.00
   1   8  -9  126.99   11.70
  -1  -9   9  321.47   24.70
  -1  -9   9  380.76   28.60
   1   9  -9  342.87   26.10
   1   9  -9  365.86   27.20
  -1 -10   9  105.29   10.40
  -1 -10   9   75.49    8.00
   1  10  -9   84.69    8.40
   1  10  -9   88.29    9.50
  -1 -11   9   40.60    9.00
  -1 -11   9   35.20    6.20
   1  11  -9   48.90    7.40
   1  11  -9   45.30    6.10
  -1 -12   9   17.10    7.60
  -1 -12   9   17.20    8.00
   1  12  -9   24.20    7.00
   1  12  -9   19.20    5.30
  -1 -13   9   33.20    8.40
  -1 -13   9   27.70    9.30
   1  13  -9   37.90    6.50
   1  13  -9   34.60    5.90
  -1 -14   9   12.20    9.40
  -1 -14   9    4.00    6.50
   1  14  -9    4.70    5.90
   1  14  -9    3.70    4.40
  -1 -15   9   -1.90    8.00
  -1 -15   9    2.70    6.50
   1  15  -9   -4.10    6.10
   1  15  -9   -6.50    4.50
  -1 -16   9    6.70    8.30
  -1 -16   9    7.60    5.90
   1  16  -9    8.30    8.20
   1  16  -9    3.80    3.90
  -1 -17   9   48.20    9.70
  -1 -17   9   34.10    6.50
   1  17  -9   52.09   10.00
  -1   9  10    8.50   10.70
  -1   9  10    9.90    8.00
   1  -9 -10   12.60   11.10
  -1   8  10   32.80    9.10
  -1   8  10   53.29    9.50
   1  -8 -10   29.20    6.60
   1  -8 -10   48.70   10.80
  -1   7  10   39.50    9.00
  -1   7  10   54.79    9.60
   1  -7 -10   37.60   10.40
   1  -7 -10   39.30    7.00
  -1   6  10   10.70    6.30
  -1   6  10    6.90    7.90
   1  -6 -10    7.80    6.60
   1  -6 -10   11.20    9.50
  -1   5  10   54.89    7.50
  -1   5  10   55.19    9.60
   1  -5 -10   48.30    7.40
   1  -5 -10   61.49   11.10
  -1   4  10   29.80    6.20
  -1   4  10   23.30    6.90
   1  -4 -10   33.40    6.80
   1  -4 -10   17.60    8.00
  -1   3  10   -2.40    6.70
  -1   3  10    3.90    6.90
   1  -3 -10    5.10    7.80
   1  -3 -10    9.30    6.40
  -1   2  10  178.98   15.00
  -1   2  10  180.08   15.50
   1  -2 -10  161.08   14.80
   1  -2 -10  202.38   16.40
  -1   1  10    4.70    6.30
  -1   1  10   -1.90    7.10
   1  -1 -10    2.80    7.80
   1  -1 -10   -2.50    6.30
  -1   0  10    0.00    5.90
  -1   0  10   -6.90    7.40
   1   0 -10    9.80    7.90
   1   0 -10    2.10    5.70
  -1  -1  10    1.40    6.00
  -1  -1  10   10.30    6.90
   1   1 -10   12.00    5.70
   1   1 -10   16.50    7.90
  -1  -2  10  206.08   17.90
  -1  -2  10  193.98   15.90
   1   2 -10  188.98   16.10
   1   2 -10  187.18   16.30
  -1  -3  10   13.80    9.00
  -1  -3  10   -1.20    6.10
   1   3 -10   -6.70    7.90
   1   3 -10   14.80    7.00
  -1  -4  10   20.50    7.80
  -1  -4  10   34.30    7.00
   1   4 -10   31.00    7.30
   1   4 -10   21.50    7.80
  -1  -5  10   50.69    8.30
  -1  -5  10   56.19    8.00
   1   5 -10   48.30    8.70
   1   5 -10   40.40    7.20
  -1  -6  10   13.80   10.50
  -1  -6  10    9.10    6.90
   1   6 -10    4.50    7.00
  -1  -7  10   38.20    7.20
  -1  -7  10   32.40    7.50
   1   7 -10   30.60    7.10
   1   7 -10   50.39    6.50
  -1  -8  10   26.00    7.50
  -1  -8  10   32.90    7.10
   1   8 -10   21.20    5.50
   1   8 -10   20.10    7.10
  -1  -9  10    7.80    6.60
  -1  -9  10   11.40    5.80
   1   9 -10    8.30    7.20
   1   9 -10    7.50    5.00
  -1 -10  10   47.20    7.30
  -1 -10  10   50.19    7.20
   1  10 -10   39.60    6.20
   1  10 -10   44.80    8.20
  -1 -11  10  123.89   12.10
   1  11 -10  140.39   13.50
  -2   6 -10  415.46   31.40
   2  -6  10  441.16   33.40
  -2   5 -10   10.50    5.50
  -2   5 -10   10.20    6.70
   2  -5  10    6.20   10.70
   2  -5  10    6.70    5.90
  -2   4 -10    1.60    6.90
  -2   4 -10    5.80    7.80
   2  -4  10    0.50    7.40
   2  -4  10    3.70    7.80
  -2   3 -10    7.90    6.60
  -2   3 -10    7.90    6.60
   2  -3  10  -11.00    7.80
   2  -3  10    9.30    7.20
  -2   2 -10   85.99   10.70
  -2   2 -10  100.59   10.40
   2  -2  10  100.59   12.20
   2  -2  10   92.59   10.40
  -2   1 -10   10.40    7.20
  -2   1 -10   14.00    8.40
   2  -1  10    4.10    6.60
   2  -1  10   -4.10    9.30
  -2   0 -10  160.48   14.40
  -2   0 -10  147.09   14.10
   2   0  10  170.08   15.60
   2   0  10  162.78   13.90
  -2  -1 -10   -3.30    8.00
  -2  -1 -10    8.10    5.90
   2   1  10   13.00    6.40
   2   1  10   10.50    7.10
  -2  -2 -10   72.29    8.20
  -2  -2 -10   81.99    9.90
   2   2  10   81.49   10.30
   2   2  10   66.59    8.30
  -2  -3 -10   -0.80    8.80
  -2  -3 -10    6.80    5.40
   2   3  10   11.80    7.00
   2   3  10    1.20    7.50
  -2  -4 -10   -1.10    5.90
  -2  -4 -10  -12.20    9.30
   2   4  10    6.80    6.90
   2   4  10   -4.20    6.90
  -2  -5 -10   13.10    6.60
  -2  -5 -10   -1.50    8.10
   2   5  10   19.10    7.70
   2   5  10    5.10    5.10
  -2  -6 -10  409.06   30.70
  -2  -6 -10  388.56   30.30
   2   6  10  421.36   31.60
   2   6  10  404.96   30.80
  -2  -7 -10   50.39    7.70
   2   7  10   31.20    7.10
  -2  14  -9   91.59    8.80
  -2  14  -9   94.39   10.20
   2 -14   9  105.09   10.60
   2 -14   9  102.39   11.20
  -2  13  -9   21.70    5.30
  -2  13  -9   13.20    6.70
   2 -13   9   16.00    8.00
   2 -13   9   24.10    6.80
  -2  12  -9   15.40    7.00
  -2  12  -9   19.60    5.70
   2 -12   9   -2.20    7.90
   2 -12   9   26.00    8.00
  -2  11  -9    2.00    5.40
  -2  11  -9   -1.90    6.10
   2 -11   9   13.10    7.70
   2 -11   9    2.30    7.70
  -2  10  -9   40.30    7.10
  -2  10  -9   43.70    6.90
   2 -10   9   50.19    7.50
   2 -10   9   33.70    9.20
  -2   9  -9   68.19    7.60
  -2   9  -9   55.99    8.40
   2  -9   9   74.29    9.20
   2  -9   9   65.99    7.40
  -2   8  -9   28.50    5.80
  -2   8  -9   38.50    7.40
   2  -8   9   34.50    7.70
   2  -8   9   37.40    5.80
  -2   7  -9    3.20    5.90
  -2   7  -9   18.60    5.60
   2  -7   9   24.50    6.40
   2  -7   9   16.20    5.50
  -2   6  -9   20.70    5.60
  -2   6  -9    9.70    6.80
   2  -6   9   11.40    5.40
   2  -6   9   13.90    6.00
  -2   5  -9   13.30    6.90
   2  -5   9   14.80    5.80
   2  -5   9   13.80    5.50
  -2   4  -9    4.20    6.70
  -2   4  -9    4.50    6.80
   2  -4   9    6.00    7.30
   2  -4   9    7.70    6.00
  -2   3  -9   23.40    7.20
  -2   3  -9   28.00    6.70
   2  -3   9   31.70   10.70
   2  -3   9   23.40    6.40
  -2   2  -9   13.20    6.30
  -2   2  -9    1.90    7.10
   2  -2   9    4.10    9.70
   2  -2   9   -4.50    5.40
  -2   1  -9   20.40    7.50
  -2   1  -9   15.70    6.50
   2  -1   9   21.70    9.70
   2  -1   9    7.80    5.60
  -2   0  -9   -2.90    7.20
  -2   0  -9   -6.50    6.60
   2   0   9   -3.60    5.70
   2   0   9   -0.50    9.00
  -2  -1  -9   19.80    7.60
  -2  -1  -9   21.30    6.80
   2   1   9   27.80    8.80
   2   1   9   17.50    6.40
  -2  -2  -9    4.10    7.30
  -2  -2  -9   -3.00    5.30
   2   2   9   -3.10    6.00
   2   2   9   16.00    6.40
  -2  -3  -9   43.10    8.10
  -2  -3  -9   21.90    5.80
   2   3   9   29.70    6.50
   2   3   9   27.20    6.40
  -2  -4  -9   -0.90    7.80
  -2  -4  -9   -1.20    5.80
   2   4   9   -3.00    6.10
   2   4   9    6.50    5.90
  -2  -5  -9   15.50    6.00
  -2  -5  -9    5.70    8.50
   2   5   9   13.80    6.30
   2   5   9    1.70    5.90
  -2  -6  -9   19.20    8.60
  -2  -6  -9   13.00    5.80
   2   6   9   16.00    7.30
  -2  -7  -9   11.70    5.90
  -2  -7  -9   10.50    8.60
   2   7   9   22.30    6.70
   2   7   9    8.30    7.30
  -2  -8  -9   29.90   10.40
  -2  -8  -9   35.20    7.00
   2   8   9   35.30    9.20
   2   8   9   31.60    7.10
  -2  -9  -9   59.09   11.70
  -2  -9  -9   58.99    8.10
   2   9   9   48.10    8.50
   2   9   9   62.49   11.80
  -2 -10  -9   45.10   10.60
  -2 -10  -9   33.20    7.10
   2  10   9   40.70   10.90
   2  10   9   54.89    9.90
  -2 -11  -9  -14.20    9.60
  -2 -11  -9    3.40    6.30
   2  11   9    4.10    5.20
   2  11   9    8.10    7.80
  -2 -12  -9    6.50    9.20
  -2 -12  -9   12.50    5.30
   2  12   9   14.30    8.10
   2  12   9    9.90    5.60
  -2 -13  -9   20.90    9.80
  -2 -13  -9   16.60    6.60
   2  13   9   22.10    6.40
   2  13   9   15.70    7.40
  -2 -14  -9   76.99   11.30
  -2 -14  -9   65.39    7.50
   2  14   9   81.39    8.80
   2  14   9   86.19   10.40
  -2 -15  -9   65.09    7.50
  -2 -15  -9   69.39   11.40
   2  15   9   60.09    9.60
   2  15   9   62.19    8.00
  -2  19  -8    7.50    7.40
   2 -19   8   -5.50    9.90
  -2  18  -8   -3.20    4.40
  -2  18  -8    5.80    8.70
   2 -18   8    2.30    9.20
   2 -18   8    9.10    6.90
  -2  17  -8   61.09    6.30
  -2  17  -8   50.79   10.30
   2 -17   8   59.39    7.50
   2 -17   8   42.10    9.60
  -2  16  -8   10.00    4.00
  -2  16  -8   31.30   12.50
   2 -16   8   20.40    8.30
   2 -16   8    9.60    5.10
  -2  15  -8   26.00    4.50
  -2  15  -8   41.10   10.40
   2 -15   8   23.70    5.10
   2 -15   8   26.20    7.40
   2 -14   8   31.00    7.20
   2 -14   8   28.90    6.00
  -2  13  -8  104.99   10.90
  -2  13  -8  100.99    9.50
   2 -13   8   98.39    9.30
   2 -13   8   97.39   10.90
  -2  12  -8    6.10    6.50
  -2  12  -8    3.40    6.90
   2 -12   8    2.50    5.60
   2 -12   8    4.90    6.30
  -2  11  -8  338.67   25.60
  -2  11  -8  346.07   26.40
   2 -11   8  339.47   26.30
   2 -11   8  366.76   27.90
  -2  10  -8   17.30    5.00
  -2  10  -8    7.30    6.10
   2 -10   8    9.70    6.10
   2 -10   8    4.70    6.30
  -2   9  -8  311.57   23.40
  -2   9  -8  339.27   25.70
   2  -9   8  296.27   22.30
   2  -9   8  317.67   24.80
  -2   8  -8   31.60    6.00
  -2   8  -8   22.90    4.70
   2  -8   8   30.80    4.90
   2  -8   8   42.60    6.80
  -2   7  -8  405.56   30.20
  -2   7  -8  433.16   32.40
   2  -7   8  451.45   33.80
   2  -7   8  398.66   29.60
  -2   6  -8   75.69    7.40
  -2   6  -8   95.99    9.40
   2  -6   8   93.89    9.20
   2  -6   8   83.59    8.40
  -2   5  -8   10.60    5.50
  -2   5  -8   31.00    6.60
   2  -5   8    5.90    5.10
   2  -5   8   15.10    5.40
  -2   4  -8  184.08   15.00
  -2   4  -8  178.38   14.90
   2  -4   8  190.18   15.30
   2  -4   8  157.18   13.10
  -2   3  -8   40.70    6.90
  -2   3  -8   44.70    6.80
   2  -3   8   40.40    6.00
   2  -3   8   37.60    5.80
  -2   2  -8  267.57   20.80
  -2   2  -8  239.98   18.90
   2  -2   8  261.47   20.40
   2  -2   8  233.48   18.40
  -2   1  -8  146.19   12.70
  -2   1  -8  169.38   14.00
   2  -1   8  159.58   14.70
   2  -1   8  154.08   13.20
  -2   0  -8  271.77   21.20
  -2   0  -8  301.77   23.30
   2   0   8  290.07   23.10
   2   0   8  292.57   22.50
  -2  -1  -8  158.48   13.80
  -2  -1  -8  149.88   12.70
   2   1   8  181.18   15.00
   2   1   8  173.78   14.40
  -2  -2  -8  212.08   17.30
  -2  -2  -8  218.38   17.40
   2   2   8  222.48   18.00
   2   2   8  222.28   17.60
  -2  -3  -8   33.30    6.70
  -2  -3  -8   34.20    5.60
   2   3   8   33.80    5.70
   2   3   8   31.00    6.00
  -2  -4  -8  176.88   15.10
  -2  -4  -8  148.59   12.20
   2   4   8  153.08   12.60
   2   4   8  170.48   14.50
  -2  -5  -8   19.30    6.60
  -2  -5  -8   15.20    5.40
   2   5   8   13.50    6.00
   2   5   8    5.70    6.80
  -2  -6  -8   97.49   10.60
  -2  -6  -8   81.39    8.90
   2   6   8   85.29    8.30
   2   6   8  101.59   10.90
  -2  -7  -8  395.16   30.50
  -2  -7  -8  446.36   33.30
   2   7   8  406.26   30.30
   2   7   8  454.55   34.20
  -2  -8  -8   32.70    9.60
  -2  -8  -8   39.20    6.50
   2   8   8   45.90    6.20
   2   8   8   35.70    6.60
  -2  -9  -8  300.47   23.70
  -2  -9  -8  340.47   26.00
   2   9   8  368.96   28.10
   2   9   8  308.97   23.60
  -2 -10  -8   14.10    7.10
  -2 -10  -8   21.20    5.90
   2  10   8    7.10    6.40
   2  10   8   17.30    7.30
  -2 -11  -8  290.67   23.30
   2  11   8  289.77   22.20
   2  11   8  293.67   22.70
  -2 -12  -8    8.80    7.90
  -2 -12  -8    2.30    4.70
   2  12   8    4.60    4.70
   2  12   8  -11.70    6.70
  -2 -13  -8   94.69   12.60
  -2 -13  -8   69.79    8.20
   2  13   8   89.39    8.60
   2  13   8   85.29    9.50
  -2 -14  -8   20.50    8.80
  -2 -14  -8   26.50    5.50
   2  14   8   21.50    6.20
   2  14   8    6.40    7.80
  -2 -15  -8   27.70   10.00
  -2 -15  -8   18.70    5.40
   2  15   8   23.00    6.70
   2  15   8   14.50    7.70
  -2 -16  -8    3.60   11.70
  -2 -16  -8    6.40    6.30
   2  16   8    3.40    6.00
   2  16   8   11.60    8.10
  -2 -17  -8   61.49   11.00
  -2 -17  -8   46.40    9.50
   2  17   8   44.30    7.00
   2  17   8   37.90    8.50
  -2 -18  -8    2.40    9.40
  -2 -18  -8  -16.20    9.50
   2  18   8    3.70    7.00
   2  18   8   -1.20    8.40
  -2 -19  -8   -6.80    9.90
  -2 -19  -8   10.70    6.30
   2  19   8   -5.30    7.20
   2  19   8    0.20    8.00
  -2 -20  -8   42.60   11.30
  -2 -20  -8   55.29    7.40
   2  20   8   68.49    8.80
   2  20   8   45.80   11.90
  -2  22  -7   35.70    9.60
  -2  22  -7   43.30    9.30
   2 -22   7   30.40    9.00
   2 -22   7   22.50    7.00
  -2  21  -7  338.37   26.70
  -2  21  -7  340.67   26.20
   2 -21   7  313.67   25.10
   2 -21   7  321.57   24.50
  -2  20  -7   18.70    7.40
  -2  20  -7   14.40    5.50
   2 -20   7   21.30    8.50
   2 -20   7   13.60    6.40
  -2  19  -7    8.60    6.70
  -2  19  -7    0.20    4.90
   2 -19   7    6.30    7.20
   2 -19   7   -2.00    7.70
  -2  18  -7   77.29    9.00
  -2  18  -7   68.19    6.90
   2 -18   7   71.79    9.10
   2 -18   7   75.19   10.20
  -2  17  -7   15.60    6.60
  -2  17  -7   16.70    4.20
   2 -17   7   16.80    7.30
   2 -17   7   34.80    8.70
  -2  16  -7  145.49   12.80
  -2  16  -7  125.09   10.10
   2 -16   7  137.59   12.90
   2 -16   7  122.49   11.00
  -2  15  -7   74.59    8.20
  -2  15  -7   51.59    5.30
   2 -15   7   65.59    8.40
   2 -15   7   65.39    7.80
  -2  14  -7   97.49    9.80
  -2  14  -7  121.49   10.10
   2 -14   7  106.29   11.40
   2 -14   7  105.29    9.40
  -2  13  -7   87.59    9.30
  -2  13  -7   91.39    8.10
   2 -13   7   88.89    9.30
   2 -13   7  103.09    9.20
  -2  12  -7   -3.50    6.30
  -2  12  -7    0.40    5.30
   2 -12   7   -1.20    6.00
   2 -12   7    0.90    5.30
  -2  11  -7   -4.00    6.40
  -2  11  -7    3.00    4.20
   2 -11   7    7.20    7.20
   2 -11   7    2.80    5.60
  -2  10  -7  165.28   13.10
  -2  10  -7  171.68   15.80
   2 -10   7  159.48   13.50
   2 -10   7  143.49   13.10
  -2   9  -7   -1.70    5.70
  -2   9  -7    6.50    4.30
   2  -9   7   -1.80    6.30
   2  -9   7    0.20    4.30
  -2   8  -7   42.60    5.90
  -2   8  -7   41.90    5.20
   2  -8   7   35.00    5.30
   2  -8   7   48.90    8.00
  -2   7  -7  462.25   34.40
  -2   7  -7  456.65   33.70
   2  -7   7  456.65   34.20
   2  -7   7  452.25   33.50
  -2   6  -7   -0.40    4.80
  -2   6  -7    0.70    3.90
   2  -6   7    4.10    4.70
   2  -6   7    8.90    7.00
  -2   5  -7   10.60    5.40
  -2   5  -7    3.50    4.90
   2  -5   7    7.10    5.00
   2  -5   7   -4.10    4.50
  -2   4  -7   12.40    4.90
  -2   4  -7    0.70    5.20
   2  -4   7   14.20    5.10
   2  -4   7    6.80    4.70
  -2   3  -7   53.99    7.00
  -2   3  -7   35.60    5.30
   2  -3   7   50.59    6.80
   2  -3   7   38.60    5.40
  -2   2  -7   13.40    4.90
  -2   2  -7   17.70    6.00
   2  -2   7   -1.10    4.80
   2  -2   7    3.00    4.40
  -2   1  -7  400.96   30.00
  -2   1  -7  443.96   33.00
   2  -1   7  397.46   30.00
   2  -1   7  416.66   31.10
  -2   0  -7   -1.60    5.00
  -2   0  -7    9.10    4.90
   2   0   7   -0.90    4.90
   2   0   7    0.80    4.70
  -2  -1  -7  378.86   28.50
  -2  -1  -7  436.26   32.40
   2   1   7  405.96   31.10
   2   1   7  398.56   29.70
  -2  -2  -7   18.00    5.30
  -2  -2  -7    7.90    4.70
   2   2   7    9.60    5.10
   2   2   7   26.20    7.60
  -2  -3  -7   45.00    7.40
  -2  -3  -7   51.99    6.60
   2   3   7   49.60    7.10
   2   3   7   67.69    7.70
  -2  -4  -7   16.80    6.10
  -2  -4  -7    2.90    4.00
   2   4   7    6.90    6.60
   2   4   7    4.90    4.40
  -2  -5  -7    4.90    6.50
  -2  -5  -7    3.50    4.10
   2   5   7    1.30    6.20
   2   5   7   -7.80    6.20
  -2  -6  -7   12.30    7.50
  -2  -6  -7   -1.00    4.90
   2   6   7    2.50    5.50
   2   6   7    0.50    4.30
  -2  -7  -7  432.26   32.70
  -2  -7  -7  437.96   32.40
   2   7   7  411.46   30.60
   2   7   7  418.76   31.40
  -2  -8  -7   60.29    8.10
  -2  -8  -7   44.80    5.60
   2   8   7   46.00    6.70
   2   8   7   51.39    6.10
  -2  -9  -7   -2.20    6.70
  -2  -9  -7   -1.20    5.30
   2   9   7   -5.40    5.60
   2   9   7   -5.00    5.40
  -2 -10  -7  118.59   12.00
  -2 -10  -7  136.79   11.40
   2  10   7  124.49   11.30
   2  10   7  152.78   14.20
  -2 -11  -7    0.70    6.00
  -2 -11  -7    1.10    3.60
   2  11   7    2.70    3.70
   2  11   7   -8.00    6.40
  -2 -12  -7   -5.60    6.00
  -2 -12  -7    2.60    3.80
   2  12   7    1.30    7.10
   2  12   7    0.40    4.30
  -2 -13  -7  103.29   10.90
  -2 -13  -7   86.19    8.20
   2  13   7   84.99    8.10
   2  13   7   80.09    9.00
  -2 -14  -7   78.89    9.90
  -2 -14  -7   96.69    8.50
   2  14   7   83.59    9.50
   2  14   7   83.69    8.40
  -2 -15  -7   66.49    9.50
  -2 -15  -7   62.19    7.70
   2  15   7   62.29    7.20
   2  15   7   68.19    8.50
  -2 -16  -7  118.69   12.70
  -2 -16  -7  138.89   13.30
   2  16   7  133.99   13.20
   2  16   7  121.49   10.80
  -2 -17  -7   12.80    8.30
  -2 -17  -7   12.50    5.30
   2  17   7   13.70    6.60
   2  17   7   20.40   10.60
  -2 -18  -7   42.00    9.20
  -2 -18  -7   44.10    7.50
   2  18   7   53.29    8.70
   2  18   7   47.90   10.60
  -2 -19  -7   -7.30    8.50
  -2 -19  -7   -2.00    6.90
   2  19   7    7.10    7.80
   2  19   7    2.00    9.70
  -2 -20  -7   16.30    9.90
  -2 -20  -7   18.50    5.50
   2  20   7   31.00   11.60
   2  20   7   12.50    5.50
  -2 -21  -7  303.37   24.80
  -2 -21  -7  266.37   20.10
  -2 -22  -7   23.40    5.70
  -2 -22  -7   34.20   12.00
   2  22   7   27.60    6.40
   2  22   7   34.40   10.30
  -2 -23  -7    6.30   11.20
  -2 -23  -7    0.20    7.00
   2  23   7   -3.40    6.00
   2  23   7   -3.40   10.50
  -2  25  -6   87.09    9.70
   2 -25   6   93.49   12.00
  -2  24  -6   63.09    9.20
  -2  24  -6   56.59    6.60
   2 -24   6   63.59   11.60
   2 -24   6   48.20    9.10
  -2  23  -6   29.30   10.20
  -2  23  -6   25.60    7.20
   2 -23   6   14.90    9.00
   2 -23   6   16.10    7.00
  -2  22  -6   14.00    6.90
  -2  22  -6   22.20    8.10
   2 -22   6    8.70    8.80
   2 -22   6    8.60    5.80
  -2  21  -6   31.60    7.50
  -2  21  -6   12.20    5.80
   2 -21   6   20.60    8.70
   2 -21   6    9.90    5.40
  -2  20  -6   68.69    7.40
  -2  20  -6   50.19    7.30
   2 -20   6   53.29    8.00
   2 -20   6   65.59    7.30
  -2  19  -6   11.20    4.70
  -2  19  -6   -1.20    6.10
   2 -19   6    3.40    6.30
   2 -19   6    2.00    4.50
  -2  18  -6   -1.60    4.20
  -2  18  -6    2.40    5.70
   2 -18   6    1.50    6.00
   2 -18   6   -6.20    5.20
  -2  17  -6   37.60    6.40
  -2  17  -6   37.90    4.90
   2 -17   6   24.60    6.20
   2 -17   6   41.10    6.40
  -2  16  -6   -1.30    3.90
  -2  16  -6   14.50    6.30
   2 -16   6   13.80    6.20
   2 -16   6   10.10    6.30
  -2  15  -6   25.40    5.70
  -2  15  -6   27.90    4.10
   2 -15   6   11.80    6.30
   2 -15   6   23.00    5.50
  -2  14  -6  291.27   22.70
  -2  14  -6  247.48   18.50
   2 -14   6  253.77   19.60
   2 -14   6  309.57   24.00
  -2  13  -6   74.59    9.60
  -2  13  -6   68.19    6.50
   2 -13   6   62.79    6.40
   2 -13   6   76.09    8.30
  -2  12  -6  150.48   12.50
  -2  12  -6  138.09   11.30
   2 -12   6  157.98   13.00
   2 -12   6  148.89   13.30
  -2  11  -6  607.84   44.60
  -2  11  -6  735.93   53.79
   2 -11   6  605.94   44.70
   2 -11   6  583.54   43.00
  -2  10  -6  529.15   38.90
  -2  10  -6  567.34   41.70
   2 -10   6  642.24   47.40
   2 -10   6  546.05   40.20
  -2   9  -6 1826.42  131.99
  -2   9  -6 1990.70  144.09
   2  -9   6 1933.31  139.89
   2  -9   6 1801.62  130.49
  -2   8  -6    0.30    4.00
  -2   8  -6    6.50    5.40
   2  -8   6    2.20    3.90
   2  -8   6    5.10    4.60
  -2   7  -6  763.72   55.89
  -2   7  -6  743.73   54.29
   2  -7   6  705.63   51.89
   2  -7   6  676.63   49.50
  -2   6  -6   15.10    4.90
  -2   6  -6   21.90    4.30
   2  -6   6   21.90    5.00
   2  -6   6   19.10    4.10
  -2   5  -6   32.40    5.10
  -2   5  -6   39.40    6.00
   2  -5   6   45.30    5.80
   2  -5   6   43.60    5.70
  -2   4  -6  416.86   30.90
  -2   4  -6  475.95   35.20
   2  -4   6  489.15   36.10
   2  -4   6  436.56   32.50
  -2   3  -6  117.79    9.80
  -2   3  -6  126.09   10.80
   2  -3   6  104.79    9.70
   2  -3   6  112.59    9.80
  -2   2  -6    4.20    4.30
  -2   2  -6   10.10    3.70
   2  -2   6    6.70    4.50
   2  -2   6    9.00    4.30
  -2   1  -6  138.69   11.60
  -2   1  -6  132.19   11.20
   2  -1   6  149.59   12.40
   2  -1   6  144.19   11.70
  -2   0  -6    8.00    4.40
  -2   0  -6   13.00    4.10
   2   0   6    8.50    4.60
   2   0   6    6.60    3.60
  -2  -1  -6  154.28   12.80
  -2  -1  -6  160.48   12.80
   2   1   6  156.28   12.80
   2   1   6  163.58   13.00
  -2  -2  -6   12.90    5.80
  -2  -2  -6   15.80    4.20
   2   2   6   14.30    4.90
   2   2   6   19.50    6.50
  -2  -3  -6  125.29   11.30
  -2  -3  -6  139.59   11.40
   2   3   6  128.89   11.90
   2   3   6  134.19   11.40
  -2  -4  -6  528.75   39.30
  -2  -4  -6  430.76   31.70
   2   4   6  503.65   37.60
   2   4   6  418.96   31.10
  -2  -5  -6   41.60    5.00
  -2  -5  -6   51.39    7.90
   2   5   6   48.10    6.40
   2   5   6   43.20    5.90
  -2  -6  -6   15.30    5.90
  -2  -6  -6   24.90    5.00
   2   6   6   27.40    5.70
   2   6   6   19.10    5.40
  -2  -7  -6  712.93   52.49
  -2  -7  -6  730.43   53.19
   2   7   6  687.53   50.39
   2   7   6  709.93   51.99
  -2  -8  -6   16.20    5.60
  -2  -8  -6    5.80    3.90
   2   8   6    8.30    5.00
   2   8   6    3.30    5.80
  -2  -9  -6 1728.53  125.29
  -2  -9  -6 1761.72  127.39
   2   9   6 1979.90  143.19
   2   9   6 1754.52  127.09
  -2 -10  -6  581.14   43.00
  -2 -10  -6  557.14   40.80
   2  10   6  584.04   43.00
   2  10   6  540.85   40.00
  -2 -11  -6  544.35   40.50
  -2 -11  -6  479.35   35.20
   2  11   6  568.24   41.70
   2  11   6  554.34   41.00
  -2 -12  -6  111.29   10.50
  -2 -12  -6   93.09    8.40
   2  12   6  114.59    9.70
   2  12   6  106.89   10.50
  -2 -13  -6   78.99    8.50
  -2 -13  -6   77.39    7.50
   2  13   6   73.89    7.30
   2  13   6   71.69    8.80
  -2 -14  -6  279.17   22.10
  -2 -14  -6  348.77   26.20
   2  14   6  292.57   22.00
   2  14   6  310.47   23.80
  -2 -15  -6   13.80    6.40
  -2 -15  -6   26.70    5.80
   2  15   6   20.70    4.70
   2  15   6   22.90    7.70
  -2 -16  -6    7.30    7.70
  -2 -16  -6   10.70    6.40
   2  16   6    6.10    4.90
   2  16   6    4.20    5.60
  -2 -17  -6   42.20    8.60
  -2 -17  -6   28.90    6.10
   2  17   6   26.20    5.70
   2  17   6   32.20    7.40
  -2 -18  -6   -6.60    8.50
  -2 -18  -6    4.20    5.80
   2  18   6    0.80    5.50
   2  18   6    5.50    6.90
  -2 -19  -6   -5.90    9.20
  -2 -19  -6   -4.60    4.50
   2  19   6    4.80    4.80
   2  19   6    3.60    6.00
  -2 -20  -6   48.10   11.40
  -2 -20  -6   40.00    5.30
   2  20   6   54.19    6.50
   2  20   6   62.89    8.50
  -2 -21  -6    2.10   10.80
  -2 -21  -6   14.40    5.60
   2  21   6    9.20    6.70
   2  21   6    2.30    6.90
  -2 -22  -6   19.00   11.20
  -2 -22  -6    8.70    6.30
  -2 -23  -6   23.10    7.30
  -2 -23  -6   11.70   10.70
   2  23   6   21.20    9.70
   2  23   6   12.60    9.00
  -2 -24  -6   47.70   13.10
  -2 -24  -6   44.20    7.50
   2  24   6   52.99   10.10
   2  24   6   54.99    8.70
  -2 -25  -6   55.39   12.30
  -2 -25  -6   58.29    8.00
   2  25   6   65.69    8.80
   2  25   6   62.79   11.90
  -2 -26  -6   12.20    8.70
  -2 -26  -6   29.70   15.30
   2  26   6   19.20    7.10
   2  26   6   22.40    9.50
  -2  27  -5  147.29   14.10
   2 -27   5  135.49   15.10
  -2  26  -5  100.19   11.50
  -2  26  -5   67.59    8.70
   2 -26   5   95.79   10.40
   2 -26   5   86.49   11.90
  -2  25  -5   18.90    5.50
  -2  25  -5   12.90    7.50
   2 -25   5   55.49   15.00
   2 -25   5   14.20    8.60
  -2  24  -5    3.20    7.50
  -2  24  -5    1.70    4.90
   2 -24   5    1.50    8.00
   2 -24   5    3.20    9.80
  -2  23  -5  183.38   15.70
  -2  23  -5  155.78   12.60
   2 -23   5  193.08   17.00
   2 -23   5  166.98   13.30
  -2  22  -5  155.68   13.50
  -2  22  -5  152.88   12.20
   2 -22   5  135.89   12.20
   2 -22   5  134.69   14.00
  -2  21  -5  349.87   26.70
   2 -21   5  276.67   21.20
   2 -21   5  302.37   23.80
  -2  20  -5    9.60    7.00
  -2  20  -5    1.40    7.20
   2 -20   5    2.10    5.00
   2 -20   5   -0.60    7.80
  -2  19  -5   57.09    8.50
  -2  19  -5   39.60    6.20
   2 -19   5   33.50    6.00
   2 -19   5   32.00    7.70
  -2  18  -5  264.17   20.20
  -2  18  -5  290.27   22.20
   2 -18   5  269.07   21.10
   2 -18   5  248.88   19.10
  -2  17  -5  148.79   12.20
  -2  17  -5  148.79   11.70
   2 -17   5  154.68   13.20
   2 -17   5  156.08   12.70
  -2  16  -5  148.09   11.70
  -2  16  -5  155.38   12.60
   2 -16   5  153.28   13.00
   2 -16   5  153.28   12.80
  -2  15  -5    7.90    4.10
  -2  15  -5    5.40    3.40
   2 -15   5    9.90    6.30
   2 -15   5   20.70    5.70
  -2  14  -5  461.75   34.10
  -2  14  -5  496.25   36.30
   2 -14   5  560.34   41.20
   2 -14   5  468.05   34.90
  -2  13  -5   93.69    7.80
  -2  13  -5  117.29   10.20
   2 -13   5  107.29    9.80
   2 -13   5  109.69    9.70
  -2  12  -5  200.78   15.60
  -2  12  -5  206.68   15.70
   2 -12   5  202.08   15.40
   2 -12   5  203.98   16.20
  -2  11  -5   38.50    4.90
  -2  11  -5   43.80    5.80
   2 -11   5   40.00    4.90
   2 -11   5   31.00    5.20
  -2  10  -5  634.94   46.50
  -2  10  -5  562.74   41.40
   2 -10   5  560.84   41.20
   2 -10   5  553.04   40.80
  -2   9  -5  577.44   42.20
  -2   9  -5  491.15   36.20
   2  -9   5  497.95   36.60
   2  -9   5  573.84   42.30
  -2   8  -5   24.60    4.40
  -2   8  -5   18.20    3.80
   2  -8   5   24.70    4.80
   2  -8   5   22.90    4.10
  -2   7  -5  391.16   29.00
  -2   7  -5  354.86   26.30
   2  -7   5  390.26   28.80
   2  -7   5  390.06   29.10
  -2   6  -5   27.20    3.80
  -2   6  -5   28.40    5.80
   2  -6   5   28.10    4.40
   2  -6   5   26.40    4.90
  -2   5  -5  133.99   11.00
  -2   5  -5  100.39    9.60
   2  -5   5  116.29    9.80
   2  -5   5   89.79    7.70
  -2   4  -5  108.99    9.30
  -2   4  -5  112.29    9.50
   2  -4   5  102.69    8.80
   2  -4   5  121.89   10.00
  -2   3  -5  273.77   20.60
  -2   3  -5  266.77   20.10
   2  -3   5  273.47   20.60
   2  -3   5  263.97   19.90
  -2   2  -5  129.59   10.40
  -2   2  -5  144.39   11.70
   2  -2   5  124.19   10.20
   2  -2   5  130.89   10.70
  -2   1  -5   59.59    5.70
  -2   1  -5   59.39    5.90
   2  -1   5   70.49    6.60
   2  -1   5   56.49    5.70
  -2   0  -5    1.90    3.60
  -2   0  -5   -1.60    3.00
   2   0   5    1.40    3.40
   2   0   5   -2.10    3.10
  -2  -1  -5   70.79    6.70
  -2  -1  -5   69.79    7.20
   2   1   5   73.39    6.70
   2   1   5   73.49    6.70
  -2  -2  -5  136.89   11.20
  -2  -2  -5  111.69    9.30
   2   2   5  123.09    9.90
   2   2   5  125.99   10.30
  -2  -3  -5  249.08   18.80
  -2  -3  -5  258.97   20.00
   2   3   5  280.77   21.30
   2   3   5  255.77   19.30
  -2  -4  -5  107.59    9.70
  -2  -4  -5  102.79    8.40
   2   4   5  109.89    9.20
   2   4   5   94.39    7.80
  -2  -5  -5  103.39    8.40
  -2  -5  -5  123.09   10.60
   2   5   5  109.99    9.40
   2   5   5  102.19    8.40
  -2  -6  -5   22.70    5.20
  -2  -6  -5   18.60    5.30
   2   6   5   19.10    4.20
   2   6   5   15.10    4.10
  -2  -7  -5  370.26   27.90
  -2  -7  -5  373.16   27.60
   2   7   5  349.77   26.20
   2   7   5  373.66   27.70
  -2  -8  -5   22.50    5.20
  -2  -8  -5   21.00    3.90
   2   8   5   18.80    4.00
   2   8   5   19.10    5.00
  -2  -9  -5  523.35   38.40
  -2  -9  -5  496.65   36.90
   2   9   5  489.65   36.20
   2   9   5  553.74   40.70
  -2 -10  -5  555.94   41.10
  -2 -10  -5  520.85   38.00
   2  10   5  500.25   36.60
   2  10   5  549.05   40.50
  -2 -11  -5   27.60    5.60
  -2 -11  -5   25.00    4.00
   2  11   5   39.00    6.70
   2  11   5   30.10    4.10
  -2 -12  -5  217.78   17.40
  -2 -12  -5  221.38   16.70
   2  12   5  199.78   15.30
   2  12   5  229.88   18.00
  -2 -13  -5  153.08   12.60
  -2 -13  -5  133.79   12.00
   2  13   5  104.39   10.30
   2  13   5  118.29    9.90
  -2 -14  -5  509.75   37.50
  -2 -14  -5  466.65   35.10
   2  14   5  461.15   34.00
   2  14   5  515.35   38.20
  -2 -15  -5   19.90    7.30
  -2 -15  -5   14.20    6.30
   2  15   5   13.90    4.20
   2  15   5   19.20    6.80
  -2 -16  -5  156.98   13.00
  -2 -16  -5  152.78   13.30
   2  16   5  164.88   13.10
   2  16   5  148.89   12.40
  -2 -17  -5  139.49   12.10
  -2 -17  -5  145.59   13.00
   2  17   5  144.09   12.70
   2  17   5  142.69   11.70
  -2 -18  -5  226.18   17.50
  -2 -18  -5  239.68   19.00
   2  18   5  203.78   15.70
   2  18   5  248.18   19.60
  -2 -19  -5   19.50    5.60
  -2 -19  -5   24.80    6.50
   2  19   5   20.00    6.30
   2  19   5   16.70    4.90
  -2 -20  -5    2.90    5.50
  -2 -20  -5    0.40    5.40
   2  20   5    5.90    5.70
   2  20   5  -11.20    6.10
  -2 -21  -5  283.37   21.50
  -2 -21  -5  286.57   22.30
   2  21   5  277.97   21.50
   2  21   5  304.47   23.80
   2  22   5  103.59   10.00
   2  22   5  114.29   11.90
  -2 -23  -5  165.98   15.10
  -2 -23  -5  162.38   13.40
  -2 -24  -5    1.20    8.50
  -2 -24  -5    6.90    6.70
   2  24   5   -6.90    6.40
   2  24   5   -0.60    5.50
  -2 -25  -5   25.40    8.70
  -2 -25  -5    8.30    9.80
   2  25   5   20.50    5.90
   2  25   5   25.50    8.40
  -2 -26  -5   77.29    9.80
   2  26   5   44.20    8.20
   2  26   5   72.59   11.90
  -2 -27  -5  124.29   12.40
  -2 -27  -5  115.79   13.40
   2  27   5  144.19   13.20
   2  27   5  124.59   14.00
  -2 -28  -5   64.29   12.40
  -2 -28  -5   56.09    7.40
   2  28   5   59.49   12.20
  -2  28  -4   17.00    5.80
  -2  28  -4   -1.90    7.40
   2 -28   4    9.40    6.60
   2 -28   4   18.40   12.80
  -2  27  -4  248.58   19.60
  -2  27  -4  221.08   18.00
   2 -27   4  251.37   19.70
   2 -27   4  260.87   23.20
  -2  26  -4   53.69    8.10
  -2  26  -4   78.49   11.10
   2 -26   4   80.19   13.40
   2 -26   4   71.79    8.40
  -2  25  -4    8.70    6.00
  -2  25  -4   11.30    8.90
   2 -25   4    1.10    6.10
   2 -25   4    8.10    4.80
  -2  24  -4   33.70    6.40
  -2  24  -4   29.40    6.80
  -2  23  -4    1.70    4.20
  -2  23  -4    2.60    5.10
   2 -23   4   15.90    5.90
   2 -23   4    3.60    4.60
  -2  22  -4   26.60    6.20
  -2  22  -4   29.30    5.30
   2 -22   4   26.10    5.90
   2 -22   4   20.80   10.50
  -2  21  -4  142.49   11.90
  -2  21  -4  133.79   10.90
   2 -21   4  156.08   14.20
   2 -21   4  150.88   12.30
  -2  20  -4  269.57   20.70
  -2  20  -4  273.67   20.40
   2 -20   4  290.27   21.90
   2 -20   4  276.87   21.10
  -2  19  -4  180.88   15.00
  -2  19  -4  155.98   12.60
   2 -19   4  141.79   11.60
   2 -19   4  145.99   12.00
   2 -18   4  606.64   44.40
   2 -18   4  570.74   41.80
  -2  17  -4  214.28   16.60
  -2  17  -4  251.77   19.50
   2 -17   4  247.48   18.90
   2 -17   4  218.58   16.80
  -2  16  -4   53.29    6.80
  -2  16  -4   57.89    7.20
   2 -16   4   62.79    6.70
   2 -16   4   65.99    7.60
  -2  15  -4   80.49    7.10
  -2  15  -4   84.89    8.30
   2 -15   4   89.39    9.10
   2 -15   4   64.99    6.40
  -2  14  -4  925.01   67.29
  -2  14  -4  833.12   60.49
   2 -14   4  995.10   72.49
   2 -14   4  871.81   63.39
  -2  13  -4  264.27   20.00
  -2  13  -4  238.58   17.90
   2 -13   4  230.18   17.60
   2 -13   4  264.57   20.40
  -2  12  -4  169.98   13.40
  -2  12  -4  178.68   13.60
   2 -12   4  216.68   16.60
   2 -12   4  192.88   15.20
  -2  11  -4 1104.39   79.89
  -2  11  -4 1358.76   98.39
   2 -11   4 1191.98   86.19
   2 -11   4 1288.07   93.39
  -2  10  -4   48.00    4.90
  -2  10  -4   54.49    5.50
   2 -10   4   44.80    5.30
   2 -10   4   59.49    6.10
  -2   9  -4 2133.29  154.08
  -2   9  -4 2071.09  149.59
   2  -9   4 2190.68  158.08
   2  -9   4 2194.38  158.48
  -2   8  -4  439.36   32.30
  -2   8  -4  449.46   32.90
   2  -8   4  467.65   34.20
   2  -8   4  476.35   35.00
  -2   7  -4  703.23   51.19
   2  -7   4  761.82   55.39
  -2   6  -4  635.64   46.20
  -2   6  -4  641.64   46.80
   2  -6   4  681.53   49.50
   2  -6   4  633.74   46.20
  -2   5  -4  843.42   61.29
  -2   4  -4  461.25   33.90
  -2   4  -4  440.06   32.30
   2  -4   4  475.95   34.90
   2  -4   4  407.66   30.00
  -2   3  -4  420.06   30.90
  -2   3  -4  442.46   32.50
   2  -3   4  446.66   32.70
   2  -3   4  424.76   31.20
  -2   2  -4  132.09   10.40
  -2   2  -4  136.69   10.80
   2  -2   4  121.59    9.60
   2  -2   4  143.19   11.20
  -2   1  -4   29.50    3.70
  -2   1  -4   34.00    4.20
   2  -1   4   35.40    3.90
   2  -1   4   31.00    4.00
  -2   0  -4 1155.78   83.69
  -2   0  -4 1005.90   72.89
   2   0   4 1081.49   78.29
   2   0   4 1141.89   82.69
  -2  -1  -4   27.70    3.80
  -2  -1  -4   27.00    3.70
   2   1   4   27.00    3.40
   2   1   4   28.90    4.00
  -2  -2  -4  143.09   11.30
  -2  -2  -4  140.99   11.00
   2   2   4  131.69   10.40
   2   2   4  131.79   10.30
  -2  -3  -4  410.86   30.20
  -2  -3  -4  412.66   30.40
   2   3   4  368.26   27.10
   2   3   4  442.36   32.40
  -2  -4  -4  392.26   28.90
  -2  -4  -4  362.46   26.60
   2   4   4  369.86   27.10
   2   4   4  401.56   29.50
  -2  -5  -4  749.82   54.39
  -2  -5  -4  761.82   55.39
   2   5   4  663.33   48.20
   2   5   4  760.02   55.29
  -2  -6  -4  586.94   42.70
  -2  -6  -4  629.54   46.00
  -2  -7  -4  802.92   58.39
  -2  -7  -4  726.83   52.79
   2   7   4  823.52   59.69
   2   7   4  670.03   48.80
  -2  -8  -4  385.56   28.50
  -2  -8  -4  416.56   30.50
   2   8   4  469.75   34.60
   2   8   4  465.35   34.00
  -2  -9  -4 1955.10  140.99
  -2  -9  -4 2007.10  145.09
   2   9   4 2000.40  144.39
   2   9   4 2130.89  153.98
  -2 -10  -4   59.99    6.70
  -2 -10  -4   52.79    5.30
   2  10   4   48.90    4.90
   2  10   4   65.29    6.80
  -2 -11  -4 1343.67   97.49
  -2 -11  -4 1135.89   82.09
   2  11   4 1309.87   94.89
   2  11   4 1251.27   90.49
  -2 -12  -4  177.18   14.00
  -2 -12  -4  188.38   15.70
   2  12   4  177.28   13.50
   2  12   4  171.78   13.80
  -2 -13  -4  242.78   19.00
  -2 -13  -4  252.37   19.20
   2  13   4  269.37   20.60
   2  13   4  243.78   18.40
  -2 -14  -4 1050.09   76.09
  -2 -14  -4  904.41   65.89
   2  14   4 1021.70   73.99
   2  14   4  909.91   66.19
  -2 -15  -4   87.09    8.50
  -2 -15  -4   80.29    7.80
   2  15   4   86.79    7.90
   2  15   4   87.29    7.60
  -2 -16  -4   40.00    6.00
  -2 -16  -4   57.49    7.90
   2  16   4   44.30    5.40
   2  16   4   42.30    5.80
  -2 -17  -4  224.98   18.20
  -2 -17  -4  245.48   18.70
   2  17   4  211.98   16.70
   2  17   4  233.38   17.80
  -2 -18  -4  533.65   38.90
  -2 -18  -4  587.64   43.50
   2  18   4  562.54   41.40
   2  18   4  524.25   38.40
  -2 -19  -4  202.28   15.50
  -2 -19  -4  172.08   14.70
   2  19   4  181.48   14.90
   2  19   4  177.18   14.50
  -2 -20  -4  266.47   21.10
  -2 -20  -4  283.57   21.60
   2  20   4  266.97   20.40
   2  20   4  260.37   20.20
  -2 -21  -4  197.58   16.10
  -2 -21  -4  221.78   18.50
   2  21   4  186.98   15.40
   2  21   4  153.68   12.90
  -2 -22  -4   31.60    7.40
   2  22   4   30.50    5.20
   2  22   4   27.60    7.00
  -2 -23  -4    0.40    7.20
  -2 -23  -4    9.90    6.90
   2  23   4    5.30    6.00
   2  23   4  -11.90    8.40
  -2 -24  -4   35.70    7.80
  -2 -24  -4   22.20    7.30
   2  24   4   35.20    8.20
   2  24   4   40.20   11.40
  -2 -25  -4    3.70    5.30
  -2 -25  -4   18.00    8.20
   2  25   4    2.40   11.70
   2  25   4   -0.60    6.70
  -2 -26  -4   64.29   10.50
  -2 -26  -4   66.09    8.10
   2  26   4   64.99    9.90
   2  26   4   73.79    9.50
   2  27   4  219.08   17.50
   2  27   4  246.78   20.80
  -2 -28  -4   23.60   11.80
  -2 -28  -4   11.10    8.60
   2  28   4    2.70    9.00
   2  28   4   12.70    6.40
  -2 -29  -4   13.00    9.30
  -2 -29  -4   21.10   11.50
   2  29   4   15.30    8.90
   2  29   4   11.10    6.00
  -2  29  -3  655.53   48.60
  -2  29  -3  512.25   37.60
   2 -29   3  557.44   41.30
   2 -29   3  596.74   43.90
  -2  28  -3   50.79    9.80
  -2  28  -3   35.00    6.30
   2 -28   3   33.60    7.60
   2 -28   3   41.00    7.70
  -2  27  -3    6.00    4.90
  -2  27  -3    6.60    7.00
   2 -27   3    5.50    6.10
   2 -27   3   13.60    6.90
  -2  26  -3  108.59    9.50
  -2  26  -3  133.69   12.40
   2 -26   3  108.59   10.80
   2 -26   3  119.79   10.70
  -2  25  -3   32.40    5.40
  -2  25  -3   30.70    7.20
   2 -25   3   33.60    6.20
   2 -25   3   35.20   10.60
  -2  24  -3  101.89   10.00
  -2  24  -3   92.69    9.30
   2 -24   3   92.39    8.80
   2 -24   3  103.39   13.20
  -2  23  -3  118.19   10.90
  -2  23  -3  124.29   12.10
   2 -23   3  117.49   10.30
   2 -23   3  140.89   13.70
  -2  22  -3   -2.60    7.50
  -2  22  -3   -1.40    5.50
   2 -22   3    1.30    5.20
   2 -22   3    3.10    5.70
  -2  21  -3  315.27   24.10
  -2  21  -3  241.28   18.80
  -2  20  -3  657.93   48.20
  -2  20  -3  559.74   40.80
   2 -20   3  626.54   45.90
   2 -20   3  655.53   47.90
  -2  19  -3   91.49    8.00
  -2  19  -3  102.39    9.10
   2 -19   3  105.39   12.80
   2 -19   3  106.99    9.50
  -2  18  -3   -0.80    4.50
  -2  18  -3    9.00    4.10
   2 -18   3    0.70    8.00
   2 -18   3    1.60    4.90
  -2  17  -3  627.74   45.70
  -2  17  -3  737.13   53.79
   2 -17   3  715.33   52.09
   2 -17   3  700.83   51.19
  -2  16  -3    9.40    3.70
   2 -16   3   13.40    4.30
   2 -16   3    2.10    4.10
  -2  15  -3  116.89   10.30
  -2  15  -3   87.59    7.70
   2 -15   3   80.49    7.30
   2 -15   3   88.49    7.60
   2 -14   3   93.39    7.90
   2 -14   3   97.19    8.20
  -2  13  -3  444.36   32.50
  -2  13  -3  544.15   39.80
   2 -13   3  464.05   34.00
   2 -13   3  518.55   37.80
  -2  12  -3  109.59    8.70
  -2  12  -3  116.99    9.40
   2 -12   3  118.39    9.40
   2 -12   3  119.69    9.50
  -2  11  -3 1544.85  111.59
  -2  11  -3 1436.06  103.89
   2 -11   3 1497.15  108.19
   2 -11   3 1495.95  107.99
  -2  10  -3  131.79   10.60
  -2  10  -3  119.29    9.30
   2 -10   3  110.69    8.60
   2 -10   3  121.29    9.70
  -2   9  -3  376.86   27.50
  -2   9  -3  458.75   33.70
   2  -9   3  475.45   34.90
   2  -9   3  464.45   33.80
  -2   8  -3  145.29   11.20
  -2   8  -3  124.49    9.90
   2  -8   3  123.89    9.80
   2  -8   3  125.09    9.80
  -2   7  -3 1477.15  106.69
  -2   7  -3 1384.16  100.09
   2  -7   3 1324.37   95.79
   2  -7   3 1559.94  112.69
  -2   6  -3    3.20    2.40
  -2   6  -3   -2.30    2.40
   2  -6   3    0.30    3.00
   2  -6   3    3.30    2.40
  -2   5  -3 1132.19   81.99
  -2   5  -3 1216.78   87.99
   2  -5   3 1081.49   78.19
   2  -5   3 1100.19   79.59
  -2   4  -3 3014.20  217.48
  -2   4  -3 2876.41  207.38
   2  -4   3 2971.30  214.18
   2  -4   3 2986.40  215.38
  -2   3  -3  757.02   54.89
  -2   3  -3  783.02   56.89
   2  -3   3  718.93   52.29
   2  -3   3  750.42   54.49
  -2   2  -3  297.27   21.90
  -2   2  -3  260.37   19.40
   2  -2   3  270.97   20.10
   2  -2   3  288.27   21.30
  -2   1  -3   70.19    6.10
  -2   1  -3   67.59    5.80
   2  -1   3   66.29    5.60
   2  -1   3   70.49    6.00
  -2   0  -3   -0.40    2.30
  -2   0  -3    2.50    2.60
   2   0   3   -0.10    2.20
   2   0   3    3.00    2.30
  -2  -1  -3   59.39    5.30
  -2  -1  -3   62.09    5.50
   2   1   3   64.09    5.50
   2   1   3   55.89    5.00
  -2  -2  -3  255.67   19.00
  -2  -2  -3  280.17   20.80
   2   2   3  246.48   18.30
   2   2   3  232.48   17.30
  -2  -3  -3  753.42   54.69
  -2  -3  -3  649.54   47.20
   2   3   3  624.74   45.40
   2   3   3  728.03   52.89
  -2  -4  -3 2935.01  211.68
  -2  -4  -3 2834.12  204.38
   2   4   3 2964.10  213.68
   2   4   3 2724.83  196.38
  -2  -5  -3 1027.70   74.29
  -2  -5  -3 1024.10   74.09
   2   5   3 1126.19   81.49
   2   5   3 1067.59   77.19
  -2  -6  -3    4.30    2.50
  -2  -6  -3    1.10    2.30
   2   6   3   -0.90    2.40
   2   6   3    0.70    2.30
  -2  -7  -3 1378.76   99.59
  -2  -7  -3 1294.77   93.69
   2   7   3 1313.47   94.99
   2   7   3 1361.76   98.39
  -2  -8  -3  125.99    9.80
  -2  -8  -3  135.39   10.50
   2   8   3  131.19   10.20
   2   8   3  127.39    9.60
  -2  -9  -3  414.96   30.50
  -2  -9  -3  373.06   27.30
   2   9   3  424.06   31.10
   2   9   3  429.86   31.30
  -2 -10  -3  123.69    9.40
  -2 -10  -3  104.09    8.30
   2  10   3  111.99    8.90
   2  10   3  125.69    9.70
  -2 -11  -3 1275.37   92.29
  -2 -11  -3 1428.26  103.09
   2  11   3 1306.17   94.39
   2  11   3 1701.93  122.79
  -2 -12  -3   93.09    7.60
  -2 -12  -3   97.09    8.20
   2  12   3  111.39    8.70
   2  12   3   89.69    7.70
  -2 -13  -3  559.34   41.10
   2  13   3  490.95   36.00
  -2 -14  -3   70.29    7.20
  -2 -14  -3   95.19    7.70
   2  14   3   83.89    7.50
   2  14   3   82.99    7.10
  -2 -15  -3   80.79    6.80
  -2 -15  -3   78.09    7.40
   2  15   3   80.89    7.70
   2  15   3   78.69    6.90
  -2 -16  -3    8.70    3.60
  -2 -16  -3   10.60    4.60
   2  16   3   10.40    4.20
   2  16   3    3.60    6.10
  -2 -17  -3  748.53   54.49
  -2 -17  -3  723.83   52.99
   2  17   3  730.43   53.29
   2  17   3  770.92   56.19
  -2 -18  -3    7.20    6.20
  -2 -18  -3    5.10    5.70
   2  18   3   10.40    5.10
   2  18   3    3.00    4.80
  -2 -19  -3  119.19   10.60
  -2 -19  -3  111.89   10.30
   2  19   3  106.49   10.00
   2  19   3   99.99    8.90
  -2 -20  -3  573.94   42.30
  -2 -20  -3  600.34   43.90
   2  20   3  536.85   39.80
   2  20   3  566.04   41.70
  -2 -21  -3  289.07   21.90
  -2 -21  -3  319.77   24.30
   2  21   3  301.57   23.00
   2  21   3  298.17   23.60
  -2 -22  -3    0.60    4.40
  -2 -22  -3   -1.80    6.70
   2  22   3   -2.90    6.40
   2  22   3    9.70    9.80
  -2 -23  -3  101.09    9.00
  -2 -23  -3  115.39   10.90
   2  23   3  120.99   11.20
   2  23   3  125.39   11.70
  -2 -24  -3   98.99   10.40
  -2 -24  -3  137.99   13.70
   2  24   3   92.09    9.30
   2  24   3   85.69    9.90
  -2 -25  -3   49.50    9.80
  -2 -25  -3   33.00    8.50
   2  25   3   34.30    7.70
   2  25   3   25.00    5.70
  -2 -26  -3  130.99   13.40
  -2 -26  -3  123.09   14.00
   2  26   3  128.89   12.40
   2  26   3  116.99   11.00
  -2 -27  -3    4.80    7.00
   2  27   3    7.40    7.40
   2  27   3    9.80    7.20
  -2 -28  -3   35.00   10.40
  -2 -28  -3   39.90    8.30
   2  28   3   40.60    8.70
   2  28   3   44.70    9.40
  -2 -29  -3  553.84   41.20
  -2 -29  -3  604.04   45.30
   2  29   3  521.25   39.70
   2  29   3  494.45   37.20
  -2 -30  -3  128.99   11.90
  -2 -30  -3  134.59   14.60
   2  30   3  147.19   13.90
   2  30   3  138.49   13.20
  -2 -31  -3   88.19   11.10
  -2  30  -2   -1.20    6.40
  -2  30  -2   12.70   10.40
   2 -30   2   14.30    8.30
   2 -30   2    2.50    7.30
  -2  29  -2  517.45   38.90
  -2  29  -2  487.05   36.00
   2 -29   2  462.35   34.40
   2 -29   2  493.75   36.80
  -2  28  -2   13.80    8.70
  -2  28  -2    9.70    7.60
   2 -28   2   10.80    6.30
   2 -28   2   18.90    7.40
  -2  27  -2   22.90    6.20
  -2  27  -2   39.60   10.40
   2 -27   2   19.30    5.60
   2 -27   2   14.80    6.90
  -2  26  -2    0.00    7.70
  -2  26  -2   -0.20    4.20
   2 -26   2   -2.30    5.00
   2 -26   2    1.50    6.10
  -2  25  -2    1.90    7.10
  -2  25  -2    3.40    4.70
   2 -25   2   -4.80    5.40
   2 -25   2    3.20    5.50
  -2  24  -2    8.80    3.70
  -2  24  -2   28.40    7.70
   2 -24   2   14.00    5.50
   2 -24   2   16.50    5.40
  -2  23  -2   11.10    8.00
  -2  23  -2    6.10    4.10
   2 -23   2    1.40    5.90
   2 -23   2    2.00    6.10
  -2  22  -2   60.49    6.30
  -2  22  -2   61.99    9.00
   2 -22   2   75.09    8.40
   2 -22   2   59.39    7.70
  -2  21  -2   18.70    6.80
  -2  21  -2   23.80    6.40
   2 -21   2   17.20    8.50
   2 -21   2   18.20    5.80
  -2  20  -2 1143.69   82.89
  -2  20  -2 1119.49   81.49
   2 -20   2 1064.59   77.39
   2 -20   2 1043.40   76.09
  -2  19  -2   26.10    8.10
  -2  19  -2   15.00    6.60
   2 -19   2   16.50    8.10
   2 -19   2   12.80    5.50
  -2  18  -2  117.49   10.60
  -2  18  -2  131.19   11.70
   2 -18   2  117.79   10.10
   2 -18   2  127.39   10.70
  -2  17  -2   76.89    7.60
  -2  17  -2   59.59    6.60
   2 -17   2   71.19    7.10
   2 -17   2   98.79   10.30
  -2  16  -2   52.29    5.00
  -2  16  -2   67.79    8.20
   2 -16   2   59.69    6.20
   2 -16   2   64.79    7.20
  -2  15  -2    7.20    3.00
  -2  15  -2   14.10    4.70
   2 -15   2   13.90    4.40
   2 -15   2   28.30    7.70
  -2  14  -2  502.05   36.60
  -2  14  -2  602.64   44.00
   2 -14   2  543.75   40.00
   2 -14   2  555.34   40.50
  -2  13  -2    6.90    3.20
  -2  13  -2    7.20    3.00
   2 -13   2    6.60    2.90
   2 -13   2    4.70    3.10
   2 -12   2  168.98   12.70
   2 -12   2  167.58   12.80
  -2  11  -2 2485.55  179.28
  -2  11  -2 2563.44  184.78
   2 -11   2 2542.35  183.38
   2 -11   2 2576.74  185.78
  -2  10  -2 3267.37  235.48
  -2  10  -2 3394.26  244.68
   2 -10   2 3297.57  237.68
   2 -10   2 3773.02  271.87
  -2   9  -2  386.86   28.20
  -2   9  -2  386.06   28.30
   2  -9   2  360.26   26.40
   2  -9   2  352.56   25.90
  -2   8  -2 2216.08  159.78
  -2   8  -2 2203.38  158.98
   2  -8   2 2219.08  160.08
   2  -8   2 2165.98  156.18
  -2   7  -2 2564.04  184.88
  -2   7  -2 2426.36  174.88
   2  -7   2 2455.35  177.08
   2  -7   2 2467.45  177.88
  -2   6  -2  401.76   29.20
  -2   6  -2  392.46   28.70
   2  -6   2  438.96   32.10
   2  -6   2  370.66   27.00
  -2   5  -2  271.27   20.10
  -2   5  -2  329.97   24.20
   2  -5   2  283.37   20.90
   2  -5   2  285.87   21.00
  -2   4  -2  401.56   29.30
  -2   4  -2  406.16   29.60
   2  -4   2  389.26   28.50
   2  -4   2  358.36   26.20
  -2   3  -2 1153.98   83.29
  -2   3  -2 1191.98   86.19
   2  -3   2 1005.90   72.69
   2  -3   2 1166.08   84.29
  -2   2  -2  124.39    9.60
  -2   2  -2  146.79   11.10
   2  -2   2  121.89    9.20
   2  -2   2  118.29    9.10
  -2   1  -2 2370.16  170.88
  -2   1  -2 2504.25  180.48
   2  -1   2 2321.87  167.38
   2  -1   2 2263.17  163.18
  -2   0  -2 2307.97  166.48
  -2   0  -2 2581.04  186.08
   2   0   2 2600.94  187.58
   2   0   2 2527.25  182.18
  -2  -1  -2 2232.38  160.98
  -2  -1  -2 2425.16  174.88
   2   1   2 2394.96  172.68
   2   1   2 2330.27  167.98
  -2  -2  -2  112.89    8.70
  -2  -2  -2  124.69    9.60
   2   2   2  120.89    9.20
   2   2   2  121.99    9.30
  -2  -3  -2 1033.70   74.69
  -2  -3  -2 1066.99   77.19
   2   3   2 1082.09   78.19
   2   3   2 1015.00   73.29
  -2  -4  -2  365.06   26.60
  -2  -4  -2  391.86   28.60
  -2  -5  -2  285.07   21.00
  -2  -5  -2  342.67   25.10
   2   5   2  330.37   24.20
   2   5   2  289.87   21.20
  -2  -6  -2  479.75   35.00
  -2  -6  -2  376.76   27.40
   2   6   2  439.96   32.10
   2   6   2  405.16   29.50
  -2  -7  -2 2291.57  165.28
  -2  -7  -2 2411.26  173.78
   2   7   2 2226.38  160.48
   2   7   2 2191.28  158.08
  -2  -8  -2 2007.70  144.79
  -2  -8  -2 1862.01  134.29
   2   8   2 2104.29  151.78
   2   8   2 2122.49  153.08
  -2  -9  -2  410.16   29.90
  -2  -9  -2  472.25   34.60
   2   9   2  367.76   26.80
   2   9   2  414.86   30.30
  -2 -10  -2 3234.08  233.08
  -2 -10  -2 2961.00  213.38
   2  10   2 2974.90  214.28
   2  10   2 2963.40  213.68
  -2 -11  -2 2411.86  173.98
  -2 -11  -2 2025.20  145.99
   2  11   2 2754.42  198.58
   2  11   2 2742.93  197.78
  -2 -12  -2  129.79    9.80
  -2 -12  -2  131.09   10.20
   2  12   2  125.49    9.70
   2  12   2  122.79    9.60
  -2 -13  -2    9.70    2.20
  -2 -13  -2    5.50    3.10
   2  13   2    8.80    3.20
   2  13   2    7.60    2.70
  -2 -14  -2  473.05   34.40
   2  14   2  529.55   38.50
  -2 -15  -2   10.50    3.80
   2  15   2    6.70    3.10
  -2 -16  -2   53.29    6.00
  -2 -16  -2   58.69    5.80
   2  16   2   45.10    5.20
   2  16   2   47.40    6.70
  -2 -17  -2   84.69    7.60
  -2 -17  -2   80.09    7.30
   2  17   2   94.29   10.40
   2  17   2   85.29    7.90
  -2 -18  -2  108.99   10.00
  -2 -18  -2  128.89   10.20
   2  18   2  114.49    9.60
   2  18   2  121.19   12.70
  -2 -19  -2   17.50    4.00
  -2 -19  -2    9.80    4.80
  -2 -20  -2 1075.99   78.09
  -2 -20  -2 1271.17   91.99
   2  20   2  994.50   72.19
   2  20   2  996.30   72.19
  -2 -21  -2   29.70    7.00
  -2 -21  -2   48.40    8.60
   2  21   2   32.60    5.80
   2  21   2   30.50    4.70
  -2 -22  -2   73.79    9.60
  -2 -22  -2   72.09    9.60
   2  22   2   62.79    7.60
   2  22   2   60.79    7.00
  -2 -23  -2   23.30    5.80
  -2 -23  -2   21.00    7.10
   2  23   2   11.00    6.10
   2  23   2    9.10    5.70
  -2 -24  -2   11.30    7.80
  -2 -24  -2   20.30    6.00
   2  24   2   14.60    5.70
   2  24   2   10.40    6.70
  -2 -25  -2    3.10    6.10
  -2 -25  -2   -7.10    8.00
   2  25   2    7.40    5.70
   2  25   2   -2.00    9.40
  -2 -26  -2    3.90    6.90
  -2 -26  -2    7.60    8.30
   2  26   2   -0.90    6.40
   2  26   2  -14.90    9.20
  -2 -27  -2   12.90    7.40
   2  27   2   17.60    6.90
   2  27   2   26.30    7.30
  -2 -28  -2   38.80    6.90
  -2 -28  -2   22.70    8.50
   2  28   2   13.10    7.60
   2  28   2   19.10    7.60
  -2 -29  -2  416.86   31.20
  -2 -29  -2  415.06   32.40
   2  29   2  361.86   27.70
   2  29   2  424.96   32.20
  -2 -30  -2    8.70    9.80
   2  30   2  -10.60    6.50
   2  30   2   -4.00    8.80
  -2 -31  -2   49.00    7.10
  -2 -31  -2   33.60    9.20
   2  31   2   45.00    9.20
   2  31   2   47.10    8.80
  -2  31  -1  217.18   19.80
   2 -31   1  186.68   15.10
  -2  30  -1   22.90   10.30
  -2  30  -1   10.10    5.70
   2 -30   1    3.80    7.20
   2 -30   1   23.00    5.40
  -2  29  -1  283.87   21.60
  -2  29  -1  281.17   22.70
   2 -29   1  256.87   20.00
   2 -29   1  254.17   20.10
  -2  28  -1  237.78   20.00
  -2  28  -1  226.28   17.50
   2 -28   1  248.48   18.90
   2 -28   1  234.38   18.50
  -2  27  -1  380.46   28.40
  -2  27  -1  357.66   27.10
   2 -27   1  345.67   26.20
   2 -27   1  325.27   24.50
  -2  26  -1  216.98   16.90
  -2  26  -1  199.78   16.80
   2 -26   1  191.98   15.00
   2 -26   1  215.48   16.90
  -2  25  -1    0.60    5.60
  -2  25  -1   -2.50    5.50
   2 -25   1    2.10    5.80
   2 -25   1    7.50    5.60
  -2  24  -1   27.80    6.90
  -2  24  -1   29.50    5.70
   2 -24   1   29.20    4.90
   2 -24   1   20.50    5.20
  -2  23  -1  386.76   28.60
  -2  23  -1  341.57   25.90
  -2  22  -1   52.09    6.40
  -2  22  -1   42.60    5.90
   2 -22   1   39.10    5.10
   2 -22   1   44.20    5.90
  -2  21  -1   14.40    3.80
  -2  21  -1   14.40    5.30
   2 -21   1   17.90    3.90
   2 -21   1   10.40    4.50
  -2  20  -1  462.35   33.90
  -2  20  -1  467.35   34.50
   2 -20   1  518.75   38.00
   2 -20   1  473.75   34.80
  -2  19  -1  244.48   18.60
  -2  19  -1  247.98   18.70
   2 -19   1  194.18   14.90
   2 -19   1  256.37   19.60
  -2  18  -1  366.06   27.20
  -2  18  -1  388.16   28.50
   2 -18   1  341.57   25.40
   2 -18   1  320.17   23.60
  -2  17  -1    1.50    3.00
  -2  17  -1    4.00    4.50
   2 -17   1    5.10    4.40
   2 -17   1    5.00    3.00
  -2  16  -1   61.29    5.60
  -2  16  -1   74.49    7.20
   2 -16   1   60.69    5.50
   2 -16   1   65.39    6.60
  -2  15  -1  211.38   15.90
  -2  15  -1  175.18   13.40
   2 -15   1  168.08   14.10
   2 -15   1  141.49   10.90
  -2  14  -1  124.79   10.40
  -2  14  -1   98.49    8.00
  -2  13  -1  117.79    9.30
  -2  13  -1  130.89   11.40
   2 -13   1  127.29    9.80
   2 -13   1  128.49    9.90
  -2  12  -1   42.10    4.40
  -2  12  -1   44.30    7.50
   2 -12   1   38.60    4.30
   2 -12   1   37.80    3.70
  -2  11  -1   35.10    4.00
  -2  11  -1   40.00    6.70
   2 -11   1   36.00    3.50
   2 -11   1   32.30    3.70
  -2  10  -1    7.00    3.30
  -2  10  -1   11.00    2.80
   2 -10   1   12.70    3.20
   2 -10   1    8.10    1.90
  -2   9  -1 1294.17   93.49
  -2   9  -1 1228.28   88.69
   2  -9   1 1297.17   93.69
   2  -9   1 1310.47   94.59
  -2   8  -1   30.30    3.30
  -2   8  -1   24.70    3.00
   2  -8   1   28.70    3.20
   2  -8   1   24.00    2.70
  -2   7  -1 1013.80   73.29
  -2   7  -1  934.61   67.59
   2  -7   1  866.41   62.69
   2  -7   1  884.51   63.99
  -2   5  -1  971.50   70.19
  -2   5  -1  895.41   64.69
   2  -5   1  987.20   71.29
   2  -5   1  909.91   65.79
  -2   4  -1  438.86   31.80
  -2   4  -1  398.56   29.00
   2  -4   1  413.26   30.00
   2  -4   1  433.06   31.40
  -2   3  -1 1125.59   81.29
  -2   3  -1 1111.09   80.09
   2  -3   1 1264.57   91.19
   2  -3   1 1164.28   83.99
  -2   1  -1 1731.53  124.79
  -2   1  -1 1337.07   96.39
   2  -1   1 1338.27   96.59
   2  -1   1 1283.87   92.59
  -2   0  -1    0.60    1.30
  -2   0  -1    1.60    1.30
   2   0   1    0.60    1.20
   2   0   1    1.50    1.30
  -2  -1  -1 1298.37   93.69
  -2  -1  -1 1407.76  101.49
   2   1   1 1349.77   97.39
   2   1   1 1292.97   93.29
   2   2   1 2578.64  185.88
  -2  -3  -1 1255.47   90.59
  -2  -3  -1 1196.88   86.39
   2   3   1 1309.87   94.49
   2   3   1 1169.68   84.39
  -2  -4  -1  433.86   31.50
  -2  -4  -1  444.86   32.20
   2   4   1  429.36   31.10
   2   4   1  478.05   34.70
  -2  -5  -1  864.61   62.39
  -2  -5  -1  805.92   58.19
   2   5   1  757.62   54.69
   2   5   1  926.81   66.89
  -2  -7  -1  670.03   48.50
  -2  -7  -1  802.92   58.09
   2   7   1  787.22   56.89
   2   7   1  815.62   58.99
  -2  -8  -1   26.40    2.80
  -2  -8  -1   31.60    2.90
   2   8   1   27.80    3.10
   2   8   1   26.70    2.70
  -2  -9  -1 1262.07   91.09
  -2  -9  -1 1500.75  108.19
   2   9   1 1312.87   94.79
   2   9   1 1375.66   99.19
  -2 -10  -1    6.30    2.20
  -2 -10  -1    6.50    2.10
   2  10   1    4.20    2.60
   2  10   1    7.80    2.10
  -2 -11  -1   31.30    3.40
  -2 -11  -1   40.30    3.70
   2  11   1   36.10    3.60
   2  11   1   30.50    3.20
  -2 -12  -1   34.50    3.60
  -2 -12  -1   32.60    3.20
   2  12   1   39.80    3.90
   2  12   1   44.60    4.40
  -2 -13  -1  122.39    9.30
  -2 -13  -1  125.09    9.70
   2  13   1  135.89   10.40
   2  13   1  141.99   10.70
  -2 -14  -1  107.29    8.30
  -2 -14  -1   91.79    7.30
   2  14   1  108.19    8.60
   2  14   1  127.99   10.00
  -2 -15  -1  159.38   12.40
  -2 -15  -1  194.38   14.60
   2  15   1  177.48   13.30
   2  15   1  154.68   12.00
  -2 -16  -1   67.39    6.30
  -2 -16  -1   91.69    8.90
   2  16   1   69.39    6.40
   2  16   1   63.09    5.60
  -2 -17  -1    5.30    3.60
  -2 -17  -1   -2.00    4.00
   2  17   1    4.30    4.40
  -2 -18  -1  431.86   31.80
  -2 -18  -1  371.46   27.40
   2  18   1  394.56   29.30
   2  18   1  398.46   29.50
  -2 -19  -1  257.77   19.50
  -2 -19  -1  291.67   21.90
   2  19   1  299.37   22.60
   2  19   1  269.47   20.70
  -2 -20  -1  455.15   33.40
  -2 -20  -1  565.04   41.40
   2  20   1  522.95   38.60
   2  20   1  484.05   35.70
  -2 -21  -1    4.00    4.20
  -2 -21  -1    7.40    5.10
   2  21   1   15.80    6.00
   2  21   1   -2.20    6.90
  -2 -22  -1   40.20    6.10
  -2 -22  -1   48.70    6.80
   2  22   1   44.20    6.20
   2  22   1   49.70    6.80
  -2 -23  -1  347.77   26.10
  -2 -23  -1  347.57   25.70
   2  23   1  384.26   28.70
   2  23   1  361.46   27.20
  -2 -24  -1   34.70    6.00
  -2 -24  -1   34.50    6.80
   2  24   1   34.70    6.60
   2  24   1   25.90    5.90
  -2 -25  -1    0.50    5.20
   2  25   1   -9.80    6.60
   2  25   1   -5.80    5.10
  -2 -26  -1  231.08   17.70
  -2 -26  -1  211.38   17.80
   2  26   1  226.78   18.10
   2  26   1  205.38   16.70
  -2 -27  -1  361.66   27.10
   2  27   1  334.37   25.60
   2  27   1  318.97   24.30
  -2 -28  -1  235.68   20.00
  -2 -28  -1  227.28   17.80
   2  28   1  238.18   18.50
   2  28   1  240.68   19.20
  -2 -29  -1  273.67   22.40
  -2 -29  -1  303.97   23.20
   2  29   1  346.17   26.40
   2  29   1  353.36   27.20
  -2 -30  -1    2.30   11.10
  -2 -30  -1    8.90    8.30
   2  30   1   17.80    9.30
   2  30   1   13.70    8.60
  -2 -31  -1  245.58   20.20
  -2 -31  -1  193.08   18.20
   2  31   1  207.58   16.60
   2  31   1  229.98   19.20
  -2 -32  -1    6.70   13.30
  -2 -32  -1    5.20    8.00
  -2  31   0  291.17   22.70
   2 -31   0  304.47   22.90
  -2  30   0   72.79   10.20
  -2  30   0   65.39    7.20
   2 -30   0   62.79    9.40
   2 -30   0   55.99    6.50
  -2  29   0  103.59   11.00
  -2  29   0   78.39    8.00
   2 -29   0  110.49    9.90
   2 -29   0  108.99   11.20
  -2  28   0  150.28   13.30
  -2  28   0  130.79   11.60
   2 -28   0  145.29   11.90
   2 -28   0  130.89   12.00
  -2  27   0  247.28   19.50
  -2  27   0  254.27   19.80
   2 -27   0  273.67   21.10
   2 -27   0  262.47   19.90
  -2  26   0  230.38   18.10
  -2  26   0  230.38   18.10
   2 -26   0  200.88   15.70
   2 -26   0  214.08   17.00
  -2  25   0  181.58   14.60
  -2  25   0  172.78   13.50
   2 -25   0  176.28   14.00
   2 -25   0  185.38   14.70
  -2  24   0  138.69   10.90
  -2  24   0  154.58   13.00
   2 -24   0  141.49   11.50
   2 -24   0  143.99   12.20
  -2  23   0   96.89    8.30
  -2  23   0   88.89    8.80
   2 -23   0  110.19    9.60
   2 -23   0   86.59    8.60
  -2  22   0  130.89   10.70
  -2  22   0  137.39   11.30
   2 -22   0  142.09   11.70
   2 -22   0  129.39   11.30
  -2  21   0  886.31   64.49
  -2  21   0  868.81   63.09
   2 -21   0  937.11   68.19
   2 -21   0  834.32   60.59
  -2  20   0 1228.88   89.09
  -2  20   0 1278.47   92.69
   2 -20   0 1233.68   89.39
   2 -20   0 1100.19   79.79
  -2  19   0 1448.16  104.79
  -2  19   0 1288.67   93.19
   2 -19   0 1459.05  105.59
   2 -19   0 1513.45  109.49
  -2  18   0 1625.24  117.49
  -2  18   0 1549.05  111.99
   2 -18   0 1761.12  127.19
   2 -18   0 1646.94  118.99
  -2  17   0  214.38   16.40
  -2  17   0  233.78   17.70
   2 -17   0  246.28   18.60
   2 -17   0  210.88   16.00
  -2  16   0   59.59    6.40
  -2  16   0   50.19    5.40
   2 -16   0   54.09    5.60
   2 -16   0   52.99    5.20
  -2  15   0  157.28   12.10
  -2  15   0  162.48   12.50
   2 -15   0  163.58   12.60
   2 -15   0  149.99   11.50
  -2  14   0   79.99    6.60
  -2  14   0   85.89    7.40
   2 -14   0  101.59    8.40
   2 -14   0   92.39    8.00
  -2  13   0   78.89    7.00
  -2  13   0   86.99    6.90
   2 -13   0   87.49    7.60
   2 -13   0   74.59    6.20
  -2  12   0  559.04   40.70
  -2  12   0  513.55   37.30
   2 -12   0  566.84   41.20
   2 -12   0  506.75   36.90
  -2  11   0 4131.89  297.57
  -2  11   0 4362.06  314.27
   2 -11   0 3693.93  266.17
   2 -11   0 4688.33  337.67
  -2  10   0 1423.46  102.79
  -2  10   0 1267.57   91.49
   2 -10   0 1253.67   90.49
   2 -10   0 1446.36  104.39
  -2   9   0  285.67   20.90
  -2   9   0  296.57   21.80
   2  -9   0  346.17   25.30
   2  -9   0  286.97   21.10
  -2   8   0  978.20   70.79
  -2   8   0 1005.90   72.69
   2  -8   0 1123.19   81.09
   2  -8   0  988.40   71.49
  -2   7   0    6.70    2.00
  -2   7   0    1.20    2.40
   2  -7   0    6.40    2.60
   2  -7   0    8.30    2.70
  -2   6   0  774.52   56.09
  -2   6   0  680.33   49.20
   2  -6   0  795.72   57.49
   2  -6   0  760.62   54.99
  -2   5   0  363.46   26.40
  -2   5   0  405.06   29.40
   2  -5   0  373.66   27.10
   2  -5   0  480.15   34.80
  -2   4   0 1630.64  117.49
  -2   4   0 1720.03  123.99
   2  -4   0 1534.55  110.59
   2  -4   0 1680.83  121.19
  -2   3   0  735.33   53.09
  -2   3   0  886.91   63.99
   2  -3   0  762.42   54.99
   2  -3   0  818.02   59.09
  -2   2   0  601.84   43.50
  -2   2   0  644.04   46.50
   2  -2   0  528.55   38.20
   2  -2   0  554.34   40.00
  -2   1   0    1.30    1.10
  -2   1   0   -0.60    1.50
   2  -1   0    2.00    1.00
   2  -1   0    0.70    1.00
  -2   0   0  108.79    8.00
  -2   0   0   91.99    6.80
   2   0   0   95.99    7.00
   2   0   0  110.29    8.00
  -2  -1   0    1.90    0.40
  -2  -2   0  557.54   40.90
  -2  -3   0  925.61   66.89
  -2  -3   0  755.22   54.59
   2   3   0  812.62   58.79
   2   3   0  734.63   53.19
   2   4   0 1329.77   95.99
  -2  -5   0  417.06   30.30
  -2  -5   0  421.16   30.50
   2   5   0  407.06   29.50
   2   5   0  399.46   28.90
  -2  -6   0  660.33   47.80
  -2  -6   0  673.03   48.60
   2   6   0  697.83   50.39
   2   6   0  703.23   50.79
  -2  -7   0    3.40    1.60
  -2  -7   0   10.10    3.70
   2   7   0    6.10    1.60
   2   7   0    2.90    1.80
  -2  -8   0  894.21   64.59
  -2  -8   0  870.01   62.79
   2   8   0  876.61   63.29
   2   8   0  870.01   62.79
  -2  -9   0  271.67   19.90
  -2  -9   0  272.57   20.00
   2   9   0  272.77   20.00
   2   9   0  245.18   17.90
  -2 -10   0 1257.27   90.79
  -2 -10   0 1294.77   93.49
   2  10   0 1401.66  101.19
   2  10   0 1167.88   84.29
  -2 -11   0 3733.13  268.87
  -2 -11   0 3776.62  271.97
   2  11   0 4017.70  289.37
   2  11   0 3490.25  251.37
  -2 -12   0  436.76   31.80
  -2 -12   0  421.86   30.70
   2  12   0  408.36   29.70
   2  12   0  442.86   32.20
  -2 -13   0   69.79    5.80
  -2 -13   0   81.49    6.80
   2  13   0   74.49    6.00
   2  13   0   68.79    5.70
  -2 -14   0   76.59    6.40
  -2 -14   0   62.09    5.30
   2  14   0   92.09    7.40
   2  14   0   73.49    6.00
  -2 -15   0  131.39   10.00
  -2 -15   0  144.59   11.00
   2  15   0  152.48   11.70
   2  16   0   50.69    5.50
   2  16   0   66.79    6.40
  -2 -17   0  205.38   15.50
  -2 -17   0  251.47   18.90
   2  17   0  171.98   13.00
   2  17   0  218.98   16.60
  -2 -18   0 1688.63  121.89
  -2 -18   0 1470.55  106.19
   2  18   0 1479.05  106.79
   2  18   0 1436.06  103.69
   2  19   0 1146.69   82.89
   2  19   0 1355.16   97.99
  -2 -20   0 1120.69   81.09
  -2 -20   0 1143.09   82.69
   2  20   0 1033.10   74.79
   2  20   0 1176.88   85.29
  -2 -21   0  821.72   59.59
  -2 -21   0  894.81   64.79
   2  21   0  853.11   61.99
   2  21   0  818.62   59.39
  -2 -22   0  134.69   10.80
  -2 -22   0  164.68   13.30
   2  22   0  126.99   10.70
   2  22   0  163.28   13.70
  -2 -23   0   74.99    7.50
  -2 -23   0   95.39    9.20
   2  23   0   91.19    8.40
  -2 -24   0  137.59   11.40
  -2 -24   0  126.99   10.80
   2  24   0  114.79    9.60
   2  24   0  132.49   11.80
  -2 -25   0  183.88   14.40
  -2 -25   0  220.88   17.10
   2  25   0  185.08   14.70
   2  25   0  196.38   15.70
  -2 -26   0  214.18   17.60
  -2 -26   0  260.67   20.00
   2  26   0  210.78   16.90
   2  26   0  207.28   16.60
  -2 -27   0  274.17   21.80
  -2 -27   0  249.88   19.30
   2  27   0  254.27   19.70
   2  27   0  270.57   21.20
  -2 -28   0  118.29   10.30
  -2 -28   0  145.39   13.10
   2  28   0  141.49   12.90
   2  28   0  102.39    9.90
  -2 -29   0  118.89   11.60
  -2 -29   0  113.39   10.00
   2  29   0  122.49   12.10
   2  29   0  105.79   10.40
  -2 -30   0   51.19    7.00
  -2 -30   0   63.19   10.10
   2  30   0   71.89    8.80
   2  30   0   65.99    9.40
  -2 -31   0  339.57   26.50
  -2 -31   0  320.27   24.30
   2  31   0  332.37   25.70
   2  31   0  286.97   22.30
  -2 -32   0    4.60    6.60
  -2 -32   0    3.80   11.70
   2  32   0    4.00    7.80
  -2  31   1    3.30    7.90
  -2  30   1    2.40    7.60
  -2  30   1   14.40    8.50
   2 -30  -1    9.10    7.70
   2 -30  -1   15.60    6.50
  -2  29   1   34.00    8.10
  -2  29   1   61.49   10.60
   2 -29  -1   53.69    9.80
   2 -29  -1   50.19    6.90
  -2  28   1   19.60    7.40
  -2  28   1   42.40    9.00
   2 -28  -1   26.30    7.10
   2 -28  -1   43.80    6.20
  -2  27   1    7.30    7.10
  -2  27   1   12.10    8.60
   2 -27  -1   12.70    5.20
   2 -27  -1    4.90    6.40
  -2  26   1  135.19   12.00
  -2  26   1  147.69   13.70
   2 -26  -1  137.59   11.50
   2 -26  -1  127.49   11.80
  -2  25   1  275.37   21.50
  -2  25   1  263.27   20.40
   2 -25  -1  303.57   22.80
   2 -25  -1  264.27   20.40
  -2  24   1    0.90    6.20
  -2  24   1    7.80    4.90
   2 -24  -1    2.80    7.30
   2 -24  -1    8.70    4.40
  -2  23   1   32.60    5.40
  -2  23   1   41.00    5.90
   2 -23  -1   42.20    6.40
  -2  22   1    0.70    4.50
  -2  22   1    6.10    4.60
   2 -22  -1    3.20    4.90
   2 -22  -1    1.60    3.70
  -2  21   1  188.18   14.60
  -2  21   1  205.48   16.00
   2 -21  -1  210.28   16.50
   2 -21  -1  208.78   16.00
  -2  20   1   83.19    7.40
  -2  20   1   83.39    8.00
   2 -20  -1   86.99    8.60
   2 -20  -1   76.99    7.40
  -2  19   1  117.29   12.40
  -2  19   1  113.49    9.80
   2 -19  -1  103.59    9.00
   2 -19  -1  131.99   10.80
  -2  18   1    6.00    8.80
  -2  18   1    1.00    3.10
   2 -18  -1   -0.80    3.80
   2 -18  -1   -1.40    4.30
  -2  17   1  114.49    9.10
  -2  17   1  159.28   15.20
   2 -17  -1  124.59   10.00
   2 -17  -1  124.79   10.30
   2 -16  -1   99.49    8.30
   2 -16  -1  100.19    8.30
  -2  15   1   12.00    3.60
  -2  15   1    5.80    3.80
   2 -15  -1    2.70    2.90
   2 -15  -1   10.50    4.60
  -2  14   1  827.72   59.99
   2 -14  -1  838.62   60.69
  -2  13   1  214.28   16.10
   2 -13  -1  226.68   17.80
  -2  12   1 1217.98   87.99
  -2  12   1 1065.79   76.99
   2 -12  -1 1091.69   78.99
   2 -12  -1 1200.48   86.79
  -2  11   1   64.49    5.80
  -2  11   1   61.39    5.20
   2 -11  -1   62.49    5.50
   2 -11  -1   70.09    7.20
  -2  10   1    4.20    2.10
  -2  10   1    6.30    3.40
   2 -10  -1    4.20    2.50
   2 -10  -1    6.40    2.80
  -2   9   1 1172.68   84.69
  -2   9   1 1221.68   88.19
   2  -9  -1 1164.28   84.09
   2  -9  -1 1358.76   97.99
  -2   8   1    4.50    2.90
  -2   8   1    3.60    1.90
   2  -8  -1    3.10    2.20
   2  -8  -1    3.60    2.10
  -2   7   1 1411.36  101.89
  -2   7   1 1173.88   84.79
   2  -7  -1 1453.05  104.89
   2  -7  -1 1395.06  100.59
  -2   6   1 1966.60  141.79
  -2   6   1 1711.03  123.39
   2  -6  -1 1964.20  141.59
   2  -6  -1 2011.30  145.09
   2  -5  -1 3092.09  222.78
  -2   4   1 1495.35  107.79
  -2   4   1 1669.93  120.39
   2  -4  -1 1855.41  133.69
   2  -4  -1 1524.35  109.89
   2  -3  -1 2869.81  206.68
  -2   2   1 2314.57  166.78
   2  -2  -1 2155.08  155.38
  -2   1   1   15.70    1.70
  -2   1   1   11.50    1.50
   2  -1  -1   14.00    1.60
   2  -1  -1   14.20    1.60
  -2   0   1    0.90    0.90
  -2   0   1    1.00    1.10
   2   0  -1    0.40    0.90
   2   0  -1   -1.00    0.90
  -2  -1   1   13.10    1.40
  -2  -1   1   17.50    1.70
   2   1  -1   16.20    1.60
   2   1  -1   14.00    1.50
  -2  -2   1 1875.31  135.29
  -2  -3   1 2734.43  197.18
   2   3  -1 2858.31  205.98
  -2  -4   1 1772.02  127.79
  -2  -4   1 1537.65  110.89
   2   4  -1 1568.44  113.09
   2   4  -1 1817.32  130.99
   2   5  -1 3044.40  219.38
  -2  -6   1 1824.02  131.49
  -2  -6   1 1807.12  130.29
   2   6  -1 1761.12  126.99
   2   6  -1 1727.93  124.59
  -2  -7   1 1321.97   95.29
  -2  -7   1 1324.37   95.59
   2   7  -1 1364.86   98.49
   2   7  -1 1349.77   97.39
  -2  -8   1    5.70    2.20
  -2  -8   1    2.90    1.40
   2   8  -1   12.90    4.80
   2   8  -1    5.00    2.00
  -2  -9   1 1228.88   88.69
  -2  -9   1 1357.56   97.89
  -2 -10   1    4.20    2.50
  -2 -10   1    6.00    2.00
   2  10  -1    2.70    1.80
   2  10  -1    4.00    2.30
  -2 -11   1   71.19    5.70
  -2 -11   1   69.09    5.90
   2  11  -1   65.29    5.40
   2  11  -1   79.59    6.20
  -2 -12   1 1047.60   75.69
  -2 -12   1 1097.19   79.29
   2  12  -1 1134.59   81.89
   2  12  -1 1126.79   81.29
  -2 -13   1  206.78   15.30
  -2 -13   1  215.58   16.00
   2  13  -1  226.28   16.60
   2  13  -1  199.88   14.80
  -2 -14   1  848.22   61.39
  -2 -14   1  950.40   68.69
   2  14  -1  860.91   62.29
   2  14  -1  909.91   65.69
  -2 -15   1   13.80    2.60
  -2 -15   1    9.70    3.70
   2  15  -1   11.30    2.60
   2  15  -1   12.80    3.60
  -2 -16   1  100.19    8.10
  -2 -16   1   92.79    7.40
   2  16  -1   98.29    8.20
   2  16  -1  106.39    8.30
  -2 -17   1  121.69    9.60
  -2 -17   1  118.99    9.30
   2  17  -1  111.49    9.30
   2  17  -1  127.69    9.70
  -2 -18   1    5.90    3.90
  -2 -18   1    7.30    2.80
   2  18  -1    5.50    2.40
   2  18  -1    6.30    4.00
  -2 -19   1  112.09    9.10
  -2 -19   1  123.09    9.90
   2  19  -1  135.89   10.60
   2  19  -1  102.29    8.70
  -2 -20   1   73.09    6.70
  -2 -20   1   63.29    5.90
   2  20  -1   62.29    6.60
   2  20  -1   65.19    6.10
  -2 -21   1  229.88   17.30
  -2 -21   1  191.68   14.50
   2  21  -1  211.38   16.00
   2  21  -1  212.88   16.60
  -2 -22   1    2.30    4.50
  -2 -22   1    5.70    4.10
   2  22  -1    2.80    4.20
   2  22  -1    2.30    6.10
  -2 -23   1   39.90    5.60
  -2 -23   1   37.00    5.20
   2  23  -1   29.30    6.40
   2  23  -1   45.00    5.20
  -2 -24   1   10.90    4.80
  -2 -24   1    6.40    4.00
   2  24  -1   14.40    4.10
   2  24  -1    7.60    5.80
  -2 -25   1  248.78   19.20
  -2 -25   1  237.58   18.40
   2  25  -1  245.38   19.20
   2  25  -1  263.77   19.90
  -2 -26   1  125.39   10.90
   2  26  -1  131.39   12.20
   2  26  -1  116.49   10.20
  -2 -27   1    4.10    5.20
  -2 -27   1    2.50    6.80
   2  27  -1  -11.10    7.20
  -2 -28   1   16.40    7.50
  -2 -28   1   33.50    7.50
  -2 -29   1   46.10    7.00
  -2 -29   1   43.00    8.20
   2  29  -1   74.79    9.80
   2  29  -1   57.79    6.80
  -2 -30   1    9.80    6.90
  -2 -30   1    9.10    7.60
   2  30  -1   15.60    5.80
   2  30  -1   23.20    9.30
  -2 -31   1    2.20    7.80
  -2 -31   1  -14.00    9.00
   2  31  -1    8.30    9.50
   2  31  -1   12.20    7.30
  -2 -32   1    8.90    6.70
  -2 -32   1   -2.40    8.90
  -2  30   2   62.79   10.30
   2 -30  -2   84.59   10.30
   2 -30  -2   75.89    8.90
  -2  29   2   93.99    9.90
  -2  29   2  109.79   11.80
   2 -29  -2  129.09   12.00
   2 -29  -2   98.49   11.10
  -2  28   2   -5.00    6.40
  -2  28   2    7.20    6.50
   2 -28  -2    4.10    6.30
   2 -28  -2    0.80    7.00
  -2  27   2   68.89    7.70
  -2  27   2   57.69    7.60
   2 -27  -2   61.79    8.40
   2 -27  -2   76.39    7.70
  -2  26   2  154.68   13.10
  -2  26   2  180.68   14.60
   2 -26  -2  188.88   15.50
   2 -26  -2  171.68   13.80
  -2  25   2   -1.10    4.70
  -2  25   2   15.40   11.40
   2 -25  -2   -3.60    5.30
   2 -25  -2   -5.70    6.00
  -2  24   2   -3.30    4.80
  -2  24   2    2.10    9.40
   2 -24  -2   -1.00    4.70
   2 -24  -2    1.90    5.80
  -2  23   2   58.49    6.30
  -2  23   2   81.09    9.50
   2 -23  -2   62.09    7.40
   2 -23  -2   62.39    6.60
  -2  22   2  571.54   41.90
  -2  22   2  605.34   44.90
   2 -22  -2  555.44   41.00
   2 -22  -2  552.54   40.30
  -2  21   2  353.46   26.40
  -2  21   2  426.96   31.70
   2 -21  -2  350.86   26.40
   2 -21  -2  273.57   20.70
  -2  20   2  287.27   21.60
  -2  20   2  274.67   20.80
   2 -20  -2  287.57   21.80
   2 -20  -2  254.07   19.50
  -2  19   2 2628.74  189.68
  -2  19   2 2875.81  207.58
   2 -19  -2 2854.11  205.88
   2 -19  -2 2865.01  206.78
  -2  18   2 1581.14  114.29
  -2  18   2 1707.43  123.39
   2 -18  -2 1610.14  116.49
   2 -18  -2 1773.82  128.19
  -2  17   2   63.39    6.30
  -2  17   2   61.99    7.50
   2 -17  -2   55.79    6.00
   2 -17  -2   50.99    7.00
  -2  16   2   31.80    5.20
  -2  16   2   26.40    4.20
   2 -16  -2   35.50    4.90
   2 -16  -2   31.50    5.00
  -2  15   2  570.14   41.60
  -2  15   2  601.84   43.90
   2 -15  -2  465.05   33.90
   2 -15  -2  604.14   44.10
  -2  14   2    3.50    2.90
  -2  14   2    6.80    3.60
   2 -14  -2    9.00    2.70
   2 -14  -2    3.70    3.30
  -2  13   2  136.69   10.70
  -2  13   2  142.19   11.00
   2 -13  -2  144.49   10.90
   2 -13  -2  128.99   10.10
  -2  12   2  377.56   27.60
  -2  12   2  443.76   32.50
   2 -12  -2  453.05   33.10
   2 -12  -2  417.16   30.30
  -2  11   2  146.39   11.40
  -2  11   2  126.39    9.80
   2 -11  -2  142.09   10.70
   2 -11  -2  135.79   10.50
  -2  10   2  101.49    7.90
  -2  10   2   91.69    7.40
   2 -10  -2   96.29    7.50
   2 -10  -2  101.49    8.10
  -2   9   2   59.79    5.20
  -2   9   2   75.79    6.30
   2  -9  -2   77.89    6.50
   2  -9  -2   65.39    5.40
  -2   8   2 1504.35  108.59
  -2   8   2 1518.85  109.69
   2  -8  -2 1587.74  114.49
   2  -8  -2 1497.15  108.19
  -2   7   2   26.80    3.00
  -2   7   2   25.40    3.40
   2  -7  -2   31.20    3.20
  -2   6   2 1284.47   92.69
  -2   6   2 1459.65  105.39
   2  -6  -2 1432.46  103.49
   2  -6  -2 1312.87   94.69
  -2   5   2  639.84   46.30
  -2   5   2  631.94   45.90
   2  -5  -2  661.53   48.00
   2  -5  -2  656.73   47.60
  -2   4   2   49.60    4.40
  -2   4   2   54.49    4.50
   2  -4  -2   54.29    4.70
   2  -4  -2   50.49    4.20
  -2   3   2  246.78   18.10
  -2   3   2  241.18   17.70
   2  -3  -2  242.28   17.70
   2  -3  -2  203.68   15.00
  -2   2   2 2166.58  156.18
  -2   2   2 2075.89  149.69
   2  -2  -2 2069.29  149.19
   2  -2  -2 1990.70  143.59
  -2   1   2  536.85   39.00
  -2   1   2  627.74   45.40
   2  -1  -2  598.64   43.40
   2  -1  -2  559.64   40.50
  -2  -1   2  617.44   44.70
  -2  -1   2  515.75   37.40
   2   1  -2  598.94   43.40
   2   1  -2  555.64   40.30
  -2  -2   2 2045.10  147.49
  -2  -2   2 1959.30  141.29
   2   2  -2 1983.50  143.09
   2   2  -2 1910.41  137.79
  -2  -3   2  266.27   19.50
  -2  -3   2  230.18   16.90
   2   3  -2  255.97   18.70
   2   3  -2  258.67   18.90
  -2  -4   2   50.09    4.30
  -2  -4   2   44.00    3.80
   2   4  -2   36.00    3.10
   2   4  -2   39.00    3.50
  -2  -5   2  604.74   43.80
  -2  -5   2  568.54   41.30
   2   5  -2  547.75   39.70
   2   5  -2  618.04   44.70
  -2  -6   2 1394.46  100.59
  -2  -6   2 1327.37   95.89
   2   6  -2 1338.27   96.59
   2   6  -2 1511.05  108.99
  -2  -7   2   21.50    2.90
  -2  -7   2   19.40    2.40
   2   7  -2   20.40    2.30
   2   7  -2   21.60    2.60
  -2  -8   2 1565.44  112.89
  -2  -8   2 1573.24  113.49
   2   8  -2 1597.44  115.19
   2   8  -2 1668.13  120.39
   2   9  -2   49.20    4.20
   2   9  -2   44.00    4.10
  -2 -10   2  116.99    9.00
  -2 -10   2  130.09    9.90
   2  10  -2  139.19   10.60
   2  10  -2  117.29    9.00
  -2 -11   2  169.58   12.80
  -2 -11   2  142.89   10.80
   2  11  -2  145.89   11.00
   2  11  -2  160.68   12.00
  -2 -12   2  393.36   28.70
  -2 -12   2  351.36   25.80
   2  12  -2  372.36   27.20
   2  12  -2  367.36   26.80
  -2 -13   2  149.19   11.30
  -2 -13   2  123.69    9.60
   2  13  -2  125.69    9.70
   2  13  -2  134.89   10.50
  -2 -14   2   10.80    2.70
  -2 -14   2    5.50    3.90
   2  14  -2    7.90    3.50
   2  14  -2   20.50    5.40
  -2 -15   2  569.84   41.50
  -2 -16   2   29.80    5.30
  -2 -16   2   34.20    4.10
   2  16  -2   35.10    5.90
   2  16  -2   40.40    4.60
  -2 -17   2   40.10    4.40
  -2 -17   2   57.59    8.20
   2  17  -2   56.19    5.70
   2  17  -2   58.39    7.10
  -2 -18   2 1467.55  106.19
  -2 -18   2 1629.44  117.59
   2  18  -2 1613.74  116.69
   2  18  -2 1599.24  115.39
  -2 -19   2 2653.53  191.38
  -2 -19   2 2453.55  176.98
   2  19  -2 2263.17  163.18
   2  19  -2 2622.14  189.18
  -2 -20   2  282.07   21.40
  -2 -20   2  327.57   24.30
   2  20  -2  314.57   23.80
   2  20  -2  332.87   24.50
  -2 -21   2  308.27   23.10
  -2 -21   2  361.56   27.10
   2  21  -2  304.37   22.50
   2  21  -2  349.27   26.30
  -2 -22   2  602.34   44.10
  -2 -22   2  580.94   42.50
   2  22  -2  645.84   47.40
   2  22  -2  660.33   48.10
  -2 -23   2   81.19    7.90
  -2 -23   2   79.49    7.30
   2  23  -2   84.99    9.10
   2  23  -2   76.39    6.60
  -2 -24   2    5.30    4.90
  -2 -24   2   -1.20    4.50
   2  24  -2   -4.50    6.50
   2  24  -2   -2.30    4.30
  -2 -25   2   -3.10    5.30
   2  25  -2   -5.60    6.70
   2  25  -2   -0.70    4.10
  -2 -26   2  169.18   13.70
  -2 -26   2  170.78   14.10
   2  26  -2  159.68   12.70
   2  26  -2  171.38   15.00
  -2 -27   2   93.89    9.20
  -2 -27   2   90.49    8.90
   2  27  -2   93.49   12.60
   2  27  -2   73.29    7.10
  -2 -28   2    3.90    6.00
  -2 -28   2    1.70    7.20
   2  28  -2    5.90    5.90
   2  28  -2    0.70   10.10
  -2 -29   2   97.69   11.00
  -2 -29   2   94.69   10.60
   2  29  -2  107.59   11.30
   2  29  -2   98.59    9.60
  -2 -30   2   89.79   10.70
  -2 -30   2   84.39    9.60
   2  30  -2   85.99   13.70
   2  30  -2   75.09    8.20
  -2 -31   2   33.30    8.10
  -2 -31   2   22.00    8.30
   2  31  -2   24.10    6.50
   2  31  -2   34.60   10.50
  -2  29   3   56.89    8.60
  -2  29   3   60.59   13.20
   2 -29  -3   56.69    7.10
   2 -29  -3   48.70    9.50
  -2  28   3   11.10    6.80
  -2  28   3   21.50    9.20
   2 -28  -3   -5.50    9.90
   2 -28  -3   19.40    5.70
  -2  27   3  202.58   19.00
  -2  27   3  162.48   14.10
   2 -27  -3  188.38   16.30
   2 -27  -3  159.48   12.90
  -2  26   3   45.10   13.80
  -2  26   3   27.60    6.50
   2 -26  -3   35.80    7.10
   2 -26  -3   33.20    6.00
  -2  25   3  123.79   11.20
   2 -25  -3  133.69   11.80
   2 -25  -3  143.09   12.50
  -2  24   3   33.90    6.50
  -2  24   3   39.40    6.10
   2 -24  -3   37.30    6.90
   2 -24  -3   48.80    7.60
  -2  23   3    5.50    5.20
  -2  23   3   -5.20    5.50
   2 -23  -3   -0.40    7.10
   2 -23  -3   -3.00    6.20
  -2  22   3    4.40    5.20
  -2  22   3   13.10    6.40
   2 -22  -3    0.70    6.20
   2 -22  -3   12.30    6.10
  -2  21   3   46.00    6.70
  -2  21   3   56.29    7.30
   2 -21  -3   64.89    7.80
   2 -21  -3   69.39    7.70
  -2  20   3    6.00    4.80
  -2  20   3   10.20    5.50
   2 -20  -3    5.30    6.40
   2 -20  -3    0.10    3.80
  -2  19   3  204.08   15.90
  -2  19   3  234.98   18.20
   2 -19  -3  223.28   18.10
   2 -19  -3  230.88   17.50
  -2  18   3   24.00    6.40
  -2  18   3   20.20    5.30
   2 -18  -3   16.50    6.30
   2 -18  -3   16.20    5.40
  -2  17   3  183.28   14.50
  -2  17   3  217.78   16.60
   2 -17  -3  219.18   16.70
   2 -17  -3  181.38   14.90
  -2  16   3    5.20    3.70
  -2  16   3    2.70    3.50
   2 -16  -3    1.20    4.30
   2 -16  -3    2.00    4.90
  -2  15   3  324.87   24.00
  -2  15   3  267.07   20.10
   2 -15  -3  292.87   22.00
   2 -15  -3  293.37   21.70
  -2  14   3  320.37   23.80
  -2  14   3  357.06   26.60
   2 -14  -3  383.46   28.40
   2 -14  -3  362.96   26.70
  -2  13   3   33.10    4.10
  -2  13   3   38.20    4.90
   2 -13  -3   39.90    4.00
   2 -13  -3   39.90    5.60
  -2  12   3   89.99    7.30
  -2  12   3   94.49    8.00
   2 -12  -3   87.29    7.70
   2 -12  -3   82.59    6.60
  -2  11   3  560.64   40.80
  -2  11   3  571.74   41.80
   2 -11  -3  558.04   40.80
   2 -11  -3  490.25   35.60
  -2  10   3    9.90    3.30
  -2  10   3    7.40    2.60
   2 -10  -3    9.00    2.30
   2 -10  -3   14.20    3.10
  -2   9   3  157.48   12.10
  -2   9   3  150.48   11.50
   2  -9  -3  142.39   11.10
   2  -9  -3  146.99   11.10
  -2   8   3  209.68   15.60
  -2   8   3  202.98   15.30
   2  -8  -3  241.18   18.20
   2  -8  -3  194.88   14.50
  -2   7   3 1014.40   73.49
  -2   7   3 1036.80   74.99
   2  -7  -3  968.50   70.19
   2  -7  -3 1126.19   81.39
  -2   6   3  778.22   56.39
  -2   6   3  656.73   47.70
   2  -6  -3  757.62   54.99
   2  -6  -3  772.72   55.99
  -2   5   3 4894.41  352.56
  -2   5   3 5314.87  382.76
   2  -5  -3 5697.33  410.46
   2  -5  -3 5072.59  365.36
  -2   4   3   54.39    4.90
  -2   4   3   42.40    4.20
   2  -4  -3   57.69    4.70
   2  -4  -3   46.10    4.50
  -2   3   3    4.20    2.10
  -2   3   3    4.50    2.40
   2  -3  -3    2.20    2.30
   2  -3  -3    8.00    2.40
   2  -2  -3 1500.75  108.49
   2  -2  -3 1407.76  101.59
  -2   1   3 1079.09   78.09
  -2   1   3 1138.89   82.39
   2  -1  -3 1227.08   88.59
   2  -1  -3 1124.39   81.29
  -2   0   3   -0.20    2.00
  -2   0   3    6.50    2.50
   2   0  -3   -0.50    2.00
   2   0  -3    4.50    2.10
  -2  -1   3 1199.88   86.79
  -2  -1   3 1191.98   86.19
   2   1  -3 1161.78   83.99
   2   1  -3 1176.88   85.09
  -2  -2   3 1294.77   93.49
  -2  -2   3 1426.46  103.09
   2   2  -3 1320.67   95.39
   2   2  -3 1382.96   99.89
  -2  -3   3    5.60    2.30
  -2  -3   3    6.70    2.00
   2   3  -3    6.40    1.90
   2   3  -3    5.90    2.10
  -2  -4   3   28.10    3.30
  -2  -4   3   40.10    3.70
   2   4  -3   40.80    3.90
   2   4  -3   28.70    3.20
  -2  -5   3 4966.90  357.86
   2   5  -3 5050.90  363.76
   2   5  -3 4857.51  349.96
  -2  -6   3  818.02   59.29
  -2  -6   3  634.34   46.00
   2   6  -3  653.73   47.40
   2   6  -3  565.94   41.10
  -2  -7   3 1089.29   78.89
  -2  -7   3 1024.10   74.09
   2   7  -3 1023.50   73.99
   2   7  -3 1108.09   80.09
  -2  -8   3  176.08   13.40
  -2  -8   3  179.28   13.50
   2   8  -3  178.88   13.30
   2   8  -3  175.98   13.20
  -2  -9   3  147.89   11.20
  -2  -9   3  170.28   13.10
   2   9  -3  138.29   10.30
   2   9  -3  149.69   11.40
  -2 -10   3    8.00    2.50
  -2 -10   3   16.90    3.10
   2  10  -3    8.90    2.40
   2  10  -3    2.30    1.90
  -2 -11   3  559.54   40.60
  -2 -11   3  596.34   43.50
   2  11  -3  554.94   40.40
   2  11  -3  503.95   36.60
  -2 -12   3  104.79    8.30
  -2 -12   3  113.69    9.20
   2  12  -3  105.39    8.30
   2  12  -3  110.69    9.00
  -2 -13   3   52.59    5.30
  -2 -13   3   44.40    4.30
   2  13  -3   48.70    4.90
   2  13  -3   53.89    5.60
  -2 -14   3  351.46   25.90
  -2 -14   3  368.56   27.10
  -2 -15   3  221.98   16.60
  -2 -15   3  231.18   17.20
   2  15  -3  225.48   16.70
   2  15  -3  218.88   16.60
  -2 -16   3    5.00    3.40
  -2 -16   3    0.50    3.10
   2  16  -3    8.40    4.50
   2  16  -3    1.10    4.00
  -2 -17   3  184.08   14.10
  -2 -17   3  198.78   15.20
   2  17  -3  198.08   15.60
   2  17  -3  196.38   15.60
  -2 -18   3   37.60    5.30
  -2 -18   3   35.80    4.60
   2  18  -3   41.20    6.20
   2  18  -3   29.00    5.40
  -2 -19   3  246.88   18.50
  -2 -19   3  260.17   19.50
   2  19  -3  244.38   18.70
   2  19  -3  253.77   19.40
  -2 -20   3    8.60    4.40
  -2 -20   3    5.90    4.40
   2  20  -3    6.90    5.20
   2  20  -3   -6.20    6.40
  -2 -21   3   73.19    8.00
  -2 -21   3   67.99    8.90
   2  21  -3   80.79    8.00
   2  21  -3   69.59    7.40
  -2 -22   3    0.60    6.10
  -2 -22   3    2.60    8.30
   2  22  -3    1.40    7.20
   2  22  -3    7.50    5.30
  -2 -23   3    0.40    6.10
  -2 -23   3  -10.10    8.80
   2  23  -3    6.50    4.60
   2  23  -3   -1.50    7.10
  -2 -24   3   29.60    6.40
   2  24  -3   46.90    7.20
   2  24  -3   44.00    5.70
  -2 -25   3  147.69   14.40
  -2 -25   3  140.59   12.10
   2  25  -3  147.99   12.20
   2  25  -3  158.88   13.80
  -2 -26   3   20.80    6.80
  -2 -26   3   31.80    9.10
   2  26  -3   26.00    4.80
   2  26  -3   35.30    7.80
  -2 -27   3  163.78   14.20
  -2 -27   3  187.88   16.10
   2  27  -3  181.98   14.80
   2  27  -3  187.78   16.00
  -2 -28   3   17.10    6.70
  -2 -28   3   19.20    8.60
   2  28  -3   13.40    9.00
   2  28  -3   22.50    6.00
  -2 -29   3   58.29    9.50
  -2 -29   3   76.59   10.00
   2  29  -3   64.39   12.10
   2  29  -3   68.79    7.80
  -2 -30   3   15.80    8.90
  -2 -30   3   14.60    8.20
   2  30  -3   10.30    9.90
   2  30  -3    9.90    6.10
  -2 -31   3   78.89   10.10
  -2  28   4  171.98   15.50
   2 -28  -4  174.28   16.20
   2 -28  -4  170.98   14.50
  -2  27   4   19.50    9.40
  -2  27   4   21.40    8.60
   2 -27  -4   29.70    9.30
   2 -27  -4   30.60    9.60
  -2  26   4  115.59   12.20
  -2  26   4  108.29   10.90
   2 -26  -4  118.39   11.90
   2 -26  -4  130.89   13.00
  -2  25   4   -8.00    7.80
  -2  25   4   -1.00    7.40
   2 -25  -4  -12.80    7.20
   2 -25  -4   -1.60    7.90
  -2  24   4   -4.20    7.30
  -2  24   4    9.10    7.60
   2 -24  -4    9.80    7.60
   2 -24  -4   -3.00    6.00
  -2  23   4   48.00    8.40
  -2  23   4   52.49    8.60
   2 -23  -4   68.29    9.30
   2 -23  -4   48.90    6.30
   2 -22  -4  170.68   15.40
   2 -22  -4  196.58   15.90
  -2  21   4   64.39    8.40
  -2  21   4   58.09    7.50
   2 -21  -4   86.19   10.10
   2 -21  -4   68.99    7.40
  -2  20   4  224.18   17.20
  -2  20   4  270.17   21.10
   2 -20  -4  284.57   21.80
   2 -20  -4  286.27   22.60
  -2  19   4  778.22   56.69
  -2  19   4  693.63   50.99
   2 -19  -4  758.82   55.89
   2 -19  -4  815.02   59.39
  -2  18   4  321.57   24.60
  -2  18   4  276.57   21.20
   2 -18  -4  279.57   22.00
   2 -18  -4  311.47   23.20
  -2  17   4  496.15   36.50
  -2  17   4  501.85   37.40
   2 -17  -4  486.75   36.20
   2 -17  -4  483.85   35.50
  -2  16   4    1.30    4.80
  -2  16   4   -0.10    6.50
   2 -16  -4    4.30    5.00
   2 -16  -4   -0.20    3.90
  -2  15   4   -0.30    4.10
  -2  15   4   -3.80    7.70
   2 -15  -4    1.20    3.30
   2 -15  -4   -2.70    4.80
  -2  14   4  241.68   19.20
  -2  14   4  221.18   16.80
   2 -14  -4  201.78   15.20
   2 -14  -4  238.08   18.50
  -2  13   4  253.27   19.60
  -2  13   4  224.78   16.90
  -2  12   4   52.29    7.50
  -2  12   4   54.79    5.40
   2 -12  -4   48.80    5.20
   2 -12  -4   66.99    7.20
  -2  11   4  122.79   10.30
  -2  11   4   96.99    8.60
   2 -11  -4  104.69    9.90
   2 -11  -4  121.59    9.90
  -2  10   4  723.83   52.79
  -2  10   4  918.91   66.69
   2 -10  -4  784.22   56.99
   2 -10  -4  721.43   52.69
  -2   9   4  104.59    8.70
  -2   9   4  119.29    9.30
   2  -9  -4  115.99    9.00
   2  -9  -4  109.19    9.10
  -2   8   4    0.00    2.40
  -2   8   4    1.60    2.60
   2  -8  -4    4.30    2.80
   2  -8  -4    0.00    3.30
  -2   7   4   86.79    7.10
  -2   7   4   92.89    7.70
   2  -7  -4  100.89    8.50
   2  -7  -4   79.49    6.80
  -2   6   4  120.59    9.30
  -2   6   4  137.39   10.70
   2  -6  -4  134.29   10.40
   2  -6  -4  109.09    8.80
  -2   5   4    8.20    3.00
  -2   5   4   10.90    3.30
   2  -5  -4   11.10    2.90
   2  -5  -4    6.10    2.40
  -2   4   4  535.35   39.10
  -2   4   4  546.75   39.80
   2  -4  -4  678.53   49.30
   2  -4  -4  533.45   38.90
  -2   3   4  813.22   58.99
   2  -3  -4  880.31   63.89
   2  -3  -4  852.51   61.79
  -2   2   4  805.92   58.39
  -2   2   4  778.22   56.49
   2  -2  -4  784.82   56.99
   2  -2  -4  754.62   54.69
  -2   1   4  137.09   10.70
  -2   1   4  118.59    9.20
   2  -1  -4  126.29    9.70
   2  -1  -4  121.59    9.60
  -2   0   4  215.78   16.20
  -2   0   4  183.88   13.90
   2   0  -4  185.08   13.90
   2   0  -4  197.18   14.90
  -2  -1   4  103.79    8.40
  -2  -1   4  119.79    9.40
   2   1  -4  118.09    9.30
   2   1  -4  100.49    8.20
  -2  -2   4  688.13   49.99
  -2  -2   4  690.53   50.09
   2   2  -4  740.13   53.69
   2   2  -4  717.13   52.09
  -2  -3   4  816.82   59.19
  -2  -3   4  856.71   62.19
   2   3  -4  824.12   59.79
   2   3  -4  792.02   57.39
  -2  -4   4  596.24   43.40
  -2  -4   4  544.95   39.80
   2   4  -4  600.74   43.70
   2   4  -4  565.24   41.10
  -2  -5   4    7.50    2.50
  -2  -5   4    8.00    2.90
   2   5  -4    9.60    2.70
   2   5  -4    6.00    2.60
  -2  -6   4  141.99   11.10
  -2  -6   4  137.99   10.60
   2   6  -4  145.59   11.20
   2   6  -4  144.79   10.90
  -2  -7   4   85.29    7.20
  -2  -7   4   88.29    7.10
   2   7  -4   72.29    5.80
   2   7  -4   88.99    7.20
  -2  -8   4   -0.80    2.60
  -2  -8   4    1.20    3.00
   2   8  -4   -1.90    2.60
   2   8  -4    1.00    2.80
  -2  -9   4  106.79    8.70
  -2  -9   4  124.89   10.00
   2   9  -4  126.89   10.00
   2   9  -4  156.08   12.00
  -2 -10   4  786.62   57.19
  -2 -10   4  668.23   48.70
   2  10  -4  704.43   51.09
   2  10  -4  600.24   43.70
  -2 -11   4  105.39    9.00
  -2 -11   4  113.39    9.10
   2  11  -4  121.49   10.10
   2  11  -4  118.39    9.10
  -2 -12   4   65.09    6.50
  -2 -12   4   62.39    6.40
   2  12  -4   50.69    5.20
   2  12  -4   54.19    6.40
  -2 -13   4  231.48   17.80
  -2 -13   4  198.28   15.20
   2  13  -4  198.68   15.40
   2  13  -4  206.78   15.60
  -2 -14   4  227.08   17.50
  -2 -14   4  220.88   16.50
   2  14  -4  200.48   15.10
   2  14  -4  209.98   16.00
  -2 -15   4   -3.30    6.40
  -2 -15   4   -3.50    3.00
   2  15  -4   -3.00    4.00
   2  15  -4    3.00    3.90
  -2 -16   4    1.30    5.80
  -2 -16   4   -4.70    3.90
   2  16  -4    2.30    4.00
   2  16  -4    3.70    4.00
  -2 -17   4  470.55   34.50
  -2 -17   4  496.95   36.90
   2  17  -4  526.45   38.40
   2  17  -4  528.85   39.00
  -2 -18   4  281.87   20.90
  -2 -18   4  298.27   23.00
   2  18  -4  331.97   25.20
   2  18  -4  334.27   24.60
  -2 -19   4  749.13   54.89
  -2 -19   4  609.04   44.30
  -2 -20   4  248.38   18.90
   2  20  -4  285.67   21.60
   2  20  -4  317.07   24.10
  -2 -21   4   53.29    6.10
  -2 -21   4   72.29    8.60
   2  21  -4   63.29    7.50
   2  21  -4   78.49    9.10
  -2 -22   4  184.78   14.60
  -2 -22   4  210.58   17.20
   2  22  -4  174.18   14.20
   2  22  -4  186.58   15.70
  -2 -23   4   35.30    6.20
   2  23  -4   51.69    7.10
   2  23  -4   42.70    9.60
  -2 -24   4   -1.30    4.60
  -2 -24   4   11.60    8.90
   2  24  -4   11.20    6.00
   2  24  -4    1.30    5.70
  -2 -25   4    0.60    5.40
  -2 -25   4   -0.90   11.30
   2  25  -4   -2.10    7.30
   2  25  -4    4.60    5.90
  -2 -26   4  106.69   11.10
  -2 -26   4  105.59   12.50
   2  26  -4  103.59   11.30
   2  26  -4  112.49   10.30
  -2 -27   4   38.20    8.10
  -2 -27   4   38.50   11.50
   2  27  -4   28.30    6.50
   2  27  -4   29.20    8.10
  -2 -28   4  143.39   13.30
  -2 -28   4  174.88   17.30
   2  28  -4  177.38   14.40
   2  28  -4  166.28   15.10
  -2 -29   4   -0.30    8.30
  -2 -29   4    9.60   10.20
   2  29  -4   -2.50    8.90
   2  29  -4    2.80    6.90
  -2 -30   4  282.77   23.20
  -2  26   5    1.20    7.90
  -2  26   5   -3.30    8.10
   2 -26  -5   -0.60    4.80
   2 -26  -5    0.20    8.80
  -2  25   5   20.60    8.50
  -2  25   5   16.90    9.10
   2 -25  -5   24.10    5.90
   2 -25  -5   15.50    8.20
  -2  24   5  289.17   23.10
  -2  24   5  291.77   24.00
   2 -24  -5  277.87   22.00
   2 -24  -5  294.87   23.00
  -2  23   5    6.30   10.40
  -2  23   5   -9.70    5.70
   2 -23  -5    4.70    5.70
   2 -23  -5   -1.50    7.10
  -2  22   5  262.97   20.20
  -2  22   5  288.37   22.80
   2 -22  -5  255.57   20.60
   2 -22  -5  307.87   23.60
  -2  21   5    6.60    6.50
  -2  21   5   13.20    9.70
   2 -21  -5   11.90    6.00
  -2  20   5    2.70    7.00
  -2  20   5    7.20    6.30
   2 -20  -5    9.60    7.40
   2 -20  -5   10.80    4.60
  -2  19   5   29.00    6.20
  -2  19   5   40.10    6.90
   2 -19  -5   29.20    5.10
   2 -19  -5   42.80    8.20
  -2  18   5  116.89   11.40
  -2  18   5  135.69   12.00
   2 -18  -5  108.69    9.30
   2 -18  -5  133.19   12.70
  -2  17   5  166.58   13.60
  -2  17   5  174.08   14.00
   2 -17  -5  149.49   12.20
   2 -17  -5  148.29   13.40
  -2  16   5   32.40    6.00
  -2  16   5   24.90    5.50
   2 -16  -5   23.00    6.80
   2 -16  -5   38.90    7.40
  -2  15   5  190.88   14.80
  -2  15   5  223.68   17.60
   2 -15  -5  184.38   14.30
   2 -15  -5  204.08   16.40
  -2  14   5    0.60    4.50
  -2  14   5    4.00    4.00
   2 -14  -5   -2.40    4.00
   2 -14  -5    3.50    5.20
  -2  13   5  702.03   51.49
  -2  13   5  706.83   51.59
   2 -13  -5  726.83   52.99
   2 -13  -5  664.63   48.80
  -2  12   5  112.29    9.70
  -2  12   5   92.69    8.70
  -2  11   5  383.96   28.40
  -2  11   5  444.76   33.30
   2 -11  -5  389.96   29.30
   2 -11  -5  413.46   30.40
  -2  10   5  195.08   16.20
  -2  10   5  197.18   15.00
   2 -10  -5  184.18   15.20
   2 -10  -5  180.68   13.90
  -2   9   5  535.15   39.60
  -2   9   5  520.25   38.00
   2  -9  -5  534.35   39.10
   2  -9  -5  551.64   40.90
  -2   8   5  250.57   18.80
  -2   8   5  276.07   21.00
  -2   7   5  842.82   61.59
  -2   7   5  768.52   55.89
   2  -7  -5  761.22   55.29
   2  -7  -5  787.82   57.59
  -2   6   5  455.85   34.00
  -2   6   5  564.64   41.30
   2  -6  -5  496.35   36.70
   2  -6  -5  491.75   36.10
  -2   5   5    7.30    3.60
  -2   5   5   20.10    6.50
   2  -5  -5   15.60    5.80
   2  -5  -5   15.70    3.90
  -2   4   5  289.57   21.90
  -2   4   5  288.77   21.50
   2  -4  -5  295.97   22.20
   2  -4  -5  262.27   20.10
  -2   3   5   70.79    7.80
   2  -3  -5   66.29    6.50
  -2   2   5   62.69    5.90
  -2   2   5   52.09    5.10
   2  -2  -5   65.09    6.00
   2  -2  -5   66.19    6.60
  -2   1   5    9.70    2.80
  -2   1   5    8.10    3.20
   2  -1  -5    6.60    3.00
   2  -1  -5    9.10    4.70
  -2   0   5    4.70    3.00
  -2   0   5    5.20    3.20
   2   0  -5    5.30    5.20
   2   0  -5    6.00    2.80
  -2  -1   5   10.90    3.40
  -2  -1   5    9.60    2.90
   2   1  -5    6.00    3.10
   2   1  -5   16.30    4.60
  -2  -2   5   35.20    4.10
  -2  -2   5   46.60    5.20
   2   2  -5   44.60    5.20
   2   2  -5   42.10    5.00
  -2  -3   5   44.90    4.70
  -2  -3   5   54.49    5.70
   2   3  -5   57.69    5.40
   2   3  -5   50.59    5.60
  -2  -4   5  264.07   19.80
  -2  -4   5  268.57   20.20
   2   4  -5  280.97   21.10
   2   4  -5  251.37   18.80
  -2  -5   5   10.70    4.30
  -2  -5   5    8.80    4.40
   2   5  -5    8.20    3.20
   2   5  -5    7.60    3.90
  -2  -6   5  508.65   37.50
   2   6  -5  528.55   38.80
  -2  -7   5  673.03   49.00
  -2  -7   5  746.13   54.39
   2   7  -5  787.82   57.19
   2   7  -5  763.02   55.69
  -2  -8   5  232.28   17.70
  -2  -8   5  227.68   17.20
   2   8  -5  172.08   13.10
   2   8  -5  222.68   17.40
  -2  -9   5  525.05   38.30
  -2  -9   5  541.25   39.60
   2   9  -5  513.85   37.50
   2   9  -5  482.95   35.50
  -2 -10   5  183.88   14.40
  -2 -10   5  177.28   14.10
   2  10  -5  173.48   13.80
   2  10  -5  211.38   16.10
  -2 -11   5  416.16   30.80
  -2 -11   5  431.26   31.80
   2  11  -5  412.16   30.20
   2  11  -5  414.96   30.70
  -2 -12   5   94.09    9.00
  -2 -12   5  116.39    9.80
  -2 -13   5  664.63   48.40
  -2 -13   5  692.43   50.69
   2  13  -5  584.94   42.60
   2  13  -5  679.73   49.70
  -2 -14   5   -2.00    3.80
  -2 -14   5   -2.00    5.50
   2  14  -5   -3.60    3.60
   2  14  -5    3.50    5.60
  -2 -15   5  212.28   16.50
  -2 -15   5  222.28   17.60
   2  15  -5  222.88   17.50
   2  15  -5  214.08   16.40
  -2 -16   5   20.90    5.70
  -2 -16   5   29.30    4.20
   2  16  -5   42.10    5.10
   2  16  -5   29.30    6.80
  -2 -17   5  187.98   15.40
  -2 -17   5  151.08   12.00
  -2 -18   5  128.79   12.00
  -2 -18   5  141.89   11.60
   2  18  -5  145.19   11.80
   2  18  -5  115.39   10.90
  -2 -19   5   45.30    5.90
  -2 -19   5   27.60    7.40
   2  19  -5   43.70    5.20
   2  19  -5   25.90    7.10
  -2 -20   5    9.80    5.20
  -2 -20   5   18.10    7.30
   2  20  -5   10.70    5.50
  -2 -21   5    4.90    8.10
   2  21  -5    0.50    5.50
   2  21  -5   11.80    6.10
  -2 -22   5  279.37   22.60
  -2 -22   5  259.47   20.10
   2  22  -5  322.07   24.60
   2  22  -5  268.47   20.70
  -2 -23   5   -0.40   11.20
  -2 -23   5   14.40    7.60
   2  23  -5   -2.50    6.20
   2  23  -5    7.90    7.00
  -2 -24   5  302.67   24.50
  -2 -24   5  310.87   24.50
   2  24  -5  292.17   22.70
   2  24  -5  338.27   25.80
  -2 -25   5   11.50   11.30
  -2 -25   5   18.10    7.60
   2  25  -5   22.20    9.20
   2  25  -5   21.50    8.80
  -2 -26   5   18.10   13.80
  -2 -26   5    3.80    7.20
   2  26  -5    5.90    7.70
   2  26  -5    2.00    7.30
  -2 -27   5  263.27   23.50
  -2 -27   5  264.17   22.70
   2  27  -5  297.27   23.00
   2  27  -5  284.67   23.10
  -2 -28   5    3.40   13.80
  -2 -28   5    4.80   13.10
   2  28  -5   -1.30    7.80
   2  28  -5    3.90    8.80
  -2  25   6    6.50    6.60
  -2  25   6   10.80    7.80
   2 -25  -6   17.90    5.70
   2 -25  -6   12.20   10.20
  -2  24   6    5.90    7.80
  -2  24   6   14.50    6.50
   2 -24  -6   -6.70    9.00
   2 -24  -6   -3.50    7.70
  -2  23   6   92.39   10.80
  -2  23   6   70.49   10.00
   2 -23  -6   94.69   10.30
   2 -23  -6   60.89    9.70
  -2  22   6   13.80    7.80
  -2  22   6   17.30    8.10
   2 -22  -6    4.00    8.00
   2 -22  -6   17.90    5.60
  -2  21   6   73.09   10.30
  -2  21   6   57.49    8.60
   2 -21  -6   62.99    7.40
   2 -21  -6   74.29    9.30
  -2  20   6  147.89   13.90
  -2  20   6  119.69   11.30
   2 -20  -6  125.09   11.70
   2 -20  -6  145.69   12.10
  -2  19   6  265.97   20.20
  -2  19   6  243.08   19.80
   2 -19  -6  241.68   19.10
   2 -19  -6  234.88   18.10
  -2  18   6   34.80    6.00
  -2  18   6   10.50    7.50
   2 -18  -6   13.70    6.10
   2 -18  -6   14.30    4.70
  -2  17   6   71.69    7.90
  -2  17   6   62.19    8.50
   2 -17  -6   67.49    9.30
   2 -17  -6   66.99    6.50
  -2  16   6   22.30    7.40
  -2  16   6   29.60    5.60
   2 -16  -6   22.90    7.60
   2 -16  -6   21.70    4.20
  -2  15   6   -1.50    5.50
  -2  15   6    7.20    8.20
   2 -15  -6    3.20    5.10
   2 -15  -6   -0.30    6.90
  -2  14   6  298.87   23.00
  -2  14   6  279.37   21.80
   2 -14  -6  294.37   23.60
   2 -14  -6  268.07   20.60
  -2  13   6   -8.10    8.30
  -2  13   6   -4.70    4.70
   2 -13  -6    0.30    6.50
   2 -13  -6    8.10    4.90
  -2  12   6    2.50    5.50
  -2  12   6    2.20    3.90
   2 -12  -6   -0.50    6.70
   2 -12  -6    1.80    6.40
  -2  11   6  224.78   18.10
  -2  11   6  209.48   16.20
   2 -11  -6  222.48   18.30
   2 -11  -6  268.67   20.60
  -2  10   6   39.00    4.90
  -2  10   6   40.80    7.70
   2 -10  -6   45.80    5.60
   2 -10  -6   46.50    6.80
  -2   9   6   19.50    4.50
  -2   9   6   25.30    7.30
   2  -9  -6   18.80    7.20
   2  -9  -6   26.00    4.40
  -2   8   6  693.03   50.39
  -2   8   6  808.42   59.19
   2  -8  -6  679.73   49.50
   2  -8  -6  831.32   60.99
  -2   7   6   76.69    7.70
  -2   7   6   83.99    8.40
  -2   6   6  515.05   38.30
  -2   6   6  420.36   31.50
   2  -6  -6  438.56   32.50
   2  -6  -6  461.55   34.60
  -2   5   6  226.28   17.70
  -2   5   6  245.88   18.60
   2  -5  -6  212.88   16.60
   2  -5  -6  222.48   17.50
  -2   4   6   25.60    5.00
  -2   4   6   31.40    5.30
   2  -4  -6   35.80    4.80
   2  -4  -6   29.10    5.70
  -2   3   6  372.26   27.70
  -2   3   6  366.16   27.40
   2  -3  -6  391.16   29.30
   2  -3  -6  368.56   27.30
  -2   2   6   64.09    6.70
  -2   2   6   80.69    8.30
   2  -2  -6   67.99    6.50
   2  -2  -6   79.49    8.40
  -2   1   6   80.69    8.90
  -2   1   6   59.59    6.00
   2  -1  -6   64.19    8.10
   2  -1  -6   70.99    6.60
  -2   0   6  815.62   59.39
  -2   0   6  778.82   57.09
   2   0  -6  692.43   50.49
   2   0  -6  787.82   57.69
   2   1  -6   93.09    8.30
   2   1  -6   67.39    6.90
  -2  -2   6   47.30    5.70
  -2  -2   6   44.00    5.10
   2   2  -6   50.29    5.90
   2   2  -6   40.70    5.50
  -2  -3   6  376.76   27.90
  -2  -3   6  374.76   28.00
   2   3  -6  382.66   28.50
   2   3  -6  397.96   29.60
  -2  -4   6   34.50    4.90
  -2  -4   6   23.50    4.80
   2   4  -6   32.10    4.70
   2   4  -6   22.20    5.60
  -2  -5   6  217.48   17.00
  -2  -5   6  237.48   18.20
   2   5  -6  197.28   15.30
   2   5  -6  233.38   18.20
  -2  -6   6  471.95   35.00
  -2  -6   6  529.25   39.10
   2   6  -6  446.16   32.90
   2   6  -6  512.25   38.20
  -2  -7   6   83.49    7.70
  -2  -7   6   58.99    7.30
  -2  -8   6  856.71   62.49
  -2  -8   6  713.53   52.09
   2   8  -6  729.83   53.29
   2   8  -6  758.22   55.19
  -2  -9   6   28.50    5.90
  -2  -9   6   36.00    4.90
   2   9  -6   37.60    5.00
   2   9  -6   35.50    7.80
  -2 -10   6   44.00    5.70
  -2 -10   6   42.00    6.00
   2  10  -6   64.49    7.70
   2  10  -6   66.99    7.00
  -2 -11   6  215.68   16.70
  -2 -11   6  214.18   16.80
   2  11  -6  237.98   18.30
   2  11  -6  191.78   15.40
  -2 -12   6    1.30    4.50
  -2 -12   6    2.80    5.90
   2  12  -6    2.60    3.70
   2  12  -6    3.00    4.50
  -2 -13   6   -0.70    5.90
  -2 -13   6    3.10    6.00
   2  13  -6   -0.20    3.50
   2  13  -6   -0.40    4.40
  -2 -14   6  279.87   21.80
  -2 -14   6  284.57   21.30
   2  14  -6  263.67   19.70
   2  14  -6  271.67   20.90
  -2 -15   6   -1.50    4.40
  -2 -15   6    2.30    7.30
   2  15  -6    4.20    6.50
  -2 -16   6   25.00    6.10
  -2 -16   6   18.40    6.80
   2  16  -6   23.30    4.40
   2  16  -6   29.10    6.20
  -2 -17   6   77.79    7.90
  -2 -17   6   61.29    8.30
   2  17  -6   92.39    8.90
   2  17  -6   84.99    7.70
  -2 -18   6   20.80    4.90
  -2 -18   6   23.40    8.70
   2  18  -6   17.50    4.90
   2  18  -6   22.20    8.00
  -2 -19   6  295.17   23.50
   2  19  -6  301.47   22.50
   2  19  -6  295.67   23.60
  -2 -20   6  168.48   14.10
  -2 -20   6  153.28   14.80
   2  20  -6  161.48   14.60
   2  20  -6  201.88   15.90
  -2 -21   6   79.99   10.20
  -2 -21   6   61.69    7.90
   2  21  -6   71.49    9.60
   2  21  -6   67.29    7.80
  -2 -22   6   23.40    6.40
  -2 -22   6    6.00    7.80
   2  22  -6   16.90    7.30
   2  22  -6   16.60    8.00
  -2 -23   6   85.49    8.40
  -2 -23   6   74.99   11.80
   2  23  -6   94.19   10.20
   2  23  -6  124.39   13.90
  -2 -24   6    8.70    9.30
  -2 -24   6   -2.00    5.70
   2  24  -6   11.30    7.70
   2  24  -6    2.20    9.60
  -2 -25   6    8.40   10.30
  -2 -25   6    6.90    9.10
   2  25  -6   14.20   10.50
   2  25  -6   14.40    7.70
  -2 -26   6   31.50   11.90
  -2 -26   6    5.40   11.30
   2  26  -6   19.20   10.80
   2  26  -6   21.00    8.90
  -2  23   7  296.57   23.00
   2 -23  -7  252.87   19.30
  -2  22   7  379.46   29.10
  -2  22   7  400.06   32.10
   2 -22  -7  417.36   31.00
   2 -22  -7  373.66   29.60
  -2  21   7   -2.10   10.30
  -2  21   7    7.10    5.80
   2 -21  -7    4.40    6.50
   2 -21  -7   -1.60   10.00
  -2  20   7  188.78   17.20
  -2  20   7  157.48   13.40
   2 -20  -7  173.38   14.50
   2 -20  -7  205.38   19.60
  -2  19   7   43.30    7.30
  -2  19   7   37.40    8.70
   2 -19  -7   46.10   11.00
  -2  18   7  247.28   19.30
  -2  18   7  260.17   21.10
   2 -18  -7  246.58   21.00
   2 -18  -7  264.57   20.30
  -2  17   7   45.70    8.70
  -2  17   7   39.70    7.30
   2 -17  -7   23.80    5.60
   2 -17  -7   49.70   10.00
  -2  16   7  193.48   16.30
  -2  16   7  195.58   16.10
   2 -16  -7  159.78   14.80
   2 -16  -7  193.58   15.80
  -2  15   7    3.60    6.70
  -2  15   7   -4.90    6.10
   2 -15  -7    4.40    5.10
   2 -15  -7    3.90    7.90
  -2  14   7   60.99    9.40
  -2  14   7   42.90    6.20
   2 -14  -7   58.79    8.10
   2 -14  -7   43.10    7.60
  -2  13   7   -6.10    7.50
  -2  13   7    1.40    4.60
   2 -13  -7   10.50    7.70
   2 -13  -7    3.50    8.30
  -2  12   7   25.30    5.10
  -2  12   7   27.00    7.50
   2 -12  -7   27.00    6.80
   2 -12  -7   37.30    6.30
  -2  11   7   31.10    5.50
  -2  11   7   16.30    6.70
   2 -11  -7   31.10    7.10
   2 -11  -7   21.20    4.50
  -2  10   7   54.59    6.50
  -2  10   7   53.39    7.60
   2 -10  -7   40.70    7.60
   2 -10  -7   52.99    6.50
  -2   9   7    4.20    3.80
  -2   9   7    5.00    6.50
   2  -9  -7    5.10    3.90
   2  -9  -7    7.90    6.70
  -2   8   7   -2.60    6.20
  -2   8   7   -9.60    5.10
   2  -8  -7   11.90    7.40
   2  -8  -7   -0.80    3.80
  -2   7   7    7.20    5.60
  -2   7   7   10.90    5.70
   2  -7  -7    3.70    7.00
   2  -7  -7   12.10    5.20
  -2   6   7   43.00    7.60
  -2   6   7   41.90    6.20
   2  -6  -7   47.40    8.10
   2  -6  -7   44.50    5.80
  -2   5   7  115.59   10.50
  -2   5   7  110.59    9.60
   2  -5  -7  124.99   11.30
   2  -5  -7  127.39   11.20
  -2   4   7  351.96   26.50
   2  -4  -7  384.46   28.60
   2  -4  -7  391.66   30.00
  -2   3   7    9.30    5.20
  -2   3   7   -0.20    7.30
   2  -3  -7    3.80    4.50
   2  -3  -7   -4.70    6.30
  -2   2   7  740.13   54.19
  -2   2   7  646.44   47.30
   2  -2  -7  773.32   57.09
   2  -2  -7  638.64   46.70
  -2   1   7   15.10    4.50
  -2   1   7   21.30    6.50
   2  -1  -7    6.80    4.00
   2  -1  -7   21.00    7.60
  -2   0   7   -3.90    6.10
  -2   0   7    4.10    7.40
   2   0  -7    4.10    5.10
   2   0  -7   -2.70    5.00
  -2  -1   7   11.30    4.90
  -2  -1   7    7.80    5.00
   2   1  -7   28.70    5.60
   2   1  -7   17.10    5.50
  -2  -2   7  671.83   49.30
  -2  -2   7  694.23   50.79
   2   2  -7  644.64   47.40
   2   2  -7  751.02   54.89
  -2  -3   7    5.80    6.70
  -2  -3   7    8.60    4.50
   2   3  -7   13.20    6.40
   2   3  -7    6.90    6.20
  -2  -4   7  436.36   32.40
  -2  -4   7  453.85   33.60
   2   4  -7  461.05   34.20
   2   4  -7  443.26   33.20
  -2  -5   7  151.78   12.70
  -2  -5   7  125.69   10.80
   2   5  -7  131.69   12.40
   2   5  -7  122.79   10.60
  -2  -6   7   35.50    6.10
  -2  -6   7   42.20    6.50
   2   6  -7   49.10    9.00
   2   6  -7   28.70    5.40
  -2  -7   7    0.90    4.80
  -2  -7   7    6.90    5.90
   2   7  -7    3.30    4.60
   2   7  -7    5.30    4.30
  -2  -8   7    2.30    4.60
  -2  -8   7   -0.20    5.00
   2   8  -7    3.00    4.90
   2   8  -7   -2.00    5.20
  -2  -9   7   26.70    7.90
  -2  -9   7   10.10    4.20
   2   9  -7    5.00    4.70
   2   9  -7    6.00    3.80
  -2 -10   7   65.99    8.60
  -2 -10   7   54.19    5.70
   2  10  -7   60.19    6.90
   2  10  -7   67.59    6.80
  -2 -11   7   32.70    6.90
  -2 -11   7   32.90    5.50
   2  11  -7   28.20    7.50
   2  11  -7   32.00    6.10
  -2 -12   7   33.30    6.70
  -2 -12   7   38.90    6.20
  -2 -13   7    1.30    4.30
  -2 -13   7    8.90    5.80
   2  13  -7    0.90    4.70
   2  13  -7    4.40    7.30
  -2 -14   7   52.29    7.50
  -2 -14   7   38.00    6.90
   2  14  -7   54.49    8.80
   2  14  -7   57.39    6.30
  -2 -15   7    1.30    4.90
  -2 -15   7   -1.80    5.80
   2  15  -7    3.30    5.50
   2  15  -7    5.50    3.70
  -2 -16   7  216.78   17.40
   2  16  -7  193.38   16.00
   2  16  -7  196.08   15.30
  -2 -17   7   40.30    8.70
  -2 -17   7   27.70    6.20
   2  17  -7   21.90    6.40
   2  17  -7   10.80    6.00
  -2 -18   7  271.07   21.10
  -2 -18   7  293.17   23.20
   2  18  -7  299.27   23.70
   2  18  -7  345.27   25.80
  -2 -19   7   46.90    7.10
  -2 -19   7   28.80    8.10
   2  19  -7   46.00    9.10
   2  19  -7   40.90    5.50
  -2 -20   7  178.88   14.90
  -2 -20   7  186.98   16.90
   2  20  -7  200.08   15.80
   2  20  -7  195.38   17.20
  -2 -21   7   11.00    7.30
  -2 -21   7    2.40    9.70
   2  21  -7   12.30    6.70
   2  21  -7   25.40    6.40
  -2 -22   7  436.26   34.30
  -2 -22   7  439.56   33.10
   2  22  -7  440.26   32.80
   2  22  -7  417.86   31.70
  -2 -23   7  351.56   27.00
  -2 -23   7  340.37   28.60
   2  23  -7  391.86   29.50
   2  23  -7  338.07   27.00
  -2 -24   7  139.19   12.70
  -2 -24   7  155.78   17.00
   2  24  -7  196.38   18.90
  -2  19   8  195.18   18.40
  -2  19   8  170.18   14.50
   2 -19  -8  196.58   17.70
   2 -19  -8  159.88   13.10
  -2  18   8   90.79   13.50
  -2  18   8   95.59   11.10
   2 -18  -8   87.99    9.00
   2 -18  -8   81.39   10.90
  -2  17   8    8.10   11.00
  -2  17   8   -7.50    8.90
   2 -17  -8   -4.10    9.30
   2 -17  -8    5.40    7.70
  -2  16   8   39.70   11.30
  -2  16   8   28.70    8.40
   2 -16  -8   17.50    8.90
   2 -16  -8   27.70    7.70
  -2  15   8   17.10   10.00
  -2  15   8   22.80    7.20
   2 -15  -8   17.90    8.40
   2 -15  -8   30.60    7.60
  -2  14   8   -1.00    8.70
  -2  14   8   -0.60    6.10
   2 -14  -8    1.80    8.00
   2 -14  -8   -0.60    6.10
  -2  13   8   55.89    7.90
  -2  13   8   68.59   10.20
   2 -13  -8   71.89    8.10
   2 -13  -8   60.69    9.30
  -2  12   8   14.10    7.70
  -2  12   8    7.90    6.40
   2 -12  -8    8.70    8.20
   2 -12  -8    7.30    4.90
  -2  11   8   -6.70    8.10
  -2  11   8   -7.30    6.50
   2 -11  -8    0.60    7.00
   2 -11  -8   -6.40    4.70
  -2  10   8  157.48   12.90
  -2  10   8  185.28   15.80
   2 -10  -8  162.48   13.40
   2 -10  -8  178.98   15.20
  -2   9   8   16.50    4.70
  -2   9   8    7.80    6.20
   2  -9  -8   15.50    7.80
   2  -9  -8   14.30    4.80
  -2   8   8  208.18   17.10
  -2   8   8  259.07   20.40
  -2   7   8  114.59   11.40
  -2   7   8   83.89    9.00
   2  -7  -8   81.29    8.40
   2  -7  -8   91.99    9.60
  -2   6   8  192.78   15.70
  -2   6   8  225.68   18.10
   2  -6  -8  176.68   15.20
   2  -6  -8  231.68   18.00
  -2   5   8    4.50    6.60
  -2   5   8    8.50    4.60
   2  -5  -8    8.30    5.40
   2  -5  -8   13.70    7.70
  -2   4   8   32.40    5.60
  -2   4   8   39.90    6.90
   2  -4  -8   33.80    7.10
   2  -4  -8   39.20    9.20
  -2   3   8   10.40    5.90
  -2   3   8   -1.10    5.80
   2  -3  -8    2.10    4.70
   2  -3  -8    1.70    8.20
  -2   2   8   90.49    9.80
  -2   2   8   71.69    7.30
   2  -2  -8   85.59    8.30
   2  -2  -8   74.59    9.20
  -2   1   8  135.49   11.90
  -2   1   8  120.19   10.30
   2  -1  -8  128.79   11.30
   2  -1  -8  135.49   12.50
  -2   0   8  212.68   16.70
  -2   0   8  188.48   15.20
   2   0  -8  234.58   18.20
   2   0  -8  206.38   16.60
  -2  -1   8  123.89   11.00
  -2  -1   8  154.58   13.00
   2   1  -8  130.49   11.30
   2   1  -8  153.98   13.00
  -2  -2   8   80.49    8.60
  -2  -2   8   71.89    7.60
   2   2  -8   77.49    8.50
   2   2  -8   78.39    9.30
  -2  -3   8   -4.50    7.60
  -2  -3   8    0.80    5.20
   2   3  -8    9.10    6.70
   2   3  -8    8.10    5.90
  -2  -4   8   33.80    7.00
  -2  -4   8   39.90    7.00
   2   4  -8   33.20    5.90
   2   4  -8   41.30    6.70
  -2  -5   8    9.40    5.30
  -2  -5   8    3.50    5.60
   2   5  -8   10.30    5.20
   2   5  -8   -5.60    8.00
   2   6  -8  249.88   19.90
   2   6  -8  201.08   15.90
  -2  -7   8   94.39    9.10
  -2  -7   8  122.89   11.20
   2   7  -8   78.29    7.90
   2   7  -8   85.59    8.30
  -2  -8   8  235.98   18.70
  -2  -8   8  219.28   17.20
   2   8  -8  247.98   19.30
   2   8  -8  285.07   21.70
  -2  -9   8   10.30    4.40
  -2  -9   8   27.50    7.10
   2   9  -8    7.20    4.80
   2   9  -8   13.80    5.00
  -2 -10   8  172.88   14.00
  -2 -10   8  191.48   16.60
   2  10  -8  179.88   14.10
   2  10  -8  163.98   13.40
  -2 -11   8   -2.10    5.30
  -2 -11   8   -4.70    8.60
   2  11  -8   -2.50    6.00
   2  11  -8    2.40    5.30
  -2 -12   8   18.00    8.00
  -2 -12   8   13.10    7.20
   2  12  -8   14.70    5.30
   2  12  -8   19.50    5.40
  -2 -13   8   84.99    8.80
   2  13  -8   69.99    7.90
   2  13  -8   68.19    8.00
  -2 -14   8   -0.80    7.30
  -2 -14   8    0.30    6.80
   2  14  -8    3.70    7.80
   2  14  -8   -0.30    4.50
  -2 -15   8   21.20    8.70
  -2 -15   8   20.50    8.40
   2  15  -8   21.10    4.30
   2  15  -8   28.30   10.80
  -2 -16   8   35.30    6.90
  -2 -16   8   23.10    9.40
   2  16  -8   42.30    9.30
   2  16  -8   28.10    5.30
  -2 -17   8    1.90    6.00
  -2 -17   8   -8.50    9.10
   2  17  -8   -3.80    5.00
   2  17  -8   -8.60    7.90
  -2 -18   8  113.69   12.70
  -2 -18   8  111.99   10.90
   2  18  -8  130.19   12.90
   2  18  -8  122.19   10.30
  -2 -19   8  207.88   18.10
  -2 -19   8  219.48   18.70
   2  19  -8  221.28   18.60
   2  19  -8  234.98   18.10
  -2 -20   8    9.60    7.70
  -2 -20   8   11.40    8.50
   2  20  -8   -0.50    4.80
   2  20  -8   15.20    8.80
  -2 -21   8  119.69   13.00
  -2 -21   8  103.59   11.50
  -2  15   9   73.89   11.10
  -2  15   9   76.09    8.90
   2 -15  -9   72.69   11.10
   2 -15  -9   94.09   10.20
  -2  14   9   40.10    7.10
  -2  14   9   44.00   10.40
   2 -14  -9   34.50    9.70
   2 -14  -9   36.70    8.10
  -2  13   9    2.90    7.80
  -2  13   9    1.50    6.30
   2 -13  -9    8.10    9.40
   2 -13  -9    8.80    6.40
  -2  12   9   44.10    7.10
  -2  12   9   45.80    9.10
   2 -12  -9   38.90    6.70
   2 -12  -9   28.80    9.00
  -2  11   9   12.20    7.90
  -2  11   9    8.30    5.90
   2 -11  -9    2.50    9.60
   2 -11  -9    7.70    5.80
  -2  10   9    1.90    7.70
  -2  10   9    7.10    5.30
   2 -10  -9    7.50    6.20
   2 -10  -9   10.30    8.60
  -2   9   9  108.09   11.30
  -2   9   9  102.99    9.50
   2  -9  -9  129.19   13.10
   2  -9  -9  107.99    9.70
  -2   8   9   14.60    7.20
  -2   8   9   19.20    9.50
   2  -8  -9    0.50    7.90
   2  -8  -9    5.20    4.50
  -2   7   9   51.69    9.10
  -2   7   9   52.99    8.60
   2  -7  -9   49.40    7.50
   2  -7  -9   49.60   10.10
  -2   6   9   16.70    7.40
  -2   6   9   21.20    8.10
   2  -6  -9   10.50    9.50
   2  -6  -9   28.10    6.70
  -2   5   9   21.00    6.60
  -2   5   9   20.20    9.10
   2  -5  -9   12.00    8.30
   2  -5  -9   12.90    5.80
  -2   4   9  141.99   12.40
  -2   4   9  153.58   14.10
   2  -4  -9  148.29   12.60
   2  -4  -9  155.18   14.30
  -2   3   9    6.90    7.50
  -2   3   9   14.00    5.70
   2  -3  -9   18.90    6.00
   2  -3  -9   23.70    7.90
  -2   2   9  164.98   13.90
  -2   2   9  187.38   15.80
   2  -2  -9  173.38   14.30
   2  -2  -9  167.48   14.50
  -2   1   9    5.40    7.10
  -2   1   9    7.90    6.10
   2  -1  -9   -3.50    7.00
   2  -1  -9   -6.90    5.00
  -2   0   9   -3.10    6.00
  -2   0   9    2.40    6.30
   2   0  -9   -3.00    5.30
   2   0  -9    1.90    7.90
  -2  -1   9    0.40    5.90
  -2  -1   9    3.00    6.10
   2   1  -9   -3.70    7.60
   2   1  -9    2.20    5.40
  -2  -2   9  197.48   16.30
  -2  -2   9  215.38   18.30
   2   2  -9  168.98   14.00
   2   2  -9  198.88   16.60
  -2  -3   9    9.10    9.40
  -2  -3   9   14.90    5.80
   2   3  -9   17.20    6.30
   2   3  -9   14.30    7.20
  -2  -4   9  141.59   12.30
  -2  -4   9  171.68   17.10
   2   4  -9  171.78   14.50
  -2  -5   9   10.50    6.00
  -2  -5   9   21.60   10.20
   2   5  -9   30.90    8.50
   2   5  -9   23.70    6.70
  -2  -6   9   21.90    6.90
  -2  -6   9   22.00    8.60
   2   6  -9   17.10    8.00
   2   6  -9   30.10    8.80
  -2  -7   9   55.49    8.00
  -2  -7   9   60.89    7.50
   2   7  -9   47.50    7.30
   2   7  -9   43.80    8.00
  -2  -8   9    2.00    6.50
  -2  -8   9   10.60    5.80
   2   8  -9    7.30    5.90
   2   8  -9    7.10    5.90
  -2  -9   9  130.59   12.00
   2   9  -9  123.39   10.80
   2   9  -9  143.49   12.70
  -2 -10   9   14.30    6.50
  -2 -10   9    4.80    8.40
   2  10  -9   17.80    5.30
   2  10  -9   -1.50    7.30
  -2 -11   9    6.90    6.70
  -2 -11   9    1.40    9.00
   2  11  -9    7.90    6.30
   2  11  -9    6.80    6.60
  -2 -12   9   58.59    9.20
  -2 -12   9   48.10    7.90
   2  12  -9   58.19    7.60
   2  12  -9   43.80    7.90
  -2 -13   9    2.10    8.70
  -2 -13   9   11.50    9.40
   2  13  -9    4.40    6.20
   2  13  -9   12.00    6.60
  -2 -14   9   59.39   10.20
  -2 -14   9   38.30    9.90
   2  14  -9   46.70    7.80
   2  14  -9   49.00    6.80
  -2 -15   9  105.89   13.30
  -2 -15   9  104.49   11.20
   2  15  -9   97.49    9.20
   2  15  -9  100.39   10.20
  -2 -16   9   53.49   12.60
  -2 -16   9   58.19    8.90
   2  16  -9   41.80    7.40
   2  16  -9   53.59    6.60
  -2 -17   9   44.30   11.10
  -2 -17   9   37.90    7.90
  -2   9  10   89.39    9.10
   2  -9 -10   67.89    8.30
   2  -9 -10   72.59   13.50
  -2   8  10  153.18   12.90
  -2   8  10  199.48   18.70
   2  -8 -10  178.48   14.60
   2  -8 -10  144.39   15.20
  -2   7  10  129.09   13.60
  -2   7  10  158.28   15.00
   2  -7 -10  144.09   14.80
   2  -7 -10  135.69   12.50
  -2   6  10   14.90    8.80
  -2   6  10    5.20    8.40
   2  -6 -10   -0.90    6.70
   2  -6 -10   -0.20    9.20
  -2   5  10   43.80    8.50
  -2   5  10   31.00    8.60
   2  -5 -10   25.80    7.50
   2  -5 -10   35.50   10.10
  -2   4  10    2.40    7.30
  -2   4  10   11.40    6.70
   2  -4 -10  -10.60    8.10
  -2   3  10   -2.50    6.40
  -2   3  10    5.00    6.80
   2  -3 -10   10.70    7.10
  -2   2  10   27.50    6.90
  -2   2  10   37.60    7.60
   2  -2 -10   23.40    8.00
   2  -2 -10   37.40    7.80
  -2   1  10  101.79   10.80
  -2   1  10  110.99   11.40
   2  -1 -10  109.59   11.60
   2  -1 -10  105.99   10.70
  -2   0  10  144.99   13.40
  -2   0  10  141.19   12.80
   2   0 -10  149.39   13.10
   2   0 -10  135.39   13.10
  -2  -1  10   97.59   10.20
  -2  -1  10   91.89    9.50
   2   1 -10  106.79    9.70
   2   1 -10  109.29   11.40
  -2  -2  10   32.30    6.90
  -2  -2  10   32.00    7.00
   2   2 -10   37.30    6.60
   2   2 -10   23.20    7.90
  -2  -3  10   13.50    7.50
  -2  -3  10   -5.60    6.30
   2   3 -10    9.80    5.90
   2   3 -10    6.10    7.70
  -2  -4  10    7.80    7.10
   2   4 -10   -1.20    9.70
   2   4 -10    5.80    6.50
  -2  -5  10   40.40    9.20
  -2  -5  10   36.10    7.80
   2   5 -10   37.10    7.10
   2   5 -10   39.60   10.90
  -2  -6  10   -8.60    8.30
  -2  -6  10    3.70    8.40
   2   6 -10    1.10    5.50
   2   6 -10   -1.40    6.30
  -2  -7  10  146.49   13.10
  -2  -7  10  156.38   16.70
   2   7 -10  138.19   12.30
   2   7 -10  172.48   14.60
  -2  -8  10  187.98   16.00
  -2  -8  10  181.18   15.30
   2   8 -10  243.58   19.00
   2   8 -10  227.78   18.70
  -2  -9  10   89.19   11.20
  -2  -9  10   62.09    8.00
  -2 -10  10   61.29    8.30
  -2 -10  10   43.20    8.20
   2  10 -10   52.49    8.50
  -2 -11  10    2.80    8.10
  -3   0 -10    6.40    5.40
  -3  -1 -10   17.10    7.50
   3   1  10   19.00    8.10
  -3  -2 -10   86.89   10.20
   3   2  10   86.19    9.20
  -3  12  -9   88.49   10.00
  -3  12  -9   74.39    8.00
   3 -12   9   80.09   11.60
   3 -12   9   79.69    9.50
  -3  11  -9  291.67   22.20
  -3  11  -9  250.77   20.30
   3 -11   9  232.08   19.30
   3 -11   9  289.97   22.70
  -3  10  -9   50.39    8.00
  -3  10  -9   50.09    7.10
   3 -10   9   39.70    7.40
   3 -10   9   43.40    8.50
  -3   9  -9   74.09    9.10
  -3   9  -9   88.89    8.90
   3  -9   9   80.09    9.10
   3  -9   9   87.09    9.90
  -3   8  -9   13.90    5.20
  -3   8  -9    8.70    6.40
   3  -8   9   18.70    7.20
   3  -8   9    7.00    5.30
  -3   7  -9  127.59   10.90
  -3   7  -9  150.78   13.30
   3  -7   9  135.39   12.10
   3  -7   9  126.09   11.00
  -3   6  -9  171.98   14.30
  -3   6  -9  183.38   16.20
   3  -6   9  176.48   14.50
   3  -6   9  176.98   15.00
  -3   5  -9    8.80    7.70
  -3   5  -9   -0.80    5.50
   3  -5   9    1.40    6.10
   3  -5   9    3.00    5.80
  -3   4  -9  138.79   12.10
  -3   4  -9  160.38   14.70
   3  -4   9  161.48   13.60
   3  -4   9  152.88   14.60
  -3   3  -9   36.90    7.90
  -3   3  -9   27.40    8.10
   3  -3   9   29.80    7.00
   3  -3   9   22.60    7.90
  -3   2  -9  148.89   14.10
  -3   2  -9  146.99   13.50
   3  -2   9  145.59   13.40
   3  -2   9  150.48   13.30
  -3   1  -9  108.69   11.90
  -3   1  -9   98.29   10.70
  -3   0  -9  162.48   14.70
  -3   0  -9  120.99   12.60
   3   0   9  151.18   14.20
   3   0   9  120.49   11.10
  -3  -1  -9   85.79   10.40
  -3  -1  -9   91.79   10.80
   3   1   9   90.49    9.30
   3   1   9   95.59    9.90
  -3  -2  -9  140.39   13.60
  -3  -2  -9  117.99   11.10
   3   2   9  113.79   10.60
   3   2   9  126.59   11.80
  -3  -3  -9   23.40    8.10
  -3  -3  -9   30.80    7.00
   3   3   9   19.90    6.30
   3   3   9   21.00    7.50
  -3  -4  -9  153.78   13.80
  -3  -4  -9  127.89   12.90
   3   4   9  164.88   14.90
  -3  -5  -9  -11.50    8.00
  -3  -5  -9    0.40    7.00
   3   5   9    4.90    7.00
   3   5   9   -4.30    7.10
  -3  -6  -9  154.38   14.50
  -3  -6  -9  179.78   15.30
   3   6   9  172.88   14.40
   3   6   9  161.38   14.40
  -3  -7  -9  133.39   11.80
  -3  -7  -9  136.79   13.80
   3   7   9  133.19   11.80
   3   7   9  139.69   12.90
  -3  -8  -9   13.20    7.30
  -3  -8  -9    2.60    9.50
   3   8   9    6.10    6.30
   3   8   9    8.30    7.30
  -3  -9  -9   81.09   12.00
   3   9   9   85.39   10.20
   3   9   9  106.49   10.60
  -3 -10  -9   36.80    7.40
   3  10   9   36.00    7.70
   3  10   9   32.00    7.00
  -3 -11  -9  128.19   10.90
  -3 -11  -9  179.78   17.60
   3  11   9  190.28   16.20
   3  11   9  166.08   14.30
  -3 -12  -9   51.99    6.90
  -3 -12  -9   57.19   12.00
   3  12   9   61.29    8.90
   3  12   9   61.99    7.60
  -3 -13  -9    1.40    5.90
  -3 -13  -9    8.10   12.10
   3  13   9    5.10    6.10
   3  13   9   -4.90    7.90
  -3 -14  -9   56.29    7.80
  -3 -14  -9   45.60   13.50
  -3  17  -8   45.80    5.80
  -3  17  -8   49.60   11.20
   3 -17   8   49.50    8.00
   3 -17   8   50.09    9.60
  -3  16  -8   10.70   10.80
  -3  16  -8    5.10    4.40
   3 -16   8   13.70    6.80
   3 -16   8   10.90    8.60
  -3  15  -8    3.10    4.00
  -3  15  -8    0.90   12.60
   3 -15   8    0.10    7.40
   3 -15   8    0.90    5.90
  -3  14  -8  268.57   20.30
  -3  14  -8  325.27   26.00
   3 -14   8  277.57   21.40
   3 -14   8  280.47   22.60
  -3  13  -8    0.60    6.50
  -3  13  -8    6.00    5.10
   3 -13   8   12.40    9.00
   3 -13   8   16.00    7.80
  -3  12  -8  163.98   13.40
  -3  12  -8  135.69   12.60
   3 -12   8  162.08   14.30
   3 -12   8  154.88   13.70
  -3  11  -8   60.09    7.90
  -3  11  -8   82.09    8.70
   3 -11   8   72.59    8.70
   3 -11   8   70.59    9.10
  -3  10  -8   69.29    7.70
  -3  10  -8   64.69    8.40
   3 -10   8   80.49    9.30
   3 -10   8   68.19    8.50
  -3   9  -8   25.00    6.10
  -3   9  -8   29.80    5.40
   3  -9   8   13.50    8.30
   3  -9   8   22.50    6.20
  -3   8  -8    9.50    6.20
  -3   8  -8   14.50    4.70
   3  -8   8   11.40    4.70
   3  -8   8    9.40    6.30
  -3   7  -8   49.99    6.50
  -3   7  -8   67.09    8.60
   3  -7   8   50.59    6.10
   3  -7   8   49.50    7.30
  -3   6  -8   -1.30    5.10
  -3   6  -8   -4.90    5.50
   3  -6   8    4.50    4.50
   3  -6   8   -2.20    5.50
  -3   5  -8   17.10    5.50
  -3   5  -8   20.80    4.90
   3  -5   8   22.00    5.80
   3  -5   8   23.80    5.80
  -3   4  -8   12.90    5.90
   3  -4   8   13.90    5.20
   3  -4   8    5.00    5.00
  -3   3  -8   23.90    6.60
  -3   3  -8    8.70    6.10
   3  -3   8   16.30    5.30
   3  -3   8    8.40    5.80
  -3   2  -8    1.80    6.40
  -3   2  -8   12.20    6.80
   3  -2   8    8.30    5.30
   3  -2   8    5.50    5.30
  -3   1  -8   12.30    5.40
  -3   1  -8    2.10    6.30
   3  -1   8   16.40    5.30
   3  -1   8    3.70    4.90
  -3   0  -8    3.80    5.40
  -3   0  -8   -2.20    6.00
   3   0   8   -0.20    7.60
   3   0   8   -3.10    5.00
  -3  -1  -8    8.00    6.20
  -3  -1  -8   10.40    5.50
   3   1   8   10.40    5.30
   3   1   8   -4.60    5.70
  -3  -2  -8   -1.10    6.20
  -3  -2  -8    7.20    6.00
   3   2   8   -1.80    6.30
   3   2   8    2.80    6.10
  -3  -3  -8   15.20    7.30
  -3  -3  -8   14.30    5.30
   3   3   8   16.60    6.10
   3   3   8   18.00    5.70
  -3  -4  -8    1.40    6.20
  -3  -4  -8    3.40    5.20
   3   4   8    7.00    4.70
   3   4   8    7.70    5.10
  -3  -5  -8   20.20    6.60
  -3  -5  -8   17.30    6.10
   3   5   8   27.30    5.70
   3   5   8   19.30    5.50
  -3  -6  -8  -16.90    7.60
  -3  -6  -8    5.50    5.70
   3   6   8   -1.80    5.90
   3   6   8   -0.90    6.90
  -3  -7  -8   52.39    8.90
  -3  -7  -8   40.80    6.20
  -3  -8  -8   18.60    8.10
  -3  -8  -8   11.40    5.40
   3   8   8    7.90    6.50
   3   8   8    5.60    5.70
  -3  -9  -8   11.00    5.50
  -3  -9  -8   14.00   10.10
   3   9   8   27.80    6.90
   3   9   8   11.80    6.70
  -3 -10  -8   52.39    7.60
  -3 -10  -8   42.10    8.10
   3  10   8   42.80    7.10
   3  10   8   36.90    8.10
  -3 -11  -8   51.49    5.60
  -3 -11  -8   75.99   10.40
   3  11   8   52.79    8.20
   3  11   8   63.59    8.70
  -3 -12  -8  128.19   11.00
  -3 -12  -8  141.79   14.70
   3  12   8  135.89   12.80
   3  12   8  119.39   10.60
  -3 -13  -8   -2.40    8.70
  -3 -13  -8   -0.20    5.70
   3  13   8    6.30    7.10
   3  13   8    2.90    5.30
  -3 -14  -8  242.68   20.70
  -3 -14  -8  217.28   16.90
   3  14   8  223.58   17.40
   3  14   8  247.28   20.70
  -3 -15  -8    5.20    8.40
  -3 -15  -8  -11.90   12.70
   3  15   8  -11.40    6.70
   3  15   8    1.80    8.00
  -3 -16  -8   11.90    6.70
  -3 -16  -8    5.60   11.40
   3  16   8   -3.00    8.40
   3  16   8    6.90    6.10
  -3 -17  -8   48.50   11.20
  -3 -17  -8   46.80    8.60
   3  17   8   43.70    9.20
   3  17   8   56.59    7.90
  -3 -18  -8  181.78   18.30
  -3 -18  -8  173.38   15.60
   3  18   8  175.38   14.70
   3  18   8  143.59   14.20
  -3 -19  -8   23.30    9.50
  -3  21  -7   92.09   11.70
   3 -21   7   74.39   11.50
  -3  20  -7   18.60    7.50
  -3  20  -7   23.30    8.10
   3 -20   7    6.60    7.20
   3 -20   7   21.90    9.10
  -3  19  -7   59.39    7.10
  -3  19  -7   81.59    9.70
   3 -19   7   67.99    8.50
   3 -19   7   84.79   10.60
  -3  18  -7  356.46   26.70
  -3  18  -7  340.17   27.40
   3 -18   7  385.26   29.80
   3 -18   7  320.97   24.60
  -3  17  -7   -0.40    4.50
  -3  17  -7    7.90    9.00
   3 -17   7    1.40    7.90
   3 -17   7   -4.00    6.60
  -3  16  -7  134.89   11.30
  -3  16  -7  141.49   12.60
   3 -16   7  149.99   13.80
   3 -16   7  153.88   13.10
  -3  15  -7    8.90    5.80
  -3  15  -7    5.30    4.30
   3 -15   7    4.70    5.10
   3 -15   7    2.10    8.10
  -3  14  -7   16.70    4.10
  -3  14  -7    9.10    7.60
   3 -14   7   14.40    6.40
   3 -14   7   19.00    4.80
  -3  13  -7    7.00    7.80
  -3  13  -7    4.00    3.80
   3 -13   7    2.70    4.40
   3 -13   7    8.10    5.60
  -3  12  -7   27.10    4.70
  -3  12  -7   19.40    6.40
   3 -12   7   34.50    6.10
   3 -12   7   33.10    7.30
  -3  11  -7  252.87   20.90
  -3  11  -7  242.18   18.40
   3 -11   7  212.28   17.00
   3 -11   7  245.88   19.10
  -3  10  -7   14.40    8.10
  -3  10  -7   13.30    5.90
   3 -10   7   11.10    5.40
   3 -10   7   18.50    6.10
  -3   9  -7  252.77   19.60
  -3   9  -7  279.57   21.30
   3  -9   7  285.47   21.80
   3  -9   7  269.87   21.00
  -3   8  -7   69.49    6.70
  -3   8  -7   70.89    7.60
   3  -8   7   72.69    8.20
   3  -8   7   67.29    7.50
  -3   7  -7  362.36   27.20
  -3   7  -7  308.77   23.00
   3  -7   7  321.57   24.10
   3  -7   7  322.67   24.90
  -3   6  -7  265.87   20.10
  -3   6  -7  267.37   20.50
   3  -6   7  242.58   18.60
   3  -6   7  265.07   20.70
  -3   5  -7    9.10    3.90
  -3   5  -7   11.70    4.70
   3  -5   7   11.30    4.60
   3  -5   7    4.00    5.80
  -3   4  -7  349.67   26.30
  -3   4  -7  323.77   24.40
   3  -4   7  326.87   24.60
   3  -4   7  335.97   25.20
  -3   3  -7   40.10    5.70
  -3   3  -7   33.40    6.20
   3  -3   7   41.70    6.10
   3  -3   7   39.50    6.00
  -3   2  -7   69.39    7.60
  -3   2  -7   71.49    7.80
   3  -2   7   66.59    7.20
   3  -2   7   68.69    7.70
  -3   1  -7   46.50    6.00
  -3   1  -7   46.70    7.10
   3  -1   7   44.80    6.00
   3  -1   7   55.99    7.10
  -3   0  -7  283.37   21.60
  -3   0  -7  298.27   22.70
   3   0   7  292.07   22.40
   3   0   7  287.27   22.00
  -3  -1  -7   39.90    5.90
  -3  -1  -7   41.90    6.30
   3   1   7   60.89    8.50
   3   1   7   50.09    6.60
  -3  -2  -7   66.59    7.90
  -3  -2  -7   66.29    6.80
   3   2   7   66.49    7.60
   3   2   7   74.29    8.00
  -3  -3  -7   42.50    6.70
  -3  -3  -7   28.60    5.30
   3   3   7   31.90    5.90
   3   3   7   33.50    5.00
  -3  -4  -7  338.67   25.40
  -3  -4  -7  337.17   25.60
   3   4   7  312.07   23.60
   3   4   7  342.07   25.70
  -3  -5  -7   11.70    5.70
  -3  -5  -7   17.20    6.80
   3   5   7    8.60    5.20
   3   5   7   15.60    5.00
  -3  -6  -7  249.68   19.60
  -3  -6  -7  259.57   20.40
   3   6   7  220.98   17.40
   3   6   7  256.37   19.80
  -3  -7  -7  330.27   25.10
  -3  -7  -7  356.36   26.70
   3   7   7  338.67   25.70
   3   7   7  368.96   27.60
  -3  -8  -7   62.39    6.90
  -3  -8  -7   79.29    8.40
   3   8   7   65.39    7.10
   3   8   7   74.09    8.40
  -3  -9  -7  248.08   18.90
  -3  -9  -7  267.57   21.00
   3   9   7  282.97   22.30
  -3 -10  -7   12.20    6.30
  -3 -10  -7    9.30    5.20
   3  10   7   11.40    5.80
   3  10   7   21.60    7.00
  -3 -11  -7  182.98   15.10
  -3 -11  -7  190.28   14.70
   3  11   7  207.78   16.10
   3  11   7  183.78   15.20
  -3 -12  -7   21.90    5.60
  -3 -12  -7   42.60    9.10
   3  12   7   25.80    5.80
   3  12   7   31.70    6.70
  -3 -13  -7    4.40    8.20
  -3 -13  -7   -2.00    4.60
   3  13   7   -4.50    7.80
   3  13   7    1.10    4.50
  -3 -14  -7   16.10    5.40
   3  14   7   14.20    7.50
   3  14   7   12.50    5.90
  -3 -15  -7   -1.60    9.10
  -3 -15  -7   10.30    5.90
   3  15   7    4.30    8.00
   3  15   7    7.60    5.70
  -3 -16  -7  137.59   12.70
  -3 -16  -7  110.29   11.50
   3  16   7  121.09   12.30
   3  16   7  131.19   11.20
  -3 -17  -7    1.70    8.40
  -3 -17  -7    1.60    7.80
   3  17   7    8.70    6.60
   3  17   7    3.10    8.10
  -3 -18  -7  353.56   26.70
  -3 -18  -7  290.67   23.60
   3  18   7  256.17   21.00
   3  18   7  326.17   24.80
  -3 -19  -7   76.59   10.90
  -3 -19  -7   68.59    9.50
   3  19   7   57.09   10.40
   3  19   7   52.79    7.00
  -3 -20  -7   20.30    8.20
  -3 -20  -7   11.70    9.70
   3  20   7   16.30    6.00
   3  20   7   29.30   10.10
  -3 -21  -7   76.99   11.80
  -3 -21  -7  105.09   12.40
   3  21   7   88.79   12.40
   3  21   7  108.19   11.10
  -3 -22  -7   -5.60    7.40
  -3 -22  -7    1.00   10.60
   3  22   7    6.90    6.20
  -3  24  -6   29.80    7.40
  -3  23  -6  290.87   21.80
  -3  23  -6  269.97   21.30
   3 -23   6  282.77   22.30
   3 -23   6  257.87   22.10
  -3  22  -6  396.96   30.20
   3 -22   6  440.06   33.50
   3 -22   6  400.36   30.00
  -3  21  -6   10.70    7.30
  -3  21  -6   35.30   10.40
   3 -21   6    8.70    8.00
   3 -21   6   10.80    6.40
  -3  20  -6  124.99   12.40
  -3  20  -6   93.99    9.70
   3 -20   6   86.89    8.40
   3 -20   6  108.49   11.70
  -3  19  -6   51.89    7.00
  -3  19  -6   45.30    7.60
   3 -19   6   52.59    7.20
   3 -19   6   42.60    8.00
  -3  18  -6   63.59    6.90
  -3  18  -6   66.19    8.40
   3 -18   6   59.79    6.60
   3 -18   6   48.40    8.20
  -3  17  -6  149.49   13.30
  -3  17  -6  128.99   10.70
  -3  16  -6   47.50    5.60
  -3  16  -6   44.00    7.40
   3 -16   6   53.89    7.10
   3 -16   6   53.89    7.90
  -3  15  -6    9.10    5.70
  -3  15  -6    1.20    3.80
   3 -15   6    3.80    5.80
   3 -15   6   -1.30    6.40
  -3  14  -6   55.49    5.60
  -3  14  -6   76.29    9.60
   3 -14   6   59.49    8.40
   3 -14   6   62.99    6.90
  -3  13  -6   24.80    3.80
  -3  13  -6   26.80    5.60
   3 -13   6   19.00    6.80
   3 -13   6   21.60    4.30
  -3  12  -6  123.59   10.90
  -3  12  -6  148.59   11.90
   3 -12   6  119.49   10.00
   3 -12   6  154.68   13.30
  -3  11  -6   25.30    5.00
  -3  11  -6   15.80    3.70
   3 -11   6   21.00    7.00
   3 -11   6   24.20    6.30
  -3  10  -6  321.97   24.10
  -3  10  -6  277.27   21.30
   3 -10   6  321.37   24.70
   3 -10   6  330.17   24.70
  -3   9  -6  148.59   13.00
  -3   9  -6  142.09   11.30
   3  -9   6  127.69   11.70
   3  -9   6  128.89   10.90
  -3   8  -6   12.90    5.60
  -3   8  -6    5.80    4.10
   3  -8   6   19.50    5.90
   3  -8   6    7.90    6.60
  -3   7  -6  883.31   64.39
  -3   7  -6  813.22   59.09
   3  -7   6  909.31   66.19
   3  -7   6  958.20   69.99
  -3   6  -6   58.19    6.00
  -3   6  -6   49.80    6.30
   3  -6   6   51.09    6.50
   3  -6   6   51.59    5.90
  -3   5  -6   61.79    7.70
  -3   5  -6   40.50    4.90
   3  -5   6   46.50    6.00
   3  -5   6   44.80    6.00
  -3   4  -6    6.60    6.80
  -3   4  -6   -4.40    4.80
   3  -4   6    5.00    4.50
   3  -4   6    0.70    4.40
  -3   3  -6  255.77   19.80
  -3   3  -6  229.38   17.70
   3  -3   6  216.78   16.80
   3  -3   6  222.98   17.40
  -3   2  -6   63.39    7.70
  -3   2  -6   70.59    7.90
   3  -2   6   71.39    7.40
   3  -2   6   57.69    6.40
  -3   1  -6  807.22   58.99
  -3   1  -6  797.52   58.39
   3  -1   6  815.02   59.49
   3  -1   6  722.03   52.69
  -3   0  -6    6.20    5.50
  -3   0  -6    1.20    4.60
   3   0   6    2.10    5.10
   3   0   6    3.20    4.60
  -3  -1  -6  807.22   58.79
  -3  -1  -6  799.92   58.39
   3   1   6  841.62   61.39
   3   1   6  876.01   63.89
  -3  -2  -6   61.69    7.00
  -3  -2  -6   55.59    6.20
   3   2   6   60.99    6.50
   3   2   6   52.99    7.30
  -3  -3  -6  215.48   16.70
  -3  -3  -6  203.08   16.10
  -3  -4  -6    5.40    3.70
  -3  -4  -6    5.10    5.20
   3   4   6    2.40    4.70
   3   4   6    4.30    4.40
  -3  -5  -6   26.60    4.80
  -3  -5  -6   45.60    6.20
   3   5   6   52.49    6.70
   3   5   6   57.39    6.60
  -3  -6  -6   57.69    7.30
  -3  -6  -6   34.80    6.50
   3   6   6   40.30    6.20
   3   6   6   42.30    6.80
  -3  -7  -6  966.70   70.59
  -3  -7  -6  900.81   65.39
   3   7   6  914.71   66.49
   3   7   6  903.81   65.89
  -3  -8  -6   19.30    6.10
  -3  -8  -6   12.50    4.00
   3   8   6    9.70    5.20
   3   8   6   17.70    5.50
  -3  -9  -6  107.89    9.30
  -3  -9  -6  114.49   11.40
   3   9   6  116.89   11.00
   3   9   6  129.09   11.30
  -3 -10  -6  373.96   28.10
  -3 -10  -6  300.47   24.20
   3  10   6  245.78   18.70
   3  10   6  279.77   22.00
  -3 -11  -6   22.70    4.30
  -3 -11  -6   39.70    9.30
  -3 -12  -6  145.89   13.50
  -3 -12  -6  118.79    9.80
   3  12   6  138.99   12.40
   3  12   6  118.89    9.80
  -3 -13  -6   14.80    6.30
  -3 -13  -6   23.00    4.10
   3  13   6   26.90    6.20
   3  13   6   24.10    4.90
  -3 -14  -6   67.49    8.30
  -3 -14  -6   57.99    7.40
   3  14   6   57.29    7.30
   3  14   6   44.90    6.20
  -3 -15  -6   -1.20    7.30
   3  15   6    4.70    4.70
   3  15   6    9.80    6.90
  -3 -16  -6   35.40    7.50
  -3 -16  -6   38.90    8.00
   3  16   6   42.30    6.30
   3  16   6   43.40    7.00
  -3 -17  -6  121.59   12.30
  -3 -17  -6  165.68   13.90
   3  17   6  147.99   13.70
   3  17   6  153.38   12.80
  -3 -18  -6   36.10    7.60
  -3 -18  -6   42.20    7.90
   3  18   6   51.99    6.80
   3  18   6   54.09    9.70
  -3 -19  -6   30.70    8.80
  -3 -19  -6   37.00    7.70
   3  19   6   48.80    6.80
   3  19   6   35.10    9.20
  -3 -20  -6   80.29   12.40
   3  20   6  107.29   10.40
   3  20   6   81.99   10.70
  -3 -21  -6    6.80    5.60
  -3 -21  -6   15.30   12.30
   3  21   6   15.10    7.90
   3  21   6   12.50   10.60
  -3 -22  -6  395.76   31.60
  -3 -22  -6  393.36   29.20
   3  22   6  407.86   31.10
   3  22   6  408.76   32.10
  -3 -23  -6  320.87   24.40
  -3 -23  -6  309.17   25.60
   3  23   6  313.47   24.40
   3  23   6  279.97   23.00
  -3 -24  -6   59.79   10.10
  -3 -24  -6   44.10   12.50
   3  24   6   34.90    7.60
   3  24   6   32.10    9.30
  -3 -25  -6   -4.60   17.60
  -3 -25  -6   -4.40    9.90
  -3  26  -5   32.30    8.30
   3 -26   5   38.60   11.60
  -3  25  -5  109.39   12.10
  -3  25  -5   90.89    9.70
   3 -25   5  120.19   11.80
   3 -25   5   96.69   13.20
  -3  24  -5   84.09    8.00
  -3  24  -5  119.59   12.20
   3 -24   5  101.69   12.10
   3 -24   5  121.89   17.30
  -3  23  -5    6.40    7.50
  -3  23  -5   15.80    5.60
   3 -23   5   11.80    9.90
   3 -23   5   12.70    8.70
  -3  22  -5    9.10    5.10
  -3  22  -5   10.70    7.80
   3 -22   5   16.90    4.90
   3 -22   5   18.60    8.80
  -3  21  -5   11.10    6.20
  -3  21  -5    6.50    5.20
   3 -21   5    3.20    6.80
   3 -21   5   -1.20    8.30
  -3  20  -5  424.96   32.00
   3 -20   5  458.65   34.50
   3 -20   5  430.56   31.90
  -3  19  -5   13.20    7.50
  -3  19  -5   25.10    6.70
   3 -19   5    8.70    5.60
   3 -19   5   15.20    6.90
  -3  18  -5    8.90    6.10
  -3  18  -5   16.80    7.50
   3 -18   5   15.30    5.60
   3 -18   5   13.00    7.30
  -3  17  -5   10.50    5.70
  -3  17  -5    4.30    5.90
   3 -17   5   17.20    5.40
   3 -17   5    8.20    7.20
  -3  16  -5    7.40    3.70
  -3  16  -5   13.10    5.00
   3 -16   5   19.50    5.00
   3 -16   5   12.50    6.70
  -3  15  -5   29.30    5.30
  -3  15  -5   26.30    3.70
   3 -15   5   19.20    6.60
   3 -15   5   19.50    5.50
  -3  14  -5   31.90    5.50
  -3  14  -5   28.00    4.20
   3 -14   5   37.60    7.10
   3 -14   5   26.70    5.90
  -3  13  -5    1.50    4.30
  -3  13  -5    1.40    3.20
   3 -13   5    0.60    4.80
   3 -13   5    7.00    5.70
  -3  12  -5   56.59    5.30
  -3  12  -5   68.59    7.10
   3 -12   5   74.39    8.50
   3 -12   5   62.49    6.10
  -3  11  -5  958.80   69.39
  -3  11  -5 1081.49   78.69
   3 -11   5  952.80   69.39
   3 -11   5  989.00   71.79
  -3  10  -5  276.07   20.70
  -3  10  -5  245.98   19.40
   3 -10   5  268.57   20.70
   3 -10   5  287.27   21.50
  -3   9  -5  115.69   10.20
  -3   9  -5  110.19    9.60
   3  -9   5  109.99   10.00
   3  -9   5   94.29    8.20
  -3   8  -5  295.57   22.40
  -3   8  -5  310.47   23.30
   3  -8   5  339.07   25.20
   3  -8   5  320.57   24.30
  -3   7  -5   54.39    5.70
  -3   7  -5   59.99    6.00
   3  -7   5   61.09    7.00
   3  -7   5   63.89    7.20
  -3   6  -5  566.44   41.30
  -3   6  -5  643.44   47.10
   3  -6   5  591.64   43.60
   3  -6   5  616.84   45.10
  -3   5  -5  587.24   42.80
  -3   5  -5  532.85   39.00
   3  -5   5  562.24   41.40
   3  -5   5  573.44   41.90
  -3   4  -5  645.24   47.10
  -3   4  -5  610.24   44.50
   3  -4   5  633.74   46.20
   3  -4   5  687.53   50.29
  -3   3  -5   -0.90    4.20
  -3   3  -5   -1.30    4.40
   3  -3   5   -2.00    3.80
   3  -3   5   -8.00    3.80
  -3   2  -5  223.58   17.50
  -3   2  -5  278.37   21.10
   3  -2   5  230.28   17.50
   3  -2   5  215.58   16.40
  -3   1  -5  997.50   72.39
  -3   1  -5 1202.88   87.29
   3  -1   5 1158.78   83.89
   3  -1   5 1272.37   92.09
  -3   0  -5  729.23   53.19
  -3   0  -5  665.83   48.60
   3   0   5  648.84   47.30
   3   0   5  673.63   49.10
  -3  -1  -5 1424.06  103.29
  -3  -1  -5 1257.27   90.99
   3   1   5 1200.48   86.99
   3   1   5 1167.28   84.49
  -3  -2  -5  268.27   20.00
  -3  -2  -5  230.28   17.70
   3   2   5  223.38   17.00
   3   2   5  205.58   15.60
  -3  -3  -5    1.80    3.30
  -3  -3  -5   -1.90    4.10
   3   3   5    3.00    3.70
   3   3   5   -1.20    3.90
  -3  -4  -5  578.64   42.20
  -3  -4  -5  713.53   52.19
   3   4   5  720.83   52.49
   3   4   5  587.44   42.80
  -3  -5  -5  473.45   34.80
  -3  -5  -5  519.25   38.30
   3   5   5  545.75   39.90
   3   5   5  477.75   35.10
  -3  -6  -5  602.64   44.20
  -3  -6  -5  555.14   40.80
   3   6   5  574.84   42.10
   3   6   5  539.35   39.50
  -3  -7  -5   65.89    7.40
  -3  -7  -5   53.29    5.30
   3   7   5   55.29    6.40
   3   7   5   66.79    6.50
  -3  -8  -5  345.97   25.70
  -3  -8  -5  323.87   24.90
   3   8   5  368.76   27.40
   3   8   5  302.27   22.80
  -3  -9  -5  115.39   10.40
  -3  -9  -5  114.79    9.50
   3   9   5  111.19    9.60
   3   9   5  107.69    9.80
  -3 -10  -5  216.68   16.90
  -3 -10  -5  199.18   15.30
   3  10   5  239.08   18.60
   3  10   5  226.38   17.10
  -3 -11  -5 1003.50   72.69
  -3 -11  -5 1015.60   73.79
   3  11   5 1003.50   73.09
   3  11   5  958.20   69.49
  -3 -13  -5    0.40    4.90
  -3 -13  -5    3.60    4.10
   3  13   5    0.80    3.90
   3  13   5    2.80    5.90
  -3 -14  -5   22.10    6.50
  -3 -14  -5   31.30    6.30
   3  14   5   25.10    5.40
   3  14   5   33.80    6.90
  -3 -15  -5   21.80    6.60
  -3 -15  -5   17.90    5.40
   3  15   5   25.80    7.10
   3  15   5   15.10    4.50
  -3 -16  -5   15.60    6.70
   3  16   5    6.40    4.90
   3  16   5   16.80    6.00
  -3 -17  -5    7.20    9.30
  -3 -17  -5    7.80    6.70
   3  17   5   11.20    6.30
   3  17   5   13.20    4.80
  -3 -18  -5   22.00   10.90
  -3 -18  -5   12.20    5.50
   3  18   5   15.00    5.30
   3  18   5   15.80    6.70
  -3 -19  -5   20.20    9.80
  -3 -19  -5   13.90    4.90
   3  19   5   21.20    7.10
   3  19   5   25.30    5.60
  -3 -20  -5  404.06   29.90
  -3 -20  -5  457.25   35.40
   3  20   5  408.56   30.80
   3  20   5  388.56   29.20
  -3 -21  -5   -6.00   10.50
  -3 -21  -5   -3.40    6.70
   3  21   5   -6.50    7.60
   3  21   5   -2.80    7.10
  -3 -22  -5    6.70   10.30
  -3 -22  -5   23.40    8.90
   3  22   5   10.90    8.00
   3  22   5   24.30    7.80
  -3 -23  -5    5.10   10.10
  -3 -23  -5   27.10    9.30
   3  23   5   16.90    7.10
   3  23   5   23.30    8.70
  -3 -24  -5   89.89   12.00
  -3 -24  -5  108.59   11.80
   3  24   5   72.89    9.70
   3  24   5   82.49    8.80
   3  25   5   83.69   10.10
   3  25   5   51.49   11.80
  -3 -26  -5   37.40    8.00
  -3 -26  -5   40.40   12.00
   3  26   5   67.29   14.80
   3  26   5   40.90    8.00
  -3 -27  -5  165.78   16.70
  -3 -27  -5  151.38   13.10
  -3  27  -4   81.49    9.40
  -3  27  -4  109.99   11.10
   3 -27   4   94.39   14.30
   3 -27   4  104.19    9.70
  -3  26  -4   24.70    6.80
  -3  26  -4   45.70    7.00
   3 -26   4   54.99   13.70
   3 -26   4   27.90    6.00
   3 -25   4   93.99   10.20
   3 -25   4  118.59   15.20
  -3  24  -4   39.00    8.60
  -3  24  -4   20.00    7.10
   3 -24   4   32.50    6.50
   3 -24   4   35.30    7.20
  -3  23  -4    7.60    7.60
  -3  23  -4   21.60    6.30
   3 -23   4   15.40   10.20
   3 -23   4   12.30    4.90
  -3  22  -4    1.30    4.50
  -3  22  -4    5.30    5.50
   3 -22   4   10.00    5.60
   3 -22   4   22.40   11.80
  -3  21  -4   83.29    8.70
  -3  21  -4   93.09    8.50
   3 -21   4   96.59    8.50
   3 -21   4  115.79   14.10
  -3  20  -4  102.69    9.00
  -3  20  -4  113.39   10.00
   3 -20   4  114.49    9.80
   3 -20   4  108.99   10.20
  -3  19  -4    1.20    3.70
  -3  19  -4    1.10    4.90
   3 -19   4    2.80    4.10
  -3  18  -4   11.70    4.90
  -3  18  -4   15.80    6.20
   3 -18   4   20.50    5.70
   3 -18   4   17.00    5.90
  -3  17  -4  153.68   12.60
  -3  17  -4  173.38   14.30
   3 -17   4  163.28   13.70
   3 -17   4  164.68   14.10
  -3  16  -4   92.29    8.50
  -3  16  -4  114.99   10.40
   3 -16   4   96.89    8.60
   3 -16   4  102.59   10.20
  -3  15  -4  165.08   13.50
  -3  15  -4  149.99   11.90
   3 -15   4  153.48   13.00
   3 -15   4  164.08   13.10
  -3  14  -4   -1.20    4.80
  -3  14  -4    4.00    3.30
   3 -14   4   -3.90    6.90
   3 -14   4    1.10    4.50
  -3  13  -4   50.29    5.60
  -3  13  -4   61.59    6.00
   3 -13   4   64.39    6.80
   3 -13   4   63.79    8.50
  -3  12  -4  563.04   41.30
  -3  12  -4  545.25   39.80
   3 -12   4  565.24   41.40
   3 -12   4  541.25   40.20
  -3  11  -4   25.20    4.40
  -3  11  -4   26.80    3.80
   3 -11   4   22.50    5.10
   3 -11   4   29.80    4.00
  -3  10  -4  764.32   55.59
  -3  10  -4  601.84   43.70
   3 -10   4  652.53   47.50
   3 -10   4  685.73   50.19
  -3   9  -4  235.68   17.90
  -3   9  -4  283.87   21.10
   3  -9   4  250.57   18.70
   3  -9   4  254.37   19.40
  -3   8  -4  470.25   34.70
  -3   8  -4  443.26   32.50
   3  -8   4  432.86   31.80
   3  -8   4  382.36   28.40
  -3   7  -4   88.49    8.00
  -3   7  -4   70.89    7.00
   3  -7   4   90.49    7.60
   3  -7   4   66.89    6.50
  -3   6  -4   11.00    3.20
  -3   6  -4   10.70    3.30
   3  -6   4    3.50    3.10
   3  -6   4    6.60    3.80
  -3   5  -4   16.80    3.50
  -3   5  -4   18.80    3.10
   3  -5   4   16.20    3.80
   3  -5   4   20.10    3.70
  -3   4  -4   19.40    3.50
  -3   4  -4   24.90    3.20
   3  -4   4   19.40    3.30
   3  -4   4   23.50    3.30
  -3   3  -4   64.39    6.00
   3  -3   4   54.29    5.60
   3  -3   4   65.49    5.90
  -3   2  -4  346.57   25.80
  -3   2  -4  345.07   25.50
   3  -2   4  349.77   25.80
   3  -2   4  334.37   24.70
  -3   1  -4  202.28   15.30
  -3   1  -4  201.98   15.40
   3  -1   4  207.58   15.60
   3  -1   4  198.08   14.90
  -3   0  -4    0.90    2.40
  -3   0  -4    2.00    3.10
   3   0   4    2.50    3.00
   3   0   4   -0.40    2.20
  -3  -1  -4  211.38   15.90
  -3  -1  -4  195.48   15.00
   3   1   4  197.38   14.90
   3   1   4  195.78   14.70
  -3  -2  -4  292.07   21.70
  -3  -2  -4  298.67   22.10
   3   2   4  296.37   21.90
   3   2   4  300.17   22.20
  -3  -3  -4   47.10    5.10
  -3  -3  -4   57.29    5.40
   3   3   4   57.59    5.50
   3   3   4   63.09    5.70
  -3  -4  -4   19.00    3.80
  -3  -4  -4   20.90    3.70
   3   4   4   16.80    2.50
   3   4   4   19.50    3.30
  -3  -5  -4   21.50    3.90
  -3  -5  -4   23.00    4.00
   3   5   4   24.20    4.10
   3   5   4   15.20    3.70
  -3  -6  -4   11.10    3.70
  -3  -6  -4    8.20    4.10
   3   6   4    3.70    3.00
   3   6   4    3.80    3.70
  -3  -7  -4   91.29    7.60
   3   7   4   78.89    7.00
  -3  -8  -4  405.06   29.70
  -3  -8  -4  377.46   28.00
   3   8   4  368.06   27.50
   3   8   4  395.16   29.10
  -3  -9  -4  208.08   16.10
   3   9   4  180.08   14.00
  -3 -10  -4  612.04   44.80
  -3 -10  -4  597.94   43.50
   3  10   4  572.64   42.00
   3  10   4  561.44   40.90
  -3 -11  -4   21.00    3.70
  -3 -11  -4   24.60    4.60
   3  11   4   18.80    3.70
   3  11   4   21.70    5.40
  -3 -12  -4  523.05   38.30
  -3 -12  -4  494.65   36.50
   3  12   4  504.05   37.20
   3  12   4  496.25   36.30
  -3 -13  -4   59.39    6.80
  -3 -13  -4   73.79    8.40
  -3 -14  -4    4.10    5.80
  -3 -14  -4    3.30    6.40
   3  14   4    1.60    3.90
   3  14   4   -1.60    4.40
  -3 -15  -4  159.78   13.20
  -3 -15  -4  148.59   12.40
   3  15   4  141.19   11.20
   3  15   4  145.29   11.90
  -3 -16  -4   86.89    8.00
  -3 -16  -4   95.09   10.40
   3  16   4  105.59    9.00
   3  16   4   80.89    8.40
  -3 -17  -4  171.58   14.00
   3  17   4  160.68   12.60
   3  17   4  176.68   14.10
  -3 -18  -4   16.30    6.50
  -3 -18  -4   13.70    4.20
   3  18   4   12.50    6.90
   3  18   4    6.40    4.50
  -3 -19  -4    5.50    6.70
  -3 -19  -4   -2.80    4.80
   3  19   4    5.40    5.00
   3  19   4   -3.10    6.50
  -3 -20  -4  138.29   12.80
  -3 -20  -4  101.29   11.20
  -3 -21  -4   91.09   11.50
  -3 -21  -4   89.39    8.90
   3  21   4   70.49    7.40
   3  21   4   80.29    8.70
  -3 -22  -4   11.60    6.60
  -3 -22  -4   17.70    9.70
   3  22   4   12.80    5.80
   3  22   4   20.40    8.30
  -3 -23  -4   16.40    6.40
  -3 -23  -4   11.60    9.90
   3  23   4   28.00    7.40
   3  23   4   13.40   11.90
  -3 -24  -4   17.90    5.50
  -3 -24  -4   17.30   10.70
   3  24   4   25.00    6.80
   3  24   4   19.50   12.40
  -3 -25  -4   96.79    8.90
  -3 -25  -4   91.69   13.30
   3  25   4   92.69   10.60
   3  25   4   99.79   11.20
  -3 -26  -4   29.00    9.30
  -3 -26  -4   32.70   11.10
   3  26   4   50.59    8.80
   3  26   4   26.70    7.60
  -3 -27  -4  127.69   14.20
  -3 -27  -4  104.09   15.90
   3  27   4   91.59   10.90
   3  27   4   97.99   10.80
  -3 -28  -4   11.00   14.60
  -3 -28  -4   19.10   11.20
   3  28   4   16.80    9.60
   3  28   4    4.70    7.00
  -3  28  -3   58.09    8.40
  -3  28  -3   58.39    7.00
   3 -28   3   63.69    8.70
   3 -28   3   64.99    8.30
  -3  27  -3   53.99    8.80
  -3  27  -3   74.39    7.60
   3 -27   3   62.69    8.30
   3 -27   3   75.59    8.60
  -3  26  -3   52.49    7.00
  -3  26  -3   55.99    8.90
   3 -26   3   60.59    8.10
   3 -26   3   60.79    8.70
  -3  25  -3    5.30    6.70
  -3  25  -3    1.90    4.40
   3 -25   3   -3.90    7.10
   3 -25   3    8.90    6.20
  -3  24  -3   13.30    6.90
  -3  24  -3   -5.10    7.60
   3 -24   3   10.80   10.50
   3 -24   3    6.70    5.30
  -3  23  -3    3.40    6.20
  -3  23  -3   11.10    6.10
   3 -23   3    3.80    7.60
   3 -23   3    9.10    5.20
  -3  22  -3   -6.00    4.90
  -3  22  -3   -3.50    9.00
   3 -22   3   13.40    8.90
   3 -22   3   -0.10    4.80
  -3  21  -3   20.20    5.40
  -3  21  -3   29.10    7.50
   3 -21   3   27.10    6.50
   3 -21   3   28.20    5.10
  -3  20  -3  236.98   18.30
  -3  20  -3  242.08   18.60
   3 -20   3  262.37   19.90
  -3  19  -3  143.59   11.70
  -3  19  -3  150.28   11.80
   3 -19   3  161.48   16.10
   3 -19   3  147.59   12.20
  -3  18  -3    8.80    4.40
  -3  18  -3   10.40    3.90
   3 -18   3   20.90    6.40
   3 -18   3   14.00    4.40
  -3  17  -3   32.70    5.40
  -3  17  -3   33.50    4.50
   3 -17   3   33.30    5.50
   3 -17   3   42.40    5.60
  -3  16  -3   -1.40    3.70
  -3  16  -3    9.80    3.60
   3 -16   3    3.60    4.90
   3 -16   3    3.20    3.70
  -3  15  -3  479.15   35.20
  -3  15  -3  582.34   42.90
   3 -15   3  501.75   36.90
   3 -15   3  512.25   37.40
  -3  14  -3 1340.07   96.99
  -3  14  -3 1126.79   81.59
   3 -14   3 1150.98   83.29
   3 -14   3 1188.98   86.09
   3 -13   3  252.87   18.90
   3 -13   3  294.27   21.80
  -3  12  -3  451.15   33.10
  -3  12  -3  480.35   35.30
   3 -12   3  523.35   38.20
   3 -12   3  485.05   35.50
  -3  11  -3 1945.41  140.39
  -3  11  -3 2000.40  144.49
   3 -11   3 1714.63  123.79
   3 -11   3 1782.92  128.89
  -3  10  -3 2350.86  169.58
  -3  10  -3 2413.66  174.18
   3 -10   3 2266.87  163.48
   3 -10   3 2347.77  169.48
  -3   9  -3  521.25   38.10
  -3   9  -3  531.05   38.70
   3  -9   3  560.74   41.10
   3  -9   3  525.65   38.30
  -3   8  -3   60.39    5.20
  -3   8  -3   52.29    5.00
   3  -8   3   57.89    5.60
   3  -8   3   46.60    6.00
  -3   7  -3    9.50    2.60
  -3   7  -3    6.80    2.80
   3  -7   3    6.10    3.00
   3  -7   3    7.10    2.70
  -3   6  -3   14.60    3.00
  -3   6  -3    9.30    2.50
   3  -6   3   11.20    2.90
   3  -6   3   12.60    2.60
  -3   5  -3  109.89    8.70
  -3   5  -3  121.59    9.40
   3  -5   3  128.49   10.00
   3  -5   3  120.99    9.30
  -3   4  -3  436.26   31.80
  -3   4  -3  442.86   32.50
   3  -4   3  449.56   32.80
   3  -4   3  475.35   34.70
  -3   3  -3  298.37   22.10
  -3   3  -3  318.87   23.40
   3  -3   3  307.87   22.70
   3  -3   3  312.87   22.90
  -3   2  -3  113.79    9.00
  -3   2  -3  113.99    8.80
   3  -2   3  102.49    8.00
   3  -2   3  108.29    8.50
  -3   1  -3 1319.47   95.39
  -3   1  -3 1362.36   98.39
   3  -1   3 1304.37   94.29
   3  -1   3 1419.16  102.49
  -3   0  -3  207.58   15.50
  -3   0  -3  183.58   13.80
   3   0   3  173.48   13.00
   3   0   3  202.48   15.10
  -3  -1  -3 1288.67   93.19
  -3  -1  -3 1199.28   86.69
   3   1   3 1289.87   93.19
   3   1   3 1221.68   88.29
  -3  -2  -3   87.19    7.20
  -3  -2  -3  100.79    8.00
   3   2   3   89.89    7.10
   3   2   3   85.99    6.90
  -3  -3  -3  329.07   24.20
  -3  -3  -3  324.67   23.80
   3   3   3  313.97   23.10
   3   3   3  354.56   26.00
  -3  -4  -3  448.86   32.80
  -3  -4  -3  364.26   26.60
   3   4   3  411.46   30.00
   3   4   3  424.76   31.00
  -3  -5  -3  103.79    8.10
  -3  -5  -3  117.39    9.20
   3   5   3  110.19    8.60
   3   5   3  115.19    8.80
  -3  -6  -3   14.30    2.80
  -3  -6  -3   14.40    2.90
   3   6   3   13.50    2.60
   3   6   3   10.10    3.00
  -3  -7  -3   10.30    2.90
  -3  -7  -3    4.20    2.60
   3   7   3    8.20    1.90
   3   7   3    6.00    2.80
  -3  -8  -3   43.00    4.30
  -3  -8  -3   48.30    4.90
   3   8   3   44.00    4.60
   3   8   3   40.40    3.90
  -3  -9  -3  506.95   37.10
  -3  -9  -3  483.65   35.10
   3   9   3  476.25   34.60
   3   9   3  475.55   34.80
  -3 -10  -3 2260.77  162.98
  -3 -10  -3 2332.07  168.28
   3  10   3 2082.59  150.38
   3  10   3 2277.07  164.18
  -3 -11  -3 1988.30  143.69
  -3 -11  -3 2135.19  153.98
   3  11   3 1937.61  139.99
   3  11   3 1980.50  142.79
  -3 -12  -3  542.35   39.80
  -3 -12  -3  421.76   31.10
   3  12   3  360.16   26.40
  -3 -13  -3  238.38   18.10
  -3 -14  -3  975.10   70.79
  -3 -14  -3 1067.59   77.19
   3  14   3 1049.49   75.99
   3  14   3  949.11   68.89
  -3 -15  -3  487.65   36.00
  -3 -15  -3  423.96   30.90
   3  15   3  468.65   34.50
   3  15   3  488.85   36.10
  -3 -16  -3    5.10    4.60
  -3 -16  -3    4.30    5.40
  -3 -17  -3   29.70    6.50
  -3 -17  -3   42.40    6.70
   3  17   3   25.60    4.60
   3  17   3   34.90    4.50
  -3 -18  -3    7.30    5.60
   3  18   3    7.60    4.00
   3  18   3    9.80    4.10
   3  19   3  148.49   13.10
   3  19   3  143.99   11.90
  -3 -20  -3  239.38   19.10
  -3 -20  -3  243.68   18.50
   3  20   3  267.37   21.40
   3  20   3  236.48   18.30
  -3 -21  -3   23.30    5.00
  -3 -21  -3   20.80    6.60
   3  21   3   42.40    9.20
   3  21   3   19.00    5.90
  -3 -22  -3    1.50    4.70
  -3 -22  -3   12.60    6.60
   3  22   3   -0.80    5.50
   3  22   3    1.00    6.60
  -3 -23  -3   14.60    7.30
  -3 -23  -3    1.30    8.10
   3  23   3    3.00    6.90
   3  23   3    5.30    6.20
  -3 -24  -3   14.00    9.50
  -3 -24  -3    1.20    7.60
   3  24   3    4.00    5.20
   3  24   3   13.30    6.50
  -3 -25  -3    3.20    9.60
  -3 -25  -3   14.10    8.00
   3  25   3    6.00    6.20
   3  25   3   -3.20    6.90
  -3 -26  -3   63.89    8.30
  -3 -26  -3   49.40    9.00
   3  26   3   51.89    9.90
   3  26   3   58.59    7.90
  -3 -27  -3   58.39    9.70
  -3 -27  -3   63.29    8.50
   3  27   3   72.79   10.30
   3  27   3   67.29   12.10
  -3 -28  -3   52.29    8.90
  -3 -28  -3   54.69   10.90
   3  28   3   53.99   12.70
   3  28   3   82.39   11.30
  -3 -29  -3  769.72   57.19
  -3 -29  -3  716.53   52.49
   3  29   3  767.32   56.69
   3  29   3  732.23   54.39
  -3  29  -2   16.80   13.60
  -3  29  -2   -3.40    6.60
   3 -29   2    6.90    7.50
   3 -29   2   -2.70    7.20
  -3  28  -2  217.48   17.50
  -3  28  -2  214.28   19.30
   3 -28   2  264.47   20.90
   3 -28   2  239.88   18.80
  -3  27  -2  231.58   18.40
  -3  27  -2  239.78   21.10
   3 -27   2  289.27   22.90
   3 -27   2  260.97   21.30
  -3  26  -2   66.79    7.00
  -3  26  -2   55.19   11.30
   3 -26   2   57.29    8.80
   3 -26   2   58.39    7.20
  -3  25  -2   26.40   11.30
  -3  25  -2   19.20    5.40
   3 -25   2   19.30    6.40
   3 -25   2   12.90    5.20
  -3  24  -2  348.47   25.90
  -3  24  -2  394.36   30.00
   3 -24   2  327.27   24.60
   3 -24   2  369.86   27.70
  -3  23  -2    3.90    4.30
  -3  23  -2   -6.70    7.90
   3 -23   2    4.90    5.30
   3 -23   2    2.30    4.90
  -3  22  -2   21.40    7.80
  -3  22  -2   32.10    4.90
   3 -22   2   18.20    5.30
   3 -22   2   15.20    5.30
  -3  21  -2   89.79    9.80
  -3  21  -2   75.79    7.00
   3 -21   2   70.49    7.40
   3 -21   2   77.69    8.50
  -3  20  -2   47.80    8.80
  -3  20  -2   37.10    6.60
   3 -20   2   50.29    9.60
   3 -20   2   45.50    6.50
  -3  19  -2  271.47   20.50
  -3  19  -2  324.57   25.30
   3 -19   2  285.57   21.90
   3 -19   2  282.07   22.20
  -3  18  -2   -5.70    5.90
  -3  18  -2   -1.90    6.80
   3 -18   2    1.90    5.50
   3 -18   2    0.50    7.70
  -3  17  -2  442.16   32.80
  -3  17  -2  468.95   34.80
   3 -17   2  516.45   38.00
   3 -17   2  437.16   32.40
  -3  16  -2  163.88   13.20
  -3  16  -2  170.18   14.20
   3 -16   2  176.18   14.00
  -3  15  -2  436.86   32.20
  -3  15  -2  350.46   25.80
   3 -15   2  429.46   31.70
   3 -15   2  418.56   30.80
  -3  14  -2  323.27   24.30
  -3  14  -2  260.97   19.50
   3 -14   2  259.47   19.40
   3 -14   2  324.97   24.40
  -3  13  -2  551.34   40.50
  -3  13  -2  464.15   34.00
   3 -13   2  477.65   35.10
   3 -13   2  513.35   37.50
  -3  12  -2  662.13   48.20
  -3  12  -2  696.03   50.59
   3 -12   2  751.62   54.59
   3 -12   2  648.84   47.10
  -3  11  -2   42.70    4.60
   3 -11   2   43.90    4.30
   3 -11   2   41.10    4.70
  -3  10  -2  620.44   45.10
  -3  10  -2  790.22   57.29
   3 -10   2  657.93   47.70
   3 -10   2  619.24   45.00
  -3   9  -2   69.29    6.00
  -3   9  -2   50.59    4.70
   3  -9   2   56.69    5.00
   3  -9   2   56.19    5.10
  -3   8  -2   -0.20    2.20
  -3   8  -2   -1.30    2.50
   3  -8   2    3.60    2.40
   3  -8   2    4.20    2.20
  -3   7  -2   -1.30    2.00
  -3   7  -2    0.70    2.50
   3  -7   2    0.40    2.20
   3  -7   2    5.00    2.10
   3  -6   2  792.72   57.49
   3  -6   2  707.53   51.19
  -3   5  -2 1363.56   98.39
  -3   5  -2 1554.54  112.29
   3  -5   2 1435.56  103.59
   3  -5   2 1497.15  108.09
  -3   4  -2    3.00    1.90
  -3   4  -2    7.20    2.40
   3  -4   2    8.30    2.30
   3  -4   2    3.30    1.80
  -3   3  -2  107.39    8.40
  -3   3  -2   99.49    7.70
   3  -3   2   94.39    7.40
   3  -3   2  101.29    7.80
  -3   2  -2  113.49    8.60
  -3   2  -2  116.69    9.10
   3  -2   2  109.19    8.40
   3  -2   2  126.29    9.50
  -3   1  -2 1529.15  110.49
  -3   1  -2 1677.73  121.09
   3  -1   2 1666.33  120.19
   3  -1   2 1690.43  121.99
  -3   0  -2    0.50    1.80
  -3   0  -2   -1.60    1.80
   3   0   2    1.60    1.70
   3   0   2   -1.60    1.90
  -3  -1  -2 1718.83  123.99
  -3  -1  -2 1579.34  113.99
   3   1   2 1796.82  129.59
   3   1   2 1603.44  115.69
  -3  -2  -2  121.29    9.30
  -3  -2  -2   94.59    7.40
   3   2   2  109.89    8.40
   3   2   2  106.49    8.10
  -3  -3  -2  103.69    7.90
  -3  -3  -2  121.89    9.30
   3   3   2  114.39    8.60
   3   3   2  102.09    7.80
  -3  -4  -2   -0.60    1.80
  -3  -4  -2    4.50    1.90
   3   4   2    4.00    1.80
   3   4   2    0.70    1.70
  -3  -5  -2 1361.16   98.19
  -3  -5  -2 1413.16  102.09
   3   5   2 1478.45  106.69
   3   5   2 1454.25  104.89
  -3  -6  -2  732.23   52.99
  -3  -6  -2  665.83   48.20
   3   6   2  676.63   48.90
   3   6   2  703.23   50.89
  -3  -7  -2    1.50    2.10
  -3  -7  -2    2.30    1.80
   3   7   2    1.00    1.70
   3   7   2   -2.40    2.10
  -3  -8  -2    4.30    2.40
  -3  -8  -2    4.40    1.90
   3   8   2    2.80    1.70
   3   8   2    1.70    2.10
  -3  -9  -2   56.69    5.20
  -3  -9  -2   63.49    5.20
   3   9   2   51.39    4.60
   3   9   2   53.99    4.50
  -3 -10  -2  602.04   43.70
  -3 -10  -2  616.24   44.60
   3  10   2  602.54   43.70
   3  10   2  596.34   43.20
  -3 -11  -2   36.30    3.50
  -3 -11  -2   34.90    4.80
   3  11   2   35.50    3.90
   3  11   2   31.20    3.40
  -3 -12  -2  654.33   47.40
  -3 -12  -2  843.42   61.29
   3  12   2  782.42   56.79
   3  12   2  706.23   51.19
  -3 -13  -2  474.65   34.70
  -3 -13  -2  572.74   41.70
   3  13   2  531.45   38.70
   3  13   2  494.85   36.20
  -3 -14  -2  261.57   19.50
  -3 -14  -2  218.08   16.60
   3  14   2  272.57   20.20
   3  14   2  225.58   17.20
  -3 -15  -2  391.66   28.90
  -3 -15  -2  376.66   27.90
   3  15   2  335.37   25.10
   3  15   2  344.07   25.60
  -3 -16  -2  159.18   12.90
  -3 -16  -2  140.69   11.50
   3  16   2  158.68   14.60
   3  16   2  154.18   12.30
  -3 -17  -2  390.06   29.10
  -3 -17  -2  382.76   28.00
   3  17   2  380.26   28.30
   3  17   2  416.36   30.70
  -3 -18  -2    4.70    3.50
   3  18   2    1.90    4.10
   3  18   2   -4.30    4.00
  -3 -19  -2  338.87   25.60
  -3 -19  -2  289.27   22.30
   3  19   2  265.97   20.20
   3  19   2  242.58   18.30
  -3 -20  -2   31.20    7.10
  -3 -20  -2   39.80    7.60
   3  20   2   36.70    5.60
   3  20   2   36.40    5.50
  -3 -21  -2   62.09    7.70
  -3 -21  -2   77.59    9.00
   3  21   2   75.69    7.70
  -3 -22  -2   22.10    6.30
  -3 -22  -2   24.20    5.60
   3  22   2   33.50    6.40
   3  22   2   37.50    6.30
  -3 -23  -2    3.30    5.20
  -3 -23  -2    6.10    6.20
   3  23   2    4.30    6.90
   3  23   2    6.50    7.80
  -3 -24  -2  335.47   25.30
  -3 -24  -2  335.97   25.50
   3  24   2  363.86   27.40
  -3 -25  -2   28.40    7.10
  -3 -25  -2    5.90    6.30
   3  25   2   27.00    9.40
  -3 -26  -2   64.99    8.80
  -3 -26  -2   43.40    7.40
   3  26   2   65.59    9.20
  -3 -27  -2  184.28   14.90
  -3 -27  -2  159.28   13.90
   3  27   2  186.68   15.50
  -3 -28  -2  210.18   18.10
  -3 -28  -2  209.28   16.60
  -3 -29  -2    7.30    9.20
  -3 -29  -2  -24.80    9.50
   3  29   2    2.00    9.40
   3  29   2    6.10   10.80
  -3 -30  -2  113.79   14.40
  -3 -30  -2  134.99   13.10
   3  30   2  153.48   14.70
   3  30   2  117.29   13.00
  -3  30  -1  114.59   14.20
   3 -30   1  105.59   10.10
  -3  29  -1  108.39   10.00
  -3  29  -1  114.29   11.80
  -3  28  -1  462.05   34.20
  -3  28  -1  445.16   34.40
   3 -28   1  412.46   31.10
   3 -28   1  417.86   31.00
  -3  27  -1  394.16   30.20
  -3  27  -1  404.46   30.10
   3 -27   1  367.26   27.70
   3 -27   1  373.76   28.00
  -3  26  -1    0.40    5.60
  -3  26  -1  -13.40    9.10
   3 -26   1   -1.60    6.40
   3 -26   1   -4.40    4.30
  -3  25  -1    2.90    5.60
  -3  25  -1    0.80    8.60
   3 -25   1    6.00    5.60
   3 -25   1    0.30    4.80
   3 -24   1   20.90    5.90
   3 -24   1   27.20    5.60
  -3  23  -1   51.19    6.90
  -3  23  -1   65.99    9.60
   3 -23   1   61.09    7.70
   3 -23   1   40.70    5.10
  -3  22  -1   53.49    8.20
  -3  22  -1   60.09    6.90
   3 -22   1   51.59    6.90
   3 -22   1   47.60    5.50
  -3  21  -1  131.19   10.90
  -3  21  -1  120.89   10.70
   3 -21   1  114.79   10.30
   3 -21   1  123.59   10.30
  -3  20  -1   41.70    4.80
  -3  20  -1   41.50    6.40
   3 -20   1   36.40    5.70
   3 -20   1   27.80    5.40
  -3  19  -1  567.14   41.70
  -3  19  -1  544.65   39.70
   3 -19   1  585.54   42.80
   3 -19   1  496.65   36.30
  -3  18  -1    3.40    5.40
  -3  18  -1   11.00    4.10
   3 -18   1   12.40    4.40
   3 -18   1    9.10    3.50
  -3  17  -1    1.80    3.50
  -3  17  -1    4.00    5.20
   3 -17   1    3.30    4.70
   3 -17   1    4.30    4.00
  -3  16  -1   97.59    8.50
  -3  16  -1   83.09    7.00
   3 -16   1   91.39    7.80
   3 -16   1   92.69    8.00
  -3  15  -1  573.64   41.70
  -3  15  -1  544.55   39.70
   3 -15   1  504.05   36.80
   3 -15   1  538.05   39.20
  -3  14  -1   -3.10    4.00
  -3  14  -1    4.60    4.30
   3 -14   1    0.50    4.00
   3 -14   1    1.00    2.50
  -3  13  -1  356.86   26.40
  -3  13  -1  298.47   22.00
   3 -13   1  254.27   18.80
   3 -13   1  284.37   21.30
  -3  12  -1  185.68   14.00
  -3  12  -1  230.48   17.80
   3 -12   1  209.48   15.90
   3 -12   1  167.68   12.70
  -3  11  -1  580.54   42.20
  -3  11  -1  551.14   40.50
   3 -11   1  595.34   43.20
   3 -11   1  547.65   39.70
  -3  10  -1  355.96   26.40
  -3  10  -1  363.76   26.60
   3 -10   1  437.46   31.90
   3 -10   1  412.86   30.10
  -3   9  -1 3678.23  264.97
  -3   9  -1 4239.48  305.57
   3  -9   1 3991.70  287.57
   3  -9   1 3715.03  267.67
  -3   8  -1   11.00    2.90
  -3   8  -1    3.70    3.10
   3  -8   1   11.90    2.70
   3  -8   1    8.20    2.20
  -3   7  -1   68.89    5.70
  -3   7  -1   85.39    6.90
   3  -7   1   64.39    5.40
   3  -7   1   79.99    6.50
  -3   6  -1 1579.94  113.99
  -3   6  -1 1391.36  100.39
   3  -6   1 1411.36  101.79
   3  -6   1 1645.14  118.69
  -3   5  -1  744.33   53.79
  -3   5  -1  650.03   47.10
   3  -5   1  621.14   45.00
   3  -5   1  675.43   48.80
  -3   4  -1   10.90    2.10
  -3   4  -1   11.60    2.40
   3  -4   1   10.50    2.00
   3  -4   1   12.20    1.80
  -3   3  -1  703.83   50.99
  -3   3  -1  746.73   53.89
   3  -3   1  660.33   47.80
   3  -3   1  668.83   48.30
  -3   2  -1  199.28   14.60
  -3   2  -1  218.88   16.10
   3  -2   1  236.48   17.20
   3  -2   1  231.98   17.00
  -3   1  -1  477.95   34.60
  -3   1  -1  569.64   41.30
   3  -1   1  510.55   36.90
   3  -1   1  567.04   41.10
  -3  -1  -1  511.45   37.10
  -3  -1  -1  450.65   32.60
   3   1   1  516.15   37.30
   3   1   1  522.35   37.80
  -3  -2  -1  225.08   16.40
  -3  -2  -1  239.28   17.50
   3   2   1  236.28   17.20
   3   2   1  224.28   16.40
  -3  -3  -1  668.23   48.40
  -3  -3  -1  692.43   50.09
   3   3   1  685.73   49.50
   3   3   1  592.54   42.90
  -3  -4  -1   11.40    1.70
  -3  -4  -1    6.70    1.60
   3   4   1    8.30    1.40
   3   4   1    9.40    1.50
  -3  -5  -1  623.54   45.10
  -3  -5  -1  680.93   49.20
   3   5   1  735.93   53.09
   3   5   1  595.34   43.10
  -3  -6  -1 1537.05  110.89
  -3  -6  -1 1424.66  102.79
   3   6   1 1489.25  107.39
   3   6   1 1503.75  108.49
  -3  -7  -1   43.90    3.70
  -3  -7  -1   44.60    3.60
   3   7   1   44.20    3.70
   3   7   1   57.59    4.50
  -3  -8  -1    2.60    1.90
  -3  -8  -1    4.70    1.60
   3   8   1    1.70    1.60
   3   8   1    4.20    1.60
  -3  -9  -1 3913.81  281.87
  -3  -9  -1 3835.92  276.37
   3   9   1 3698.13  266.37
   3   9   1 3828.62  275.77
  -3 -10  -1  398.36   29.10
  -3 -10  -1  359.46   26.10
   3  10   1  402.06   29.20
   3  10   1  374.56   27.30
  -3 -11  -1  582.94   42.20
  -3 -11  -1  596.34   43.30
   3  11   1  549.95   39.90
   3  11   1  523.05   37.90
  -3 -12  -1  178.18   13.40
  -3 -12  -1  163.28   12.10
   3  12   1  204.58   15.20
   3  12   1  201.48   15.20
  -3 -13  -1  289.27   21.40
  -3 -13  -1  331.77   24.40
  -3 -14  -1    0.10    3.80
  -3 -14  -1    6.30    4.60
   3  14   1   -1.10    3.40
   3  14   1    1.00    2.90
  -3 -15  -1  471.65   34.60
  -3 -15  -1  574.14   41.80
  -3 -16  -1   67.39    6.30
  -3 -16  -1   77.39    7.80
   3  16   1   76.99    7.40
   3  16   1   71.39    6.50
  -3 -17  -1   -2.60    4.40
  -3 -17  -1    6.50    5.30
   3  17   1   -0.40    3.90
   3  17   1   -0.30    5.40
  -3 -18  -1    8.90    6.10
  -3 -18  -1    6.70    4.60
   3  18   1    5.30    4.70
   3  18   1    9.90    3.50
  -3 -19  -1  498.05   36.40
  -3 -19  -1  511.05   37.80
   3  19   1  493.75   36.10
   3  19   1  506.15   37.20
  -3 -20  -1   43.20    6.30
  -3 -20  -1   45.70    7.60
   3  20   1   43.40    5.40
   3  20   1   48.20    6.40
  -3 -21  -1  132.89   12.50
  -3 -21  -1  121.19   10.30
   3  21   1  115.49    9.90
   3  21   1  142.59   12.10
  -3 -22  -1   49.70    5.80
  -3 -22  -1   56.49    8.70
   3  22   1   46.10    6.30
   3  22   1   45.20    5.70
  -3 -23  -1   69.19    9.80
  -3 -23  -1   80.39    9.60
   3  23   1   56.59    7.50
   3  23   1   47.90    6.20
  -3 -24  -1   21.90    9.20
  -3 -24  -1   24.40    6.60
   3  24   1   30.30    7.00
   3  24   1   22.80    5.60
  -3 -25  -1    2.60    5.50
  -3 -25  -1   -4.80    8.40
   3  25   1    1.20    5.70
   3  25   1    4.00    6.60
  -3 -26  -1    2.10    5.90
  -3 -26  -1    1.90   10.10
   3  26   1   -2.90    5.40
   3  26   1   11.20    6.70
  -3 -27  -1  391.06   30.30
  -3 -27  -1  454.25   33.50
   3  27   1  460.95   34.50
   3  27   1  356.56   26.90
  -3 -28  -1  520.65   38.40
  -3 -28  -1  445.96   34.50
   3  28   1  413.06   31.40
   3  28   1  456.65   34.20
  -3 -29  -1  144.79   16.90
  -3 -29  -1  178.48   15.00
   3  29   1  156.38   14.70
   3  29   1  158.98   14.60
  -3 -30  -1  123.49   12.70
  -3 -30  -1   96.09   14.70
   3  30   1   86.29   10.40
   3  30   1  111.79   12.30
  -3 -31  -1  403.06   30.90
  -3 -31  -1  397.16   32.10
  -3  30   0    9.50    7.30
  -3  30   0    3.60    6.80
   3 -30   0    6.50    6.70
   3 -30   0   -1.00    6.50
  -3  29   0   43.20    9.30
  -3  29   0   42.10    6.20
   3 -29   0   41.60    8.70
   3 -29   0   41.00    6.30
  -3  28   0  563.84   41.80
  -3  28   0  557.44   40.90
   3 -28   0  567.84   42.10
   3 -28   0  552.44   40.50
  -3  27   0   30.40    6.50
  -3  27   0   30.60    5.60
   3 -27   0   31.30    7.30
   3 -27   0   35.50    6.10
  -3  26   0   52.79    8.10
  -3  26   0   57.99    8.40
   3 -26   0   46.20    7.20
   3 -26   0   54.89    6.50
  -3  25   0  344.17   26.00
  -3  25   0  275.97   21.60
   3 -25   0  302.67   22.60
   3 -25   0  325.27   24.40
  -3  24   0   87.69    9.30
  -3  24   0  103.89    8.90
   3 -24   0   94.09    9.50
   3 -24   0   91.89    8.40
  -3  23   0  177.28   13.70
  -3  23   0  170.98   14.30
   3 -23   0  167.58   14.00
   3 -23   0  180.18   14.00
  -3  22   0  133.39   10.60
  -3  22   0  148.19   12.30
   3 -22   0  143.39   12.00
   3 -22   0  140.29   11.50
  -3  21   0    4.40    4.00
  -3  21   0   10.80    5.30
   3 -21   0    3.10    4.30
   3 -21   0    5.70    4.80
  -3  20   0   36.50    4.50
  -3  20   0   33.80    5.60
   3 -20   0   36.30    5.90
   3 -20   0   36.60    5.90
  -3  19   0  100.39    9.00
  -3  19   0  116.69    9.60
   3 -19   0  116.89   10.00
   3 -19   0  100.49   10.00
  -3  18   0  339.47   25.20
  -3  18   0  377.16   28.00
   3 -18   0  430.86   32.20
   3 -18   0  415.46   30.70
  -3  17   0  184.18   14.70
  -3  17   0  177.58   13.70
   3 -17   0  189.88   15.60
   3 -17   0  196.58   15.20
  -3  16   0  615.04   44.80
  -3  16   0  586.34   42.80
   3 -16   0  603.84   44.00
   3 -16   0  648.24   47.30
  -3  15   0   23.40    4.70
  -3  15   0   27.30    4.40
   3 -15   0   29.80    5.70
   3 -15   0   24.90    4.30
  -3  14   0  636.84   46.40
  -3  14   0  595.64   43.40
   3 -14   0  677.23   49.30
   3 -14   0  534.15   38.90
  -3  13   0  138.59   10.80
  -3  13   0  123.59    9.80
   3 -13   0  116.09    9.40
   3 -13   0  138.39   11.10
  -3  12   0   47.50    4.40
  -3  12   0   35.70    4.20
   3 -12   0   52.79    5.20
   3 -12   0   39.70    4.30
  -3  11   0  132.29   10.30
  -3  11   0  150.28   11.30
   3 -11   0  162.18   12.50
   3 -11   0  139.49   10.60
  -3  10   0  384.06   28.00
  -3  10   0  377.86   27.70
   3 -10   0  394.26   28.70
   3 -10   0  396.86   29.00
  -3   9   0  363.76   26.60
  -3   9   0  324.37   23.70
   3  -9   0  355.86   26.00
   3  -9   0  362.76   26.50
  -3   8   0   48.10    4.10
  -3   8   0   46.00    4.30
   3  -8   0   41.40    3.70
   3  -8   0   53.59    4.50
  -3   7   0  613.24   44.40
  -3   7   0  624.14   45.30
   3  -7   0  595.34   43.10
   3  -7   0  531.45   38.50
  -3   6   0 1856.61  133.89
  -3   6   0 1705.53  122.99
   3  -6   0 1737.63  125.29
   3  -6   0 1706.83  123.09
  -3   5   0 2609.44  187.98
  -3   5   0 3121.19  224.88
   3  -5   0 2569.54  185.08
   3  -5   0 2550.24  183.78
  -3   4   0  417.76   30.30
  -3   4   0  427.26   31.00
   3  -4   0  407.46   29.50
   3  -4   0  462.85   33.50
  -3   3   0  397.96   28.80
  -3   3   0  326.27   23.70
   3  -3   0  390.86   28.30
   3  -3   0  446.76   32.40
  -3   2   0 1388.36  100.19
  -3   2   0 1593.24  114.89
   3  -2   0 1480.85  106.79
   3  -2   0 1427.06  102.99
  -3   1   0    5.80    1.10
  -3   1   0    4.70    0.90
   3  -1   0    9.30    1.40
   3  -1   0    9.60    1.30
  -3   0   0    0.20    0.90
  -3   0   0    0.00    0.70
   3   0   0    0.10    0.70
   3   0   0    0.50    0.70
  -3  -4   0  404.46   29.50
  -3  -4   0  343.07   25.00
  -3  -5   0 2680.13  193.58
   3   5   0 3080.09  222.68
   3   5   0 2527.85  182.78
  -3  -6   0 1912.81  138.09
  -3  -6   0 1859.01  134.09
   3   6   0 1806.42  130.29
   3   6   0 1596.84  115.29
  -3  -7   0  614.44   44.40
  -3  -7   0  504.85   36.50
   3   7   0  508.65   36.80
   3   7   0  565.04   40.80
  -3  -8   0   35.70    3.20
  -3  -8   0   41.20    3.50
   3   8   0   39.30    3.40
   3   8   0   47.20    3.90
  -3  -9   0  324.07   23.50
  -3  -9   0  341.17   24.80
   3   9   0  326.17   23.70
   3   9   0  380.46   27.60
  -3 -10   0  386.76   28.10
  -3 -10   0  431.76   31.40
   3  10   0  365.36   26.60
   3  10   0  330.67   24.00
  -3 -11   0  168.48   12.50
  -3 -11   0  220.08   16.20
   3  11   0  158.98   11.80
   3  11   0  162.18   12.00
   3  12   0   62.19    5.30
   3  12   0   50.99    4.70
  -3 -13   0  125.29    9.80
  -3 -13   0  113.49    8.70
   3  13   0  145.99   11.10
   3  13   0  117.59    9.10
  -3 -14   0  656.13   47.50
  -3 -14   0  643.44   46.70
   3  14   0  551.34   40.00
   3  14   0  601.54   43.70
  -3 -15   0   33.50    4.00
  -3 -15   0   33.20    4.50
   3  15   0   32.10    4.70
   3  15   0   26.50    4.40
  -3 -16   0  420.86   30.80
  -3 -16   0  460.85   33.90
   3  16   0  517.55   37.80
   3  16   0  503.35   36.70
  -3 -17   0  180.68   14.50
   3  17   0  155.28   12.40
   3  17   0  163.78   12.80
  -3 -18   0  331.87   24.60
  -3 -18   0  359.56   26.70
   3  18   0  326.97   24.20
   3  18   0  333.57   24.60
  -3 -19   0   92.09    8.30
  -3 -19   0   95.29    8.10
   3  19   0   90.29    8.10
   3  19   0   93.59    8.20
  -3 -20   0   36.40    5.20
  -3 -20   0   40.50    5.40
   3  20   0   31.20    5.20
   3  20   0   38.00    6.10
  -3 -21   0    2.40    5.00
  -3 -21   0    3.70    5.80
   3  21   0    0.70    4.50
   3  21   0    4.10    4.80
  -3 -22   0  145.59   12.40
  -3 -22   0  173.48   13.50
   3  22   0  166.18   13.30
   3  22   0  160.48   13.30
  -3 -23   0  202.38   15.70
  -3 -23   0  201.58   16.50
   3  23   0  179.88   14.40
   3  23   0  181.18   14.40
  -3 -24   0  124.59   10.90
  -3 -24   0  107.59   10.70
   3  24   0  111.89   10.20
   3  24   0  111.59   10.10
  -3 -25   0  311.97   23.60
  -3 -25   0  327.37   25.00
   3  25   0  296.77   22.40
   3  25   0  312.57   23.80
  -3 -26   0   45.80    9.40
  -3 -26   0   58.19    7.30
   3  26   0   45.30    6.40
   3  26   0   58.59    8.10
  -3 -27   0   29.00    8.50
  -3 -27   0   25.50    4.80
   3  27   0   20.10    5.90
   3  27   0   31.40    8.20
  -3 -28   0  612.64   45.50
  -3 -28   0  562.54   41.20
   3  28   0  514.55   38.20
   3  28   0  587.84   43.40
  -3 -29   0   33.50    5.90
  -3 -29   0   64.39   11.90
   3  29   0   43.30    9.00
   3  29   0   48.70    9.40
  -3 -30   0    8.20    5.70
  -3 -30   0   20.10    8.90
   3  30   0   24.50    9.10
   3  30   0   17.00    9.50
  -3 -31   0   97.89   10.90
  -3 -31   0  102.09   13.30
  -3  30   1   38.90    9.10
  -3  30   1   27.70    9.20
   3 -30  -1   43.50    6.80
   3 -30  -1   36.80    9.90
  -3  29   1   98.29   10.80
  -3  29   1  120.49   12.70
   3 -29  -1   91.69    9.60
   3 -29  -1   78.09   10.00
  -3  28   1  113.69   13.00
  -3  28   1  106.49   11.00
   3 -28  -1  107.69   11.30
   3 -28  -1  109.19   10.60
  -3  27   1   -4.90    6.30
  -3  27   1    7.30    8.60
   3 -27  -1   -1.30    6.70
   3 -27  -1   -4.70    6.30
  -3  26   1  797.52   58.69
  -3  26   1  763.72   55.89
   3 -26  -1  686.33   50.09
   3 -26  -1  706.83   52.09
  -3  25   1  200.18   16.40
  -3  25   1  217.28   17.90
   3 -25  -1  238.78   18.70
   3 -25  -1  241.28   18.40
  -3  24   1    8.00    7.20
  -3  24   1   -4.70    7.30
   3 -24  -1    1.60    5.60
   3 -24  -1    8.40    4.70
  -3  23   1   38.90    6.50
  -3  23   1   46.90    7.10
   3 -23  -1   56.79    6.50
   3 -23  -1   55.49    8.20
  -3  22   1  589.34   43.00
  -3  22   1  702.03   51.29
   3 -22  -1  737.13   54.09
   3 -22  -1  722.03   52.49
  -3  21   1   68.79    7.20
  -3  21   1   75.79    8.10
   3 -21  -1  104.09    9.80
   3 -21  -1   90.19    8.60
  -3  20   1    1.40    4.60
  -3  20   1    2.20    4.10
   3 -20  -1   -6.30    5.40
   3 -20  -1    3.90    5.60
  -3  19   1  267.57   20.20
  -3  19   1  278.67   20.90
   3 -19  -1  307.07   23.10
  -3  18   1   14.70    4.50
  -3  18   1   10.90    3.80
   3 -18  -1   12.10    4.70
   3 -18  -1    9.90    3.60
  -3  17   1   85.09    7.30
  -3  17   1   89.49    8.50
  -3  16   1   50.69    6.10
  -3  16   1   51.69    5.90
  -3  15   1   49.30    6.70
  -3  15   1   32.00    4.90
   3 -15  -1   33.60    4.50
   3 -15  -1   48.90    5.50
  -3  14   1  489.45   35.90
  -3  14   1  429.36   31.50
   3 -14  -1  488.45   35.60
   3 -14  -1  430.66   31.50
  -3  13   1  324.47   23.90
  -3  13   1  309.97   22.80
   3 -13  -1  329.47   24.20
   3 -13  -1  360.96   26.50
  -3  12   1   43.30    4.60
  -3  12   1   31.00    3.40
   3 -12  -1   36.90    4.10
   3 -12  -1   40.10    4.50
  -3  11   1   32.40    4.00
  -3  11   1   26.70    3.00
   3 -11  -1   28.60    3.70
   3 -11  -1   23.50    3.40
  -3  10   1  319.27   23.30
  -3  10   1  376.76   27.50
  -3   9   1  615.04   44.60
  -3   9   1  540.55   39.20
   3  -9  -1  543.55   39.50
   3  -9  -1  589.14   42.80
  -3   8   1   33.70    3.50
   3  -8  -1   24.50    2.90
   3  -8  -1   24.90    4.70
  -3   7   1  422.06   30.70
  -3   7   1  397.76   29.00
   3  -7  -1  447.16   32.50
   3  -7  -1  380.46   27.80
  -3   6   1  353.96   25.80
  -3   6   1  400.56   29.10
   3  -6  -1  413.66   30.10
   3  -6  -1  352.76   26.00
  -3   5   1   39.80    3.70
  -3   5   1   49.20    4.20
  -3   4   1  313.67   22.80
  -3   4   1  346.27   25.20
   3  -4  -1  317.17   23.30
   3  -4  -1  316.77   23.10
  -3   3   1   27.10    2.70
  -3   3   1   23.90    2.70
   3  -3  -1   22.90    3.40
   3  -3  -1   25.70    2.40
  -3   1   1 1050.09   75.79
  -3   1   1  896.61   64.79
   3  -1  -1 1150.38   83.09
   3  -1  -1  952.80   68.79
  -3  -1   1  966.10   70.29
  -3  -1   1  897.81   65.29
   3   1  -1  789.62   58.49
  -3  -3   1   22.50    1.80
  -3  -3   1   25.90    2.10
  -3  -4   1  342.87   24.90
   3   4  -1  316.27   23.10
   3   4  -1  346.97   25.20
  -3  -6   1  385.26   27.90
  -3  -6   1  350.66   25.50
   3   6  -1  386.46   28.00
   3   6  -1  325.67   23.60
  -3  -7   1  478.15   34.70
  -3  -7   1  447.06   32.40
   3   7  -1  384.56   27.90
   3   7  -1  467.85   33.80
  -3  -9   1  558.24   40.40
  -3  -9   1  622.34   45.10
   3   9  -1  554.64   40.20
   3   9  -1  605.34   43.80
  -3 -10   1  343.07   24.90
  -3 -10   1  336.57   24.50
   3  10  -1  354.46   25.80
   3  10  -1  347.77   25.20
  -3 -11   1   33.60    3.20
  -3 -11   1   28.70    3.00
   3  11  -1   31.30    2.90
   3  11  -1   31.20    3.20
  -3 -12   1   41.60    3.80
  -3 -12   1   30.10    2.90
   3  12  -1   55.59    5.30
  -3 -13   1  394.26   28.70
  -3 -13   1  342.07   25.00
   3  13  -1  372.76   27.30
   3  13  -1  359.26   26.10
  -3 -14   1  472.45   34.30
  -3 -14   1  473.75   34.40
   3  14  -1  444.26   32.40
   3  14  -1  447.86   32.50
   3  15  -1   27.40    3.20
   3  15  -1   36.80    4.60
  -3 -16   1   47.60    5.60
   3  16  -1   52.99    5.50
   3  16  -1   48.50    4.60
  -3 -17   1   77.09    7.20
  -3 -17   1   78.39    7.20
   3  17  -1   85.89    7.00
   3  17  -1   80.39    7.70
  -3 -18   1   14.20    4.20
  -3 -18   1    6.00    4.30
   3  18  -1    4.50    4.70
   3  18  -1    8.30    3.20
  -3 -19   1  280.07   20.80
  -3 -19   1  263.77   19.80
   3  19  -1  278.77   20.50
   3  19  -1  322.27   24.10
  -3 -20   1   -2.30    3.90
  -3 -20   1    1.60    4.30
   3  20  -1    0.00    5.80
   3  20  -1    5.50    3.00
  -3 -21   1   60.49    6.30
  -3 -21   1   69.39    7.20
  -3 -22   1  671.83   49.10
  -3 -22   1  600.94   43.80
   3  22  -1  729.23   53.19
  -3 -23   1   61.89    7.50
  -3 -23   1   60.59    7.20
   3  23  -1   60.09    7.60
   3  23  -1   65.89    7.10
  -3 -24   1   12.20    5.10
  -3 -24   1   11.60    5.60
   3  24  -1    1.80    7.50
   3  24  -1    4.00    4.30
  -3 -25   1  183.48   14.80
  -3 -25   1  200.08   16.10
   3  25  -1  202.08   15.70
   3  25  -1  214.48   17.20
  -3 -26   1  610.24   44.90
  -3 -26   1  608.44   44.60
   3  26  -1  603.64   44.20
   3  26  -1  634.34   46.60
  -3 -27   1   14.00    6.70
  -3 -27   1   12.50    7.20
   3  27  -1    0.90    5.60
   3  27  -1    5.80    6.90
  -3 -28   1   84.39   10.10
  -3 -28   1   91.99    9.10
   3  28  -1   95.39   10.80
   3  28  -1  104.19   11.20
  -3 -29   1   84.79    9.80
  -3 -29   1   83.89   12.00
   3  29  -1  108.69   11.50
   3  29  -1  105.79   13.30
  -3 -30   1   53.39    9.00
  -3 -30   1   52.09   11.10
   3  30  -1   69.39   11.10
   3  30  -1   52.19   12.50
  -3 -31   1   50.09    8.60
  -3 -31   1   50.29   12.80
  -3  29   2   15.70    9.00
   3 -29  -2   16.40    9.40
   3 -29  -2   19.20    5.80
  -3  28   2   15.40    7.00
  -3  28   2    0.90    8.50
   3 -28  -2    9.30    7.40
   3 -28  -2    8.80    5.70
  -3  27   2  693.03   50.89
  -3  27   2  647.64   47.80
   3 -27  -2  671.83   49.60
   3 -27  -2  727.43   53.09
  -3  26   2   82.09    9.00
  -3  26   2   80.99    8.90
   3 -26  -2   94.59    9.70
   3 -25  -2  125.89   11.60
   3 -25  -2  135.79   10.90
  -3  24   2    4.00    5.40
  -3  24   2    0.40    4.80
   3 -24  -2    6.70    4.10
   3 -24  -2    1.80    5.40
  -3  23   2  138.29   13.30
  -3  23   2  168.58   13.50
   3 -23  -2  166.58   13.20
   3 -23  -2  167.48   13.70
  -3  22   2   13.20    4.60
  -3  22   2    8.00    8.60
   3 -22  -2    0.30    4.20
   3 -22  -2   14.60    5.30
  -3  21   2   61.59    6.60
  -3  21   2   82.09   10.50
   3 -21  -2   61.89    6.90
   3 -21  -2   59.69    6.20
  -3  20   2   -3.10    9.50
  -3  20   2   -7.00    4.40
   3 -20  -2    2.30    4.80
   3 -20  -2    5.40    5.00
  -3  19   2  899.01   65.29
  -3  19   2  992.70   72.49
   3 -19  -2  889.91   64.49
   3 -19  -2  868.81   63.29
   3 -18  -2   88.49    8.20
   3 -18  -2   67.59    6.60
  -3  17   2  166.48   13.20
  -3  17   2  195.08   15.70
   3 -17  -2  180.88   14.30
   3 -17  -2  194.08   15.10
  -3  16   2  274.67   20.60
  -3  16   2  301.77   22.60
   3 -16  -2  292.07   22.00
   3 -16  -2  281.07   21.30
  -3  15   2  151.78   12.40
  -3  15   2  148.29   11.80
   3 -15  -2  137.89   11.30
   3 -15  -2  142.99   11.40
  -3  14   2  357.66   26.60
  -3  14   2  344.07   25.90
   3 -14  -2  348.97   25.80
   3 -14  -2  416.46   30.40
  -3  13   2 1541.25  111.39
  -3  13   2 1538.85  111.19
   3 -13  -2 1413.16  102.09
   3 -13  -2 1489.25  107.49
  -3  12   2  102.29    9.70
   3 -12  -2  100.59    7.90
   3 -12  -2   75.59    6.60
  -3  11   2  202.48   15.20
  -3  11   2  201.68   15.50
   3 -11  -2  184.18   13.90
   3 -11  -2  195.08   14.50
  -3  10   2  205.98   15.30
  -3  10   2  218.28   16.20
   3 -10  -2  211.98   15.80
   3 -10  -2  221.28   16.30
  -3   9   2  527.35   38.40
  -3   9   2  581.54   42.20
   3  -9  -2  545.05   39.50
   3  -9  -2  538.95   39.10
  -3   8   2  128.99   10.00
  -3   8   2  155.68   11.70
  -3   7   2  385.26   28.00
  -3   7   2  394.66   28.80
   3  -7  -2  442.76   32.10
   3  -7  -2  401.16   29.30
  -3   6   2 2175.58  156.88
  -3   6   2 2223.38  160.38
   3  -6  -2 2225.78  160.38
   3  -6  -2 2175.58  156.88
  -3   5   2 1476.55  106.59
  -3   5   2 1379.96   99.59
   3  -5  -2 1532.75  110.49
   3  -5  -2 1357.56   97.99
  -3   4   2  391.06   28.50
  -3   4   2  383.56   27.80
   3  -4  -2  349.17   25.50
   3  -4  -2  381.96   27.70
  -3   3   2  239.38   17.60
  -3   3   2  242.48   17.70
   3  -3  -2  230.48   17.00
   3  -3  -2  240.48   17.50
  -3   2   2  715.93   51.79
  -3   2   2  792.72   57.29
   3  -2  -2  719.53   51.99
   3  -2  -2  748.53   54.19
  -3   1   2  421.16   30.60
  -3   1   2  436.26   31.60
   3  -1  -2  488.25   35.30
   3  -1  -2  388.26   28.20
  -3   0   2   -0.20    1.30
  -3   0   2   -1.10    1.50
   3   0  -2    1.30    1.40
   3   0  -2   -0.50    1.40
  -3  -1   2  446.46   32.40
  -3  -1   2  440.76   32.00
   3   1  -2  413.36   30.00
   3   1  -2  486.35   35.20
  -3  -2   2  670.03   48.50
  -3  -2   2  680.33   49.20
   3   2  -2  780.62   56.39
   3   2  -2  668.83   48.40
  -3  -3   2  245.88   17.90
  -3  -3   2  228.28   16.70
   3   3  -2  260.37   18.90
   3   3  -2  237.78   17.30
  -3  -4   2  456.05   33.10
  -3  -4   2  424.26   30.80
   3   4  -2  447.56   32.40
   3   4  -2  394.56   28.60
  -3  -5   2 1346.07   97.19
  -3  -5   2 1609.54  116.09
   3   5  -2 1477.15  106.49
   3   5  -2 1412.56  101.89
  -3  -6   2 2368.96  170.88
  -3  -6   2 2051.19  147.89
   3   6  -2 1960.50  141.29
   3   6  -2 2054.79  148.19
  -3  -7   2  428.66   31.10
  -3  -7   2  409.46   29.80
   3   7  -2  480.55   34.80
   3   7  -2  389.36   28.30
  -3  -8   2  163.28   12.10
  -3  -8   2  141.79   10.80
   3   8  -2  147.69   11.00
   3   8  -2  189.58   13.90
  -3  -9   2  589.84   42.70
  -3  -9   2  680.93   49.40
   3   9  -2  574.54   41.60
   3   9  -2  558.94   40.40
  -3 -10   2  240.18   17.60
   3  10  -2  266.27   19.50
   3  10  -2  280.07   20.60
  -3 -11   2  202.08   14.90
  -3 -11   2  256.37   18.90
   3  11  -2  238.98   17.70
   3  11  -2  221.48   16.40
  -3 -12   2   89.39    7.30
  -3 -12   2  111.29    8.60
   3  12  -2   81.59    6.70
   3  12  -2  107.89    8.70
  -3 -13   2 1519.45  109.69
  -3 -13   2 1322.57   95.49
   3  13  -2 1398.66  100.99
   3  13  -2 1588.94  114.59
  -3 -14   2  335.17   25.00
  -3 -14   2  358.96   26.30
   3  14  -2  425.96   31.00
   3  14  -2  372.96   27.40
  -3 -15   2  112.89   10.40
   3  15  -2   94.39    7.50
   3  15  -2  117.79    9.50
  -3 -16   2  250.47   19.20
  -3 -16   2  241.88   18.80
   3  16  -2  263.27   19.40
   3  16  -2  257.17   19.30
  -3 -17   2  159.58   13.30
  -3 -17   2  132.19   11.40
   3  17  -2  124.39   10.50
   3  17  -2  139.79   10.70
  -3 -18   2   69.99    7.70
  -3 -18   2   68.09    7.10
   3  18  -2   76.39    8.80
   3  18  -2   62.69    5.50
  -3 -19   2  900.81   65.39
  -3 -19   2  835.62   60.69
   3  19  -2  854.31   61.89
   3  19  -2  834.32   60.79
  -3 -20   2   -5.60    5.20
  -3 -20   2    3.10    5.00
   3  20  -2    4.50    3.00
   3  20  -2    0.50    7.50
  -3 -21   2   61.39    7.20
  -3 -21   2   80.99    8.00
   3  21  -2   75.29    6.50
   3  21  -2   78.39   10.40
  -3 -22   2    3.10    5.80
  -3 -22   2   -0.10    4.90
   3  22  -2   14.20    8.70
   3  22  -2    8.30    3.30
  -3 -23   2  188.88   15.00
  -3 -23   2  216.58   17.40
   3  23  -2  172.98   14.70
   3  23  -2  159.68   12.40
  -3 -24   2   -0.60    6.40
  -3 -24   2    2.30    5.80
   3  24  -2   -1.90    4.20
   3  24  -2   10.40    7.00
   3  25  -2  151.78   15.70
   3  25  -2  143.89   11.70
  -3 -26   2   75.49    8.60
  -3 -26   2   87.19    9.90
   3  26  -2   65.29    7.00
   3  26  -2   95.19   13.70
  -3 -27   2  630.74   46.40
  -3 -27   2  747.33   54.99
   3  27  -2  739.53   55.39
   3  27  -2  722.03   52.79
  -3 -28   2   20.00    7.70
  -3 -28   2    9.80    7.80
   3  28  -2   -1.60   11.10
   3  28  -2   11.80    6.80
  -3 -29   2   43.60    9.70
  -3 -29   2   30.90    8.50
   3  29  -2   48.90   11.80
   3  30  -2   43.30   15.80
   3  30  -2   38.20    9.10
  -3  29   3   38.90    7.50
  -3  28   3   69.99    8.90
  -3  28   3   71.69    9.50
   3 -28  -3   80.19   11.30
   3 -28  -3   92.29    9.10
  -3  27   3   74.09    9.40
  -3  27   3   89.09   13.20
   3 -27  -3   94.29    9.90
   3 -27  -3  102.49   11.20
  -3  26   3   11.30    6.90
  -3  26   3   11.20    9.00
   3 -26  -3   33.00    6.00
   3 -26  -3   20.80    7.90
  -3  25   3   -0.30   11.10
  -3  25   3    7.90    6.40
   3 -25  -3    2.30    5.10
   3 -25  -3   -3.30    8.30
  -3  24   3  216.08   17.30
  -3  24   3  232.98   21.60
   3 -24  -3  208.98   16.20
   3 -24  -3  207.78   17.60
   3 -23  -3  118.29   10.80
   3 -23  -3  139.19   12.90
  -3  22   3   -3.40    5.40
  -3  22   3    3.50    5.20
   3 -22  -3    5.30    7.00
   3 -22  -3   -0.50    6.20
  -3  21   3   71.99    7.90
  -3  21   3   65.89    7.10
   3 -21  -3   67.49    8.00
   3 -21  -3   84.59    9.50
  -3  20   3   40.80    6.60
  -3  20   3   28.30    5.30
   3 -20  -3   39.00    6.00
   3 -20  -3   48.10    6.90
  -3  19   3   22.90    6.10
  -3  19   3   26.20    5.50
   3 -19  -3   20.80    5.70
   3 -19  -3   32.70    7.10
  -3  18   3   39.20    5.60
  -3  18   3   39.40    6.20
   3 -18  -3   35.30    5.10
   3 -18  -3   38.40    5.50
  -3  17   3  148.49   11.80
  -3  17   3  174.88   15.10
   3 -17  -3  127.29   10.20
   3 -17  -3  158.98   13.00
  -3  16   3  835.62   60.79
  -3  16   3  765.52   55.79
   3 -16  -3  873.01   63.29
   3 -16  -3  702.63   51.29
  -3  15   3  124.99   10.50
  -3  15   3  100.09    8.80
   3 -15  -3  126.29   10.40
   3 -15  -3  124.19    9.90
  -3  14   3  102.19    8.90
  -3  14   3   91.69    8.20
   3 -14  -3   93.29    8.00
   3 -14  -3   75.19    7.10
  -3  13   3  440.06   32.50
   3 -13  -3  332.07   24.90
   3 -13  -3  354.96   26.00
  -3  12   3   33.40    5.50
  -3  12   3   27.10    4.10
   3 -12  -3   28.70    6.20
   3 -12  -3   22.80    3.30
  -3  11   3  211.28   16.90
  -3  11   3  206.48   15.80
   3 -11  -3  232.78   17.30
   3 -11  -3  195.28   15.20
  -3  10   3   15.30    5.10
  -3  10   3   14.40    3.50
   3 -10  -3    4.20    2.90
   3 -10  -3   15.10    4.30
  -3   9   3    3.90    2.00
  -3   9   3    6.00    3.80
   3  -9  -3    7.50    3.70
   3  -9  -3   13.40    3.30
  -3   8   3  348.57   25.40
  -3   8   3  355.56   26.10
   3  -8  -3  365.56   27.00
   3  -8  -3  414.56   30.20
  -3   7   3   53.39    4.90
  -3   7   3   45.70    4.20
   3  -7  -3   60.69    5.90
   3  -7  -3   54.59    4.50
  -3   6   3   30.20    3.40
  -3   6   3   38.10    3.80
   3  -6  -3   33.80    3.30
   3  -6  -3   39.70    4.40
  -3   5   3  246.78   18.30
  -3   5   3  260.67   19.10
   3  -5  -3  296.77   21.70
   3  -5  -3  267.27   19.80
  -3   4   3  429.66   31.20
  -3   4   3  439.76   32.10
   3  -4  -3  466.25   33.80
   3  -4  -3  399.66   29.20
  -3   3   3 1461.45  105.39
  -3   3   3 1553.94  112.19
   3  -3  -3 1487.45  107.29
   3  -3  -3 1625.24  117.29
  -3   2   3 1083.29   78.29
  -3   2   3 1079.09   77.89
   3  -2  -3 1137.09   82.09
   3  -2  -3 1067.59   77.19
  -3   1   3  261.37   19.20
  -3   1   3  313.07   22.90
   3  -1  -3  306.17   22.40
   3  -1  -3  265.07   19.40
  -3   0   3  280.77   20.60
  -3   0   3  329.07   24.10
   3   0  -3  271.17   19.90
   3   0  -3  306.67   22.40
  -3  -1   3  298.97   21.90
  -3  -1   3  304.37   22.20
   3   1  -3  270.37   19.80
   3   1  -3  334.27   24.40
  -3  -2   3 1163.68   83.99
  -3  -2   3 1173.28   84.79
   3   2  -3 1277.77   92.29
   3   2  -3 1113.49   80.39
  -3  -3   3 1684.43  121.59
  -3  -3   3 1598.04  115.39
   3   3  -3 1696.53  122.39
   3   3  -3 1491.05  107.59
  -3  -4   3  373.96   27.30
  -3  -4   3  473.75   34.40
   3   4  -3  408.36   29.70
   3   4  -3  449.16   32.60
  -3  -5   3  257.47   18.90
  -3  -5   3  280.37   20.60
   3   5  -3  246.48   18.10
   3   5  -3  258.87   18.90
  -3  -6   3   38.90    3.80
  -3  -6   3   39.20    3.80
   3   6  -3   27.10    2.70
   3   6  -3   31.90    3.20
  -3  -7   3   58.69    5.10
  -3  -7   3   66.89    5.50
   3   7  -3   73.19    5.70
   3   7  -3   61.09    5.00
  -3  -8   3  346.77   25.30
  -3  -8   3  366.36   26.80
   3   8  -3  316.27   23.00
   3   8  -3  361.26   26.40
  -3  -9   3    4.20    3.00
  -3  -9   3    3.10    2.60
   3   9  -3    4.40    2.90
  -3 -10   3   16.10    3.40
  -3 -10   3   19.20    2.90
   3  10  -3   17.00    3.30
   3  10  -3   16.00    2.50
  -3 -11   3  172.98   13.00
  -3 -11   3  174.98   13.40
   3  11  -3  182.38   13.90
   3  11  -3  207.98   15.50
  -3 -12   3   11.20    3.20
  -3 -12   3    9.40    4.20
   3  12  -3   12.80    3.60
   3  12  -3   14.40    2.70
  -3 -13   3  308.37   22.80
  -3 -13   3  313.67   23.60
   3  13  -3  277.57   20.50
   3  13  -3  318.67   23.30
  -3 -14   3   62.79    8.10
   3  14  -3   72.79    6.50
   3  14  -3   74.29    6.90
  -3 -15   3   95.69    8.20
   3  15  -3  100.49    8.70
   3  15  -3   93.09    8.00
  -3 -16   3  647.64   47.10
  -3 -16   3  679.13   49.50
   3  16  -3  723.23   52.49
   3  16  -3  731.03   53.19
  -3 -17   3  119.89    9.60
  -3 -17   3  153.38   12.50
   3  17  -3  161.28   12.70
   3  17  -3  140.29   11.30
  -3 -18   3   33.30    6.00
  -3 -18   3   32.90    4.30
   3  18  -3   34.10    5.40
   3  18  -3   39.20    5.20
  -3 -19   3   38.10    4.70
  -3 -19   3   27.60    7.10
   3  19  -3   37.10    5.20
   3  19  -3   23.00    5.20
  -3 -20   3   39.10    5.50
  -3 -20   3   51.69    9.50
   3  20  -3   38.40    4.70
   3  20  -3   50.69    6.60
  -3 -21   3   88.29   11.30
  -3 -21   3   92.19    8.70
   3  21  -3   86.49    7.60
   3  21  -3   84.99    8.40
  -3 -22   3   -4.70    5.20
  -3 -22   3   -2.80    7.10
   3  22  -3   -1.80    6.20
   3  22  -3    1.30    4.00
  -3 -23   3  162.68   15.00
  -3 -23   3  140.99   11.80
   3  23  -3  191.08   15.50
   3  23  -3  153.78   12.30
  -3 -24   3  262.87   20.60
  -3 -24   3  251.67   19.40
   3  24  -3  282.47   22.20
   3  24  -3  296.37   22.10
  -3 -25   3   11.20    5.70
  -3 -25   3    1.60    7.80
   3  25  -3   16.70    8.30
   3  25  -3   12.00    4.90
  -3 -26   3   33.30    8.40
  -3 -26   3   25.70    6.40
   3  26  -3   29.60    5.80
   3  26  -3   21.70    9.20
  -3 -27   3  106.79   10.60
  -3 -27   3   84.19    9.20
   3  27  -3   96.69   12.10
   3  27  -3   99.09    9.30
  -3 -28   3  100.79   11.00
  -3 -28   3   98.39   10.00
   3  28  -3  107.39   10.00
   3  28  -3  110.19   13.40
  -3 -29   3   71.39   10.30
  -3 -29   3   74.29    9.40
   3  29  -3   68.49    8.40
   3  29  -3   58.89   11.80
  -3 -30   3   76.59   10.60
  -3  27   4   76.79   10.80
  -3  27   4   98.39   11.20
   3 -27  -4   67.89    8.00
   3 -27  -4   68.49   10.60
  -3  26   4   38.40   10.10
  -3  26   4   39.80    8.80
   3 -26  -4   34.40    7.10
   3 -26  -4   32.00    8.70
  -3  25   4   22.40    8.70
  -3  25   4   20.30    9.20
   3 -25  -4   21.90   10.90
   3 -25  -4   30.70    8.50
  -3  24   4   39.60    9.60
  -3  24   4   25.30    7.30
   3 -24  -4   26.20    9.70
   3 -24  -4   14.20    7.80
  -3  23   4    5.90    7.50
  -3  23   4    6.20    8.80
   3 -23  -4    5.30    6.00
   3 -23  -4    3.20    8.90
  -3  22   4    4.70    6.90
  -3  22   4    9.30    7.70
   3 -22  -4    7.10    7.10
   3 -22  -4    0.10    7.40
  -3  21   4   13.50    6.90
  -3  21   4    0.90    7.10
   3 -21  -4    9.30    4.60
   3 -21  -4    5.60    8.70
  -3  20   4   91.79   10.20
  -3  20   4   61.59    7.30
   3 -20  -4   76.59    7.10
   3 -20  -4   91.39    9.90
  -3  19   4   77.79    8.40
  -3  19   4   76.79    8.70
   3 -19  -4   77.79   10.80
   3 -19  -4   69.89    7.10
  -3  18   4    9.50    6.40
  -3  18   4    6.70    5.00
   3 -18  -4    3.70    7.20
   3 -18  -4   13.70    4.50
  -3  17   4   86.89    8.40
  -3  17   4  102.09   10.10
   3 -17  -4   88.49    9.30
   3 -17  -4   95.49    8.20
  -3  16   4   78.89    9.60
  -3  16   4   79.29    8.00
   3 -16  -4   78.49    8.60
   3 -16  -4   81.39    7.70
  -3  15   4  287.27   22.00
  -3  15   4  300.57   22.40
   3 -15  -4  243.68   18.30
   3 -15  -4  249.68   19.50
  -3  14   4   88.99    8.30
  -3  14   4  108.99    9.70
   3 -14  -4   93.19    9.70
   3 -14  -4  124.19   10.30
  -3  13   4 1598.64  115.79
  -3  13   4 1359.36   98.29
   3 -13  -4 1553.94  112.29
   3 -13  -4 1677.73  121.69
   3 -12  -4   63.39    6.90
   3 -12  -4   50.59    7.30
  -3  11   4  463.55   34.20
  -3  11   4  446.26   32.60
  -3  10   4    5.00    4.20
  -3  10   4    2.20    3.50
   3 -10  -4    3.90    4.00
   3 -10  -4    1.70    3.60
  -3   9   4 1169.68   84.79
  -3   9   4 1313.47   94.89
   3  -9  -4 1100.79   79.79
   3  -9  -4 1154.58   83.59
  -3   8   4  240.18   18.50
  -3   8   4  270.77   20.20
   3  -8  -4  276.17   20.50
   3  -8  -4  224.88   17.30
  -3   7   4   44.50    4.60
  -3   7   4   45.20    6.70
   3  -7  -4   39.30    4.30
  -3   6   4   28.60    5.10
  -3   6   4   25.60    3.30
   3  -6  -4   22.70    5.00
   3  -6  -4   35.20    4.00
  -3   5   4  161.58   12.30
  -3   5   4  152.98   12.40
   3  -5  -4  162.18   12.80
   3  -5  -4  136.39   10.50
  -3   4   4 1184.78   85.59
  -3   4   4 1378.16   99.59
   3  -4  -4 1358.76   98.29
   3  -4  -4 1198.08   86.49
  -3   3   4  225.38   16.80
  -3   3   4  207.78   15.70
   3  -3  -4  194.68   15.00
  -3   2   4  489.05   35.60
  -3   2   4  481.25   35.30
   3  -2  -4  477.15   34.90
   3  -2  -4  486.15   35.40
  -3   1   4  331.77   24.50
  -3   1   4  264.67   19.60
   3  -1  -4  283.77   21.10
   3  -1  -4  267.67   19.70
  -3   0   4    0.30    2.60
  -3   0   4    1.60    2.60
   3   0  -4    3.10    2.10
   3   0  -4   -0.40    3.90
  -3  -1   4  256.87   18.90
  -3  -1   4  283.67   20.90
   3   1  -4  280.47   20.80
   3   1  -4  276.47   20.30
  -3  -2   4  440.16   32.10
  -3  -2   4  539.65   39.30
   3   2  -4  475.95   34.60
   3   2  -4  517.55   37.70
   3   3  -4  156.58   12.10
   3   3  -4  199.28   15.00
  -3  -4   4 1433.06  103.59
  -3  -4   4 1261.47   91.19
   3   4  -4 1473.55  106.49
   3   4  -4 1236.78   89.39
  -3  -5   4  192.78   14.70
  -3  -5   4  180.18   13.60
   3   5  -4  123.79    9.60
   3   5  -4  138.29   10.60
  -3  -6   4   28.60    3.50
  -3  -6   4   21.40    3.80
   3   6  -4   39.00    3.90
  -3  -7   4   60.49    5.90
  -3  -7   4   54.89    4.90
   3   7  -4   53.09    5.30
   3   7  -4   56.79    5.30
  -3  -8   4  230.58   17.40
  -3  -8   4  181.18   13.90
  -3  -9   4 1052.49   76.29
  -3  -9   4 1108.09   80.19
   3   9  -4  986.60   71.39
   3   9  -4 1072.99   77.59
  -3 -10   4    3.40    3.80
  -3 -10   4    3.50    3.70
   3  10  -4    0.90    2.10
   3  10  -4    1.10    3.50
  -3 -11   4  437.96   32.40
  -3 -11   4  462.05   33.90
   3  11  -4  417.16   30.50
   3  11  -4  440.06   32.20
   3  12  -4   49.30    5.60
   3  12  -4   70.49    6.10
  -3 -13   4 1059.09   76.99
  -3 -13   4 1104.39   79.89
   3  13  -4 1292.97   93.39
   3  13  -4 1197.48   86.69
  -3 -14   4   85.49    8.20
  -3 -14   4  109.39    9.10
   3  14  -4  156.28   11.90
   3  14  -4  121.19   10.00
  -3 -15   4  199.58   15.80
  -3 -15   4  212.08   16.20
   3  15  -4  237.18   17.60
   3  15  -4  223.88   17.50
  -3 -16   4   68.59    8.40
  -3 -16   4   75.89    7.20
   3  16  -4   88.29    7.70
   3  16  -4   76.39    7.90
  -3 -17   4   92.19    9.60
  -3 -17   4   64.89    6.40
   3  17  -4   79.79    7.50
   3  17  -4   67.39    7.20
  -3 -18   4    3.90    3.80
  -3 -18   4   11.20    6.60
   3  18  -4   10.00    4.60
   3  18  -4    3.90    4.20
  -3 -19   4   80.99    8.30
  -3 -19   4   90.89   10.00
   3  19  -4   83.29    8.00
   3  19  -4   85.49    8.30
  -3 -20   4  102.59   10.90
  -3 -20   4   92.49    9.50
   3  20  -4   86.49    9.50
   3  20  -4   98.29    9.40
  -3 -21   4   11.10    7.90
   3  21  -4    9.60    8.10
   3  21  -4    2.70    5.60
  -3 -22   4    3.50    8.70
  -3 -22   4   14.80    8.00
   3  22  -4    9.50    7.00
   3  22  -4   11.10    7.50
  -3 -23   4  -17.40    9.60
  -3 -23   4   -2.90   11.70
   3  23  -4    2.40    6.50
   3  23  -4    2.20    6.20
  -3 -24   4   37.90   11.80
  -3 -24   4   31.60    8.70
   3  24  -4   43.80    8.50
   3  24  -4   30.60    5.60
  -3 -25   4   13.30    8.40
  -3 -25   4   16.80   10.50
   3  25  -4   24.00    9.10
   3  25  -4   25.80    5.90
  -3 -26   4   38.30   12.40
  -3 -26   4   27.30    9.30
   3  26  -4   47.00   10.00
   3  26  -4   34.40    6.90
  -3 -27   4  104.99   12.60
  -3 -27   4   97.19   13.70
   3  27  -4   85.89    8.60
   3  27  -4  106.69   13.00
  -3 -28   4   46.60   12.70
  -3 -28   4   14.90   10.50
   3  28  -4   12.40    9.80
   3  28  -4   37.00    7.70
  -3  26   5   82.39   10.10
  -3  26   5   79.19   11.90
   3 -26  -5   69.09   10.20
   3 -26  -5   95.49   10.60
  -3  25   5    8.10   10.90
  -3  25   5   26.50    9.60
   3 -25  -5   23.10    8.60
   3 -25  -5   10.80    7.60
  -3  24   5   64.49   13.90
  -3  24   5   24.40    8.20
   3 -24  -5   48.90    5.80
   3 -24  -5   38.90    9.40
  -3  23   5   32.90    7.10
  -3  23   5   46.20    9.80
   3 -23  -5   35.20   10.10
   3 -23  -5   36.20    5.90
  -3  22   5   12.60    9.50
  -3  22   5   -5.80    8.80
   3 -22  -5    4.20    7.30
  -3  21   5   80.09    9.70
  -3  21   5   87.39    9.00
   3 -21  -5   91.29   11.50
   3 -21  -5   83.59    8.50
  -3  20   5   37.70    5.90
  -3  20   5   26.00    9.30
   3 -20  -5   35.80    7.50
   3 -20  -5   35.30    8.10
  -3  19   5   57.59    7.50
  -3  19   5   68.49    8.20
   3 -19  -5   55.09    9.10
   3 -19  -5   69.99    7.20
  -3  18   5   26.00    5.80
  -3  18   5   31.00    7.50
   3 -18  -5   29.70    8.80
   3 -18  -5   22.00    4.40
  -3  17   5  231.68   18.00
  -3  17   5  242.68   19.00
   3 -17  -5  224.18   19.10
   3 -17  -5  200.98   15.20
  -3  16   5   83.69    8.50
  -3  16   5   88.89    8.90
   3 -16  -5   91.29   10.70
   3 -16  -5   93.19    8.40
  -3  15   5    3.30    5.70
  -3  15   5    7.80    5.00
   3 -15  -5   -6.50    6.40
   3 -15  -5   -0.50    6.00
  -3  14   5  378.76   28.00
  -3  14   5  351.66   26.30
   3 -14  -5  350.56   26.60
   3 -14  -5  418.66   31.20
  -3  13   5    5.30    5.50
  -3  13   5    7.10    4.10
   3 -13  -5    0.10    4.10
   3 -13  -5    3.70    6.00
  -3  12   5   42.20    5.20
  -3  12   5   37.90    5.90
   3 -12  -5   40.00    7.80
   3 -12  -5   36.70    5.30
  -3  11   5   12.70    5.00
  -3  11   5   21.30    6.00
   3 -11  -5   15.50    7.00
   3 -11  -5   15.80    5.80
  -3  10   5   73.19    7.90
  -3  10   5   78.59    7.50
   3 -10  -5   69.79    7.00
   3 -10  -5   77.49    9.00
  -3   9   5  474.05   35.30
  -3   9   5  493.95   36.10
   3  -9  -5  522.65   38.90
   3  -9  -5  528.15   38.60
  -3   8   5   36.60    7.30
  -3   8   5   22.30    3.80
   3  -8  -5   20.60    5.90
   3  -8  -5   30.70    4.10
  -3   7   5    0.10    3.20
  -3   7   5   -4.00    5.40
   3  -7  -5   -0.90    5.60
   3  -7  -5   -4.60    4.00
  -3   6   5  177.28   14.20
  -3   6   5  148.59   11.60
   3  -6  -5  152.58   12.00
   3  -6  -5  160.08   13.30
  -3   5   5   15.10    5.20
  -3   5   5   16.70    3.60
   3  -5  -5    9.50    3.30
   3  -5  -5   14.20    5.60
  -3   4   5   62.79    7.30
  -3   4   5   53.19    6.10
   3  -4  -5   42.70    5.10
   3  -4  -5   46.70    6.40
  -3   3   5  350.76   26.30
   3  -3  -5  320.67   24.10
  -3   2   5   34.70    4.60
  -3   2   5   25.40    3.60
   3  -2  -5   20.60    4.60
   3  -2  -5   34.90    4.80
  -3   1   5 1103.19   80.09
  -3   1   5 1113.49   80.59
   3  -1  -5 1248.18   90.59
   3  -1  -5 1057.89   76.59
   3   0  -5  648.24   47.20
  -3  -1   5  998.70   72.29
   3   1  -5  906.91   65.79
   3   1  -5 1155.78   83.89
  -3  -2   5   28.60    5.10
  -3  -3   5  309.17   23.10
  -3  -4   5   31.90    4.00
   3   4  -5   38.60    5.00
  -3  -5   5    6.20    4.60
  -3  -5   5   12.80    4.50
   3   5  -5    8.80    5.40
   3   5  -5    6.80    3.60
  -3  -6   5  151.68   12.30
  -3  -6   5  144.09   11.50
   3   6  -5  132.49   10.60
   3   6  -5  137.99   10.90
  -3  -7   5   -1.20    2.90
  -3  -7   5    2.90    4.60
   3   7  -5    0.20    3.00
   3   7  -5    2.10    3.10
  -3  -8   5   22.00    5.00
  -3  -8   5   15.60    3.50
   3   8  -5   27.00    3.90
   3   8  -5   24.20    4.00
  -3  -9   5  473.65   35.20
  -3  -9   5  453.65   33.40
   3   9  -5  454.65   33.60
   3   9  -5  461.05   33.80
  -3 -10   5   56.69    6.60
  -3 -10   5   48.60    6.00
   3  10  -5   41.30    4.30
   3  10  -5   40.10    5.60
  -3 -11   5   12.20    4.50
  -3 -11   5   10.10    4.20
   3  11  -5   17.50    3.50
   3  11  -5    4.70    3.80
  -3 -12   5   41.50    6.00
  -3 -12   5   38.20    4.80
   3  12  -5   48.40    6.00
   3  12  -5   41.30    3.90
  -3 -13   5   14.30    5.10
[truncated: 290,372 more chars]
