# Supplementary material for: Threefold helical assembly via hy­droxy hydrogen bonds: the 2:1 co-crystal of bi­cyclo­[3.3.0]octane-endo-3,endo-7-diol and bi­cyclo­[3.3.0]octane-endo-3,exo-7-diol
Source: Acta Crystallogr E Crystallogr Commun. 2021 Feb 19;77(Pt 3):270–6. doi: 10.1107/S2056989021001730 (PMC8061109; doi:10.1107/S2056989021001730)
Supplement: Supplementary file 2 [file e-77-00270-Isup3.cml]

<?xml version="1.0" ?>
<cml>
<molecule id="m1">
  <atomArray>
    <atom id="a1" elementType="C"
          x2="-4.840000152587891" y2="1.6949922452408135" />
    <atom id="a2" elementType="C"
          x2="-6.085866481604917" y2="0.7897756467288133" />
    <atom id="a3" elementType="C"
          x2="-5.610004064217698" y2="-0.6747717931910806" />
    <atom id="a4" elementType="C"
          x2="-4.069996240958083" y2="-0.6747717931910806" />
    <atom id="a5" elementType="C"
          x2="-3.5941338235708624" y2="0.7897756467288133" />
    <atom id="a6" elementType="C"
          x2="-2.8241970915472745" y2="-1.579939580612188" />
    <atom id="a7" elementType="C"
          x2="-1.5782835707464056" y2="-0.6747746263710281" />
    <atom id="a8" elementType="C"
          x2="-2.0541081643022814" y2="0.7897851027711154" />
    <atom id="a9" elementType="C"
          x2="3.575000047683716" y2="2.1349922428566277" />
    <atom id="a10" elementType="C"
          x2="2.3291337186666894" y2="1.2297756443446275" />
    <atom id="a11" elementType="C"
          x2="2.8049961360539086" y2="-0.2347717955752664" />
    <atom id="a12" elementType="C"
          x2="4.345003959313523" y2="-0.2347717955752664" />
    <atom id="a13" elementType="C"
          x2="4.820866376700744" y2="1.2297756443446275" />
    <atom id="a14" elementType="C"
          x2="5.590803108724332" y2="-1.1399395829963739" />
    <atom id="a15" elementType="C"
          x2="6.836716629525201" y2="-0.23477462875521393" />
    <atom id="a16" elementType="C"
          x2="6.360892035969325" y2="1.2297851003869296" />
    <atom id="a17" elementType="C"
          x2="0.33000001311302185" y2="-3.145007668928498" />
    <atom id="a18" elementType="C"
          x2="-0.9158663159040046" y2="-4.050224267440498" />
    <atom id="a19" elementType="C"
          x2="-0.44000389851678534" y2="-5.514771707360392" />
    <atom id="a20" elementType="C"
          x2="1.100003924742829" y2="-5.514771707360392" />
    <atom id="a21" elementType="C"
          x2="1.57586634213005" y2="-4.050224267440498" />
    <atom id="a22" elementType="C"
          x2="2.3458030932286222" y2="-6.419939468528245" />
    <atom id="a23" elementType="C"
          x2="3.591716594954566" y2="-5.514774488031422" />
    <atom id="a24" elementType="C"
          x2="3.1158919705354013" y2="-4.050214768916532" />
    <atom id="a25" elementType="O"
          x2="8.170395751353237" y2="-1.004774628755214" />
    <atom id="a26" elementType="O"
          x2="0.8416079461815242" y2="1.6283569738025099" />
    <atom id="a27" elementType="O"
          x2="-0.09075779826124042" y2="-1.07335595582891" />
    <atom id="a28" elementType="O"
          x2="-7.419545603432953" y2="1.5597756467288137" />
    <atom id="a29" elementType="O"
          x2="-2.40339208838917" y2="-3.651642937982616" />
    <atom id="a30" elementType="O"
          x2="5.1317165949545664" y2="-5.514774488031422" />
    <atom id="a31" elementType="H"
          x2="4.820866376700744" y2="2.7697756443446275" />
    <atom id="a32" elementType="H"
          x2="3.5750039593135234" y2="-1.5684509174033021" />
    <atom id="a33" elementType="H"
          x2="1.9744476715879324" y2="-2.562698494955333" />
    <atom id="a34" elementType="H"
          x2="0.011059481715545827" y2="-6.603716150387675" />
    <atom id="a35" elementType="H"
          x2="-2.824133823570862" y2="2.123454768556849" />
    <atom id="a36" elementType="H"
          x2="-4.069996240958083" y2="-2.2147717931910806" />
  </atomArray>
  <bondArray>
    <bond atomRefs2="a1 a2" order="1" />
    <bond atomRefs2="a1 a5" order="1" />
    <bond atomRefs2="a2 a3" order="1" />
    <bond atomRefs2="a3 a4" order="1" />
    <bond atomRefs2="a4 a6" order="1" />
    <bond atomRefs2="a5 a4" order="1" />
    <bond atomRefs2="a5 a8" order="1" />
    <bond atomRefs2="a6 a7" order="1" />
    <bond atomRefs2="a7 a8" order="1" />
    <bond atomRefs2="a9 a10" order="1" />
    <bond atomRefs2="a9 a13" order="1" />
    <bond atomRefs2="a10 a11" order="1" />
    <bond atomRefs2="a11 a12" order="1" />
    <bond atomRefs2="a12 a14" order="1" />
    <bond atomRefs2="a13 a12" order="1" />
    <bond atomRefs2="a13 a16" order="1" />
    <bond atomRefs2="a14 a15" order="1" />
    <bond atomRefs2="a15 a16" order="1" />
    <bond atomRefs2="a17 a18" order="1" />
    <bond atomRefs2="a17 a21" order="1" />
    <bond atomRefs2="a18 a19" order="1" />
    <bond atomRefs2="a19 a20" order="1" />
    <bond atomRefs2="a20 a22" order="1" />
    <bond atomRefs2="a21 a20" order="1" />
    <bond atomRefs2="a21 a24" order="1" />
    <bond atomRefs2="a22 a23" order="1" />
    <bond atomRefs2="a23 a24" order="1" />
    <bond atomRefs2="a15 a25" order="1">
      <bondStereo>W</bondStereo>
    </bond>
    <bond atomRefs2="a10 a26" order="1">
      <bondStereo>H</bondStereo>
    </bond>
    <bond atomRefs2="a7 a27" order="1">
      <bondStereo>H</bondStereo>
    </bond>
    <bond atomRefs2="a2 a28" order="1">
      <bondStereo>H</bondStereo>
    </bond>
    <bond atomRefs2="a18 a29" order="1">
      <bondStereo>H</bondStereo>
    </bond>
    <bond atomRefs2="a23 a30" order="1">
      <bondStereo>H</bondStereo>
    </bond>
    <bond atomRefs2="a13 a31" order="1">
      <bondStereo>W</bondStereo>
    </bond>
    <bond atomRefs2="a12 a32" order="1">
      <bondStereo>W</bondStereo>
    </bond>
    <bond atomRefs2="a21 a33" order="1">
      <bondStereo>W</bondStereo>
    </bond>
    <bond atomRefs2="a20 a34" order="1">
      <bondStereo>W</bondStereo>
    </bond>
    <bond atomRefs2="a5 a35" order="1">
      <bondStereo>W</bondStereo>
    </bond>
    <bond atomRefs2="a4 a36" order="1">
      <bondStereo>W</bondStereo>
    </bond>
  </bondArray>
</molecule>
</cml>
