# Supplementary material for: Threefold helical assembly via hy­droxy hydrogen bonds: the 2:1 co-crystal of bi­cyclo­[3.3.0]octane-endo-3,endo-7-diol and bi­cyclo­[3.3.0]octane-endo-3,exo-7-diol
Source: Acta Crystallogr E Crystallogr Commun. 2021 Feb 19;77(Pt 3):270–6. doi: 10.1107/S2056989021001730 (PMC8061109; doi:10.1107/S2056989021001730)
Supplement: Supplementary file 3 [file e-77-00270-Isup3.hkl]

data_I                                                                          
_shelx_title ' syn_isa9_a.res in P2(1)/n'                                       
_shelx_refln_list_code          4                                               
_shelx_F_calc_maximum       80.86                                               
_exptl_crystal_F_000       468.00                                               
_reflns_d_resolution_high  0.8107                                               
                                                                                
loop_                                                                           
 _space_group_symop_operation_xyz                                               
 'x, y, z'                                                                      
 '-x+1/2, y+1/2, -z+1/2'                                                        
 '-x, -y, -z'                                                                   
 'x-1/2, -y-1/2, z-1/2'                                                         
                                                                                
_cell_length_a     6.2758                                                       
_cell_length_b    23.6912                                                       
_cell_length_c     7.7761                                                       
_cell_angle_alpha  90.000                                                       
_cell_angle_beta   91.213                                                       
_cell_angle_gamma  90.000                                                       
                                                                                
_shelx_F_squared_multiplier     1.000                                           
                                                                                
loop_                                                                           
 _refln_index_h                                                                 
 _refln_index_k                                                                 
 _refln_index_l                                                                 
 _refln_F_squared_calc                                                          
 _refln_F_squared_meas                                                          
 _refln_F_squared_sigma                                                         
 _refln_observed_status                                                         
   2   0   0         52.85         56.51         2.51 o                         
   1   1   0        343.66        346.17        18.06 o                         
   2   1   0          0.14          0.82         0.22 o                         
   3   1   0          0.78          4.08         0.68 o                         
   4   1   0        330.89        332.67        17.08 o                         
   1   2   0        137.23        177.46         5.38 o                         
   2   2   0        281.39        320.82        10.37 o                         
   3   2   0        809.74        819.94        29.54 o                         
   4   2   0         41.24         50.59         3.29 o                         
   5   2   0         24.75         20.08         0.87 o                         
   2   3   0        445.39        445.90        12.02 o                         
   3   3   0        221.25        215.32        11.13 o                         
   4   3   0         28.07         38.81         1.48 o                         
   5   3   0         17.45         20.57         0.97 o                         
   6   3   0        118.44         87.69         4.61 o                         
   1   4   0         87.50        113.99         2.94 o                         
   2   4   0        815.28        874.35        33.57 o                         
   3   4   0        270.78        227.43         6.71 o                         
   4   4   0         28.43         24.59         1.03 o                         
   5   4   0         34.58         30.81         2.24 o                         
   6   4   0          0.14         -0.73         0.69 o                         
   1   5   0         84.28        113.89         3.72 o                         
   2   5   0        195.53        226.63         5.79 o                         
   3   5   0       1455.87       1515.86        45.87 o                         
   4   5   0        131.13        122.93         4.50 o                         
   5   5   0        762.61        791.98        28.52 o                         
   6   5   0          0.09          0.24         0.88 o                         
   7   5   0         51.99         29.40         1.75 o                         
   0   6   0         68.96         91.87         3.56 o                         
   1   6   0       1407.46       1359.18        56.53 o                         
   2   6   0        346.98        399.26        10.18 o                         
   3   6   0        921.80        986.74        25.13 o                         
   4   6   0        123.56        138.15         5.05 o                         
   5   6   0        601.79        545.75        19.70 o                         
   6   6   0        236.14        235.21         8.58 o                         
   7   6   0          0.00          0.93         0.86 o                         
   1   7   0       1151.00       1295.91        38.03 o                         
   2   7   0          1.58          2.97         0.51 o                         
   3   7   0        294.54        315.91         8.89 o                         
   4   7   0        710.25        647.70        20.69 o                         
   5   7   0        263.99        282.37        10.27 o                         
   6   7   0        117.00        122.47         4.59 o                         
   7   7   0         14.01         13.89         1.60 o                         
   0   8   0       1122.98       1161.46        43.08 o                         
   1   8   0         26.44         31.77         0.99 o                         
   2   8   0        495.23        526.94        15.43 o                         
   3   8   0         21.74         24.33         0.98 o                         
   4   8   0        377.63        362.60        10.69 o                         
   5   8   0         33.74         45.73         2.00 o                         
   6   8   0        132.54        157.95        19.54 o                         
   7   8   0         15.87         13.95         1.38 o                         
   1   9   0        117.58        124.07         3.25 o                         
   2   9   0        135.56        157.61         4.07 o                         
   3   9   0        185.11        193.27         4.97 o                         
   4   9   0         11.05         10.65         1.30 o                         
   5   9   0        562.33        563.68        32.97 o                         
   6   9   0          2.42          2.79         1.11 o                         
   7   9   0        117.07        110.58         4.29 o                         
   0  10   0        104.69        138.15         5.25 o                         
   1  10   0        556.17        639.07        16.28 o                         
   2  10   0        665.43        730.12        18.59 o                         
   3  10   0        180.79        213.00         5.47 o                         
   4  10   0        371.29        375.08        10.25 o                         
   5  10   0          0.36          2.50         0.59 o                         
   6  10   0         15.80         13.01         1.36 o                         
   7  10   0         23.97         28.16         2.43 o                         
   1  11   0         74.00         85.30         2.27 o                         
   2  11   0       2096.30       2207.63        66.11 o                         
   3  11   0         80.95         88.81         3.48 o                         
   4  11   0         35.35         29.69         1.13 o                         
   5  11   0          9.48          8.97         1.30 o                         
   6  11   0          2.05          0.59         1.33 o                         
   7  11   0          0.92         -2.56         2.45 o                         
   0  12   0         27.86         27.76         1.28 o                         
   1  12   0        232.32        263.93         6.78 o                         
   2  12   0        256.76        265.25        11.51 o                         
   3  12   0         21.06         26.96         1.79 o                         
   4  12   0        289.44        282.70         8.39 o                         
   5  12   0         72.83         76.36         2.10 o                         
   6  12   0          5.94          6.97         1.44 o                         
   7  12   0        197.60        212.61         7.89 o                         
   1  13   0        998.25        968.00        24.64 o                         
   2  13   0         42.49         43.10         1.27 o                         
   3  13   0         71.91         70.61         2.11 o                         
   4  13   0        253.04        232.67         9.96 o                         
   5  13   0         41.68         36.67         1.20 o                         
   6  13   0         12.13         15.10         1.63 o                         
   0  14   0         20.28         22.37         1.16 o                         
   1  14   0        566.91        584.19        22.21 o                         
   2  14   0         31.71         45.43         2.11 o                         
   3  14   0        355.46        339.64         8.73 o                         
   4  14   0          3.90          7.95         1.22 o                         
   5  14   0        198.40        176.33         4.59 o                         
   6  14   0          1.76          1.08         0.88 o                         
   1  15   0       1154.05       1183.60        46.59 o                         
   2  15   0         96.56         84.22         2.43 o                         
   3  15   0         11.74         16.40         0.89 o                         
   4  15   0        691.91        698.99        17.86 o                         
   5  15   0         40.99         49.06         1.54 o                         
   6  15   0         36.95         27.10         2.68 o                         
   0  16   0        380.89        384.33        13.92 o                         
   1  16   0         51.66         44.60         2.66 o                         
   2  16   0         32.75         30.98         1.30 o                         
   3  16   0        312.01        298.07        14.53 o                         
   4  16   0          5.01          4.06         0.79 o                         
   5  16   0         22.39         29.27         1.16 o                         
   6  16   0         37.20         34.29         1.37 o                         
   1  17   0         69.18         79.14         4.72 o                         
   2  17   0        116.18        120.84         3.90 o                         
   3  17   0         89.16         98.95         2.95 o                         
   4  17   0        170.66        174.12         4.59 o                         
   5  17   0         21.20         25.47         1.17 o                         
   6  17   0         10.40          9.96         1.08 o                         
   0  18   0         77.22         86.86         4.13 o                         
   1  18   0        257.67        258.25         7.15 o                         
   2  18   0        916.47        879.19        22.40 o                         
   3  18   0        181.35        201.35         6.68 o                         
   4  18   0          0.02          0.75         0.94 o                         
   5  18   0          7.13          7.20         1.17 o                         
   6  18   0          8.57         11.14         1.21 o                         
   1  19   0         30.01         31.26         1.15 o                         
   2  19   0        821.59        757.44        26.22 o                         
   3  19   0         55.40         55.95         1.74 o                         
   4  19   0         49.52         59.86         1.93 o                         
   5  19   0          4.36          1.64         1.21 o                         
   0  20   0        721.18        691.96        25.03 o                         
   1  20   0         96.27        109.76         2.99 o                         
   2  20   0        654.78        647.31        16.54 o                         
   3  20   0         20.74         20.26         1.07 o                         
   4  20   0          5.66          1.07         1.04 o                         
   5  20   0         18.67         19.38         1.24 o                         
   1  21   0        372.00        388.91        10.01 o                         
   2  21   0        502.36        481.66        12.35 o                         
   3  21   0          2.15          2.38         0.93 o                         
   4  21   0          1.89          1.82         1.14 o                         
   5  21   0          6.18          2.62         1.11 o                         
   0  22   0        854.50        783.68        28.34 o                         
   1  22   0         67.62         73.16         2.30 o                         
   2  22   0         67.45         78.23         2.40 o                         
   3  22   0         75.19         84.07         2.42 o                         
   4  22   0         33.38         27.35         1.44 o                         
   5  22   0         81.12         78.96         2.41 o                         
   1  23   0          0.40          1.78         0.96 o                         
   2  23   0         47.32         51.29         1.81 o                         
   3  23   0        100.66        101.70         2.87 o                         
   4  23   0          6.02          6.37         1.18 o                         
   0  24   0        300.08        308.53        13.50 o                         
   1  24   0         34.78         37.40         1.67 o                         
   2  24   0         88.24         75.66         2.23 o                         
   3  24   0         49.62         58.00         2.06 o                         
   4  24   0         31.96         29.15         1.43 o                         
   1  25   0          3.83          3.87         0.88 o                         
   2  25   0         92.85        104.37         2.91 o                         
   3  25   0        175.32        173.72         4.65 o                         
   4  25   0         35.33         37.13         1.92 o                         
   0  26   0          0.64          1.13         1.37 o                         
   1  26   0         60.43         55.07         1.95 o                         
   2  26   0        128.33        122.91         3.43 o                         
   3  26   0         31.01         29.50         1.48 o                         
   1  27   0         48.10         40.96         1.57 o                         
   2  27   0        140.49        145.40         3.99 o                         
   0  28   0          8.48         11.40         1.73 o                         
   1  28   0         99.52         93.42         2.88 o                         
   2  28   0         84.01         73.72         2.64 o                         
   5   0   1        218.58        209.06         7.59 o                         
  -4   1   1        238.22        189.57         6.86 o                         
  -3   1   1        410.60        528.83        19.15 o                         
  -2   1   1          6.85          8.13         0.31 o                         
   2   1   1        699.26        764.07        19.42 o                         
   3   1   1        231.37        286.38         7.31 o                         
   4   1   1         14.11         18.85         0.69 o                         
   5   1   1          5.56          8.15         0.47 o                         
   6   1   1         46.32         36.57         2.79 o                         
  -5   2   1        106.62         81.74         4.26 o                         
  -4   2   1          1.58          3.56         0.37 o                         
  -2   2   1       1123.36       1172.03        65.18 o                         
   1   2   1        727.24        703.71        31.23 o                         
   2   2   1       1582.76       1439.79       103.79 o                         
   3   2   1        117.82        126.07         3.25 o                         
   4   2   1        947.17        950.57        24.23 o                         
   5   2   1        379.96        351.03        12.70 o                         
   6   2   1        222.07        198.31         7.22 o                         
  -5   3   1         32.05         34.79         1.40 o                         
  -4   3   1          0.11          0.77         0.44 o                         
  -3   3   1         14.49         13.77         0.54 o                         
  -2   3   1       1517.15       1574.30        65.48 o                         
  -1   3   1       1212.42       1205.21        95.83 o                         
   1   3   1         18.08         34.61         1.02 o                         
   2   3   1        705.51        667.84        17.01 o                         
   3   3   1        329.82        376.78         9.62 o                         
   4   3   1         62.39         70.11         2.42 o                         
   5   3   1         58.32         72.59         2.87 o                         
   6   3   1          5.97          6.49         0.72 o                         
  -6   4   1         65.64         48.83         4.55 o                         
  -5   4   1        307.97        322.55        11.69 o                         
  -4   4   1          0.33          1.19         0.54 o                         
  -3   4   1        190.22        183.13         5.04 o                         
  -2   4   1        871.34        918.16        26.09 o                         
  -1   4   1       1859.01       1894.86       136.45 o                         
   1   4   1         95.13        102.69         2.67 o                         
   2   4   1        243.43        241.59         6.19 o                         
   3   4   1          6.52          5.63         0.34 o                         
   4   4   1        384.50        349.86        13.94 o                         
   5   4   1          9.99         14.09         0.92 o                         
   6   4   1         75.03         82.92         3.15 o                         
   7   4   1          0.44          0.54         0.84 o                         
  -6   5   1         14.64         13.82         0.93 o                         
  -5   5   1         15.64         16.56         0.96 o                         
  -4   5   1         12.49         11.31         0.70 o                         
  -3   5   1         40.92         24.79         2.62 o                         
  -2   5   1       1510.90       1713.06        87.28 o                         
  -1   5   1       1389.64       1610.98        47.34 o                         
   1   5   1         64.07         65.90         1.75 o                         
   2   5   1        419.72        493.31        13.08 o                         
   3   5   1        338.89        369.73         9.43 o                         
   4   5   1        117.46        102.68         3.07 o                         
   5   5   1        194.29        193.56         7.08 o                         
   6   5   1        598.32        563.17        20.38 o                         
   7   5   1          0.00         -0.70         0.80 o                         
  -7   6   1          0.01         -2.15         1.90 o                         
  -6   6   1        381.11        389.60        14.12 o                         
  -5   6   1        195.37        191.16         7.00 o                         
  -4   6   1        270.87        217.03        12.33 o                         
  -3   6   1        174.55        206.07         5.35 o                         
  -2   6   1        927.29       1027.47        26.15 o                         
  -1   6   1        324.32        388.53        12.08 o                         
   0   6   1        127.57        151.50         4.71 o                         
   1   6   1        736.49        824.13        20.98 o                         
   3   6   1        724.70        833.82        21.24 o                         
   4   6   1         34.91         41.98         1.52 o                         
   5   6   1          3.53          4.26         0.92 o                         
   6   6   1         53.09         61.35         2.55 o                         
   7   6   1         71.54         76.51         3.00 o                         
  -7   7   1         10.98          8.35         1.14 o                         
  -6   7   1         32.65         36.09         2.47 o                         
  -5   7   1         17.46         17.24         1.86 o                         
  -4   7   1        197.08        192.78         4.96 o                         
  -3   7   1        231.96        237.51         6.74 o                         
  -2   7   1        662.17        750.68        19.11 o                         
  -1   7   1        236.60        252.18         6.97 o                         
   0   7   1        388.12        440.77        11.26 o                         
   1   7   1       2033.73       2109.35        82.05 o                         
   2   7   1        379.26        466.52        16.45 o                         
   3   7   1         30.45         32.14         2.86 o                         
   4   7   1          0.01          0.89         0.44 o                         
   5   7   1        141.93        169.62         6.27 o                         
   6   7   1         10.84         18.45         1.38 o                         
   7   7   1          8.36          8.50         1.17 o                         
  -7   8   1         13.06         14.04         1.90 o                         
  -6   8   1         11.16          9.97         1.13 o                         
  -5   8   1        539.15        589.37        21.62 o                         
  -4   8   1        123.49        117.82         4.30 o                         
  -3   8   1         16.09         15.80         1.66 o                         
  -2   8   1          0.13          2.49         0.41 o                         
   0   8   1        146.25        169.31         4.67 o                         
   1   8   1        497.39        550.41        15.02 o                         
   2   8   1         15.44         15.39         0.58 o                         
   3   8   1          0.33          3.28         0.68 o                         
   4   8   1         87.98         99.88         2.65 o                         
   5   8   1        308.60        285.65         8.85 o                         
   6   8   1         10.10         10.97         1.25 o                         
   7   8   1         16.88         16.76         2.16 o                         
  -7   9   1          7.50          6.44         1.26 o                         
  -6   9   1        108.77        104.83         5.64 o                         
  -5   9   1        248.21        289.04        10.54 o                         
  -4   9   1         68.63         68.14         2.12 o                         
  -3   9   1        295.03        322.15         8.25 o                         
  -2   9   1        714.81        695.60        20.46 o                         
  -1   9   1        156.18        186.61         6.02 o                         
   0   9   1        499.45        556.18        14.19 o                         
   1   9   1       2558.15       2802.52       122.82 o                         
   2   9   1        685.07        736.16        18.76 o                         
   3   9   1       2133.68       2152.41        54.77 o                         
   4   9   1        702.47        640.58        20.53 o                         
   5   9   1         11.51          9.65         0.66 o                         
   6   9   1        292.95        271.97         9.99 o                         
   7   9   1        124.19        131.34         6.34 o                         
  -7  10   1         85.43         91.82         4.58 o                         
  -6  10   1          6.85          9.43         1.24 o                         
  -5  10   1        223.36        195.72         8.63 o                         
  -4  10   1        183.16        183.76         4.75 o                         
  -3  10   1        175.89        192.88         5.72 o                         
  -2  10   1          0.66          2.57         0.45 o                         
  -1  10   1        632.58        649.88        16.56 o                         
   0  10   1         84.74        106.81         2.82 o                         
   1  10   1        242.41        261.22         6.72 o                         
   2  10   1          1.55          4.47         0.47 o                         
   3  10   1        202.21        215.70         5.56 o                         
   4  10   1        159.51        164.59         5.75 o                         
   5  10   1        575.13        539.73        13.78 o                         
   6  10   1        154.29        155.17         5.90 o                         
   7  10   1         54.41         58.34         2.87 o                         
  -7  11   1         35.42         34.91         2.85 o                         
  -6  11   1          4.22          8.45         1.32 o                         
  -5  11   1         48.93         53.58         2.11 o                         
  -4  11   1          1.48          3.76         0.55 o                         
  -3  11   1         10.67         16.63         0.64 o                         
  -2  11   1         43.71         37.86         1.14 o                         
  -1  11   1         89.31        105.49         3.83 o                         
   0  11   1         31.09         39.63         1.17 o                         
   1  11   1         52.05         82.68         2.22 o                         
   2  11   1         25.06         19.44         0.74 o                         
   3  11   1        333.65        315.35         8.09 o                         
   4  11   1          3.20          4.23         0.73 o                         
   5  11   1        170.83        158.84         5.17 o                         
   6  11   1         73.50         78.52         3.97 o                         
   7  11   1         42.44         44.29         2.41 o                         
  -7  12   1         29.88         30.94         2.03 o                         
  -6  12   1          0.00          1.71         1.29 o                         
  -5  12   1         47.05         36.20         2.42 o                         
  -4  12   1         67.30         70.01         3.65 o                         
  -3  12   1         13.92         21.56         1.43 o                         
  -2  12   1        632.41        625.33        15.95 o                         
  -1  12   1         21.47         20.56         0.77 o                         
   0  12   1         68.26         91.63         2.83 o                         
   1  12   1        112.85        123.27         3.26 o                         
   2  12   1         22.13         21.46         0.80 o                         
   3  12   1         85.05        106.06         3.99 o                         
   4  12   1        347.48        324.70        23.28 o                         
   5  12   1        368.59        331.03         8.50 o                         
   6  12   1          2.47          2.03         0.62 o                         
  -6  13   1         63.15         65.09         3.59 o                         
  -5  13   1         13.12         16.34         0.96 o                         
  -4  13   1       1015.17        973.92        28.89 o                         
  -3  13   1        208.50        193.97         5.01 o                         
  -2  13   1        127.37        119.65         3.65 o                         
  -1  13   1         84.52        100.14         2.66 o                         
   0  13   1         89.99         89.76         2.41 o                         
   1  13   1        157.94        166.98         4.35 o                         
   2  13   1         72.85         71.70         1.97 o                         
   3  13   1        151.13        166.96         6.67 o                         
   4  13   1       1102.59        913.01        23.23 o                         
   5  13   1         13.44         16.96         0.94 o                         
   6  13   1        455.99        343.13        37.66 o                         
  -6  14   1         62.44         69.58         2.95 o                         
  -5  14   1        222.97        233.62         6.68 o                         
  -3  14   1        296.13        255.97         6.59 o                         
  -2  14   1        485.75        486.11        14.34 o                         
  -1  14   1          4.68          7.90         0.61 o                         
   0  14   1        666.76        698.37        20.54 o                         
   1  14   1          5.61          6.40         0.60 o                         
   2  14   1         58.80         60.40         2.64 o                         
   3  14   1          0.30          0.55         0.69 o                         
   4  14   1        576.22        588.84        15.05 o                         
   5  14   1         24.17         26.14         1.10 o                         
   6  14   1        144.49        134.46         6.72 o                         
  -6  15   1         34.16         32.33         4.02 o                         
  -5  15   1        133.48        131.04         7.98 o                         
  -4  15   1        695.02        615.02        18.12 o                         
  -3  15   1         20.98         20.35         1.75 o                         
  -2  15   1          2.53          5.82         0.64 o                         
  -1  15   1        558.63        569.35        16.80 o                         
   0  15   1        386.10        376.12        11.12 o                         
   1  15   1        406.85        436.13        11.15 o                         
   2  15   1         75.04         95.37         3.56 o                         
   3  15   1        334.27        297.01         8.82 o                         
   4  15   1        412.31        384.96        14.37 o                         
   5  15   1         22.85         22.52         1.05 o                         
   6  15   1        128.20        122.00         5.96 o                         
  -6  16   1         94.38         91.49         3.29 o                         
  -5  16   1         15.08         15.80         1.27 o                         
  -4  16   1          0.00          1.20         0.90 o                         
  -3  16   1         24.60         28.02         1.36 o                         
  -2  16   1         54.90         55.53         1.84 o                         
  -1  16   1        105.07        104.76         3.62 o                         
   0  16   1        234.51        233.79         6.06 o                         
   1  16   1         84.86        106.20         3.06 o                         
   2  16   1         42.50         37.82         1.40 o                         
   3  16   1         49.25         45.64         1.89 o                         
   4  16   1        130.47        146.62         6.01 o                         
   5  16   1        109.66        108.55         2.99 o                         
   6  16   1        165.14        166.69         6.55 o                         
  -6  17   1         14.04         10.86         1.70 o                         
  -5  17   1         60.24         54.02         4.43 o                         
  -4  17   1        100.04         99.46         4.75 o                         
  -3  17   1         44.04         46.16         1.70 o                         
  -2  17   1         70.82         68.77         1.97 o                         
  -1  17   1         11.06         17.95         0.92 o                         
   0  17   1         50.22         64.37         3.09 o                         
   1  17   1        342.42        332.18         8.55 o                         
   2  17   1          0.26          1.84         0.78 o                         
   3  17   1          0.35          1.10         0.87 o                         
   4  17   1         99.75        106.19         3.23 o                         
   5  17   1         26.43         34.11         1.41 o                         
   6  17   1          1.36          0.96         1.05 o                         
  -6  18   1        319.04        282.96         8.05 o                         
  -5  18   1         71.50         69.25         2.42 o                         
  -4  18   1         11.73         14.92         1.74 o                         
  -3  18   1          5.12          5.66         0.79 o                         
  -2  18   1          1.01          2.13         0.68 o                         
  -1  18   1        727.87        665.60        18.07 o                         
   0  18   1         85.05         93.18         3.98 o                         
   1  18   1        121.08        119.28         3.78 o                         
   2  18   1        224.05        208.66         5.64 o                         
   3  18   1          1.41          4.78         0.85 o                         
   4  18   1        102.99        113.67         3.12 o                         
   5  18   1          2.54          1.40         1.08 o                         
   6  18   1         68.96         81.49         5.08 o                         
  -5  19   1        194.09        178.87         6.16 o                         
  -4  19   1         83.87         79.01         2.59 o                         
  -3  19   1        178.74        158.66         4.47 o                         
  -2  19   1         67.08         65.32         2.03 o                         
  -1  19   1        181.30        188.77         6.36 o                         
   0  19   1         33.53         35.16         1.52 o                         
   1  19   1        822.74        759.64        19.40 o                         
   2  19   1        140.26        141.83         4.75 o                         
   3  19   1        344.97        292.22         7.56 o                         
   4  19   1         12.80         18.21         1.08 o                         
   5  19   1         14.48         15.44         1.32 o                         
  -5  20   1         89.29         84.09         5.26 o                         
  -4  20   1          2.24          2.94         1.04 o                         
  -3  20   1          0.55          0.61         0.85 o                         
  -2  20   1         37.97         40.97         1.76 o                         
  -1  20   1       1130.12       1054.66        26.92 o                         
   0  20   1        356.62        343.27         8.89 o                         
   1  20   1       1645.65       1533.85        39.05 o                         
   2  20   1        289.79        274.29         7.11 o                         
   3  20   1         20.20         23.02         1.15 o                         
   4  20   1          0.01         -0.64         1.04 o                         
   5  20   1          9.33         14.76         1.34 o                         
  -5  21   1         31.47         33.13         1.75 o                         
  -4  21   1          7.61          8.15         1.26 o                         
  -3  21   1         47.01         42.83         3.05 o                         
  -2  21   1        117.81        115.40         3.13 o                         
  -1  21   1        174.57        186.60         5.73 o                         
   0  21   1         91.60        105.31         5.81 o                         
   1  21   1        149.87        142.52         4.37 o                         
   2  21   1          6.00          6.40         1.13 o                         
   3  21   1         70.08         69.67         2.13 o                         
   4  21   1         51.67         50.77         1.79 o                         
   5  21   1          7.01          6.50         1.31 o                         
  -5  22   1          6.00          5.95         1.33 o                         
  -4  22   1          3.91          4.44         1.24 o                         
  -3  22   1        468.56        376.25        11.54 o                         
  -2  22   1          0.15          1.73         0.88 o                         
  -1  22   1          4.69          4.80         0.83 o                         
   0  22   1          7.55          9.78         0.96 o                         
   1  22   1        289.91        275.83         8.28 o                         
   2  22   1         26.97         25.07         1.20 o                         
   3  22   1         22.92         28.31         1.28 o                         
   4  22   1         27.20         31.50         1.88 o                         
   5  22   1          5.15          9.05         1.63 o                         
  -4  23   1        102.10        110.29         3.17 o                         
  -3  23   1         28.42         31.62         1.41 o                         
  -2  23   1         19.52         21.77         1.20 o                         
  -1  23   1          8.20          6.24         0.91 o                         
   0  23   1         23.33         23.63         1.55 o                         
   1  23   1         20.80         25.84         1.23 o                         
   2  23   1        214.39        201.48         6.14 o                         
   3  23   1         28.41         31.58         2.12 o                         
   4  23   1          7.74          7.91         1.34 o                         
  -4  24   1         19.56         22.99         1.46 o                         
  -3  24   1          3.97          3.24         1.10 o                         
  -2  24   1          3.41          4.54         0.97 o                         
  -1  24   1        106.49        104.32         3.85 o                         
   0  24   1        192.96        173.13         6.75 o                         
   1  24   1        129.75        128.30         4.95 o                         
   2  24   1         18.12         16.64         1.16 o                         
   3  24   1         11.51         13.93         1.45 o                         
   4  24   1          1.19          0.87         1.36 o                         
  -3  25   1        117.19        117.86         3.32 o                         
  -2  25   1        147.74        146.13         3.97 o                         
  -1  25   1          3.52          4.50         1.02 o                         
   0  25   1         10.84         11.69         1.26 o                         
   1  25   1         45.54         45.49         2.52 o                         
   2  25   1          0.11         -0.52         1.18 o                         
   3  25   1          2.57          1.05         1.19 o                         
  -3  26   1        404.10        373.76        13.13 o                         
  -2  26   1         75.19         73.05         2.45 o                         
  -1  26   1          4.19          4.91         1.01 o                         
   0  26   1          0.10          0.04         1.13 o                         
   1  26   1         47.23         51.56         2.32 o                         
   2  26   1        117.77        118.34         3.34 o                         
   3  26   1          1.96         -0.43         1.20 o                         
  -2  27   1          0.65          2.71         1.34 o                         
  -1  27   1         21.36         22.38         1.29 o                         
   0  27   1         27.93         25.39         1.35 o                         
   1  27   1         19.57         22.36         1.31 o                         
   2  27   1        186.28        192.83         5.50 o                         
  -2  28   1         16.57         18.73         2.39 o                         
  -1  28   1          3.43          4.61         1.36 o                         
   0  28   1        196.00        193.14         5.94 o                         
   1  28   1         11.15          9.81         1.17 o                         
   2  28   1        129.50        131.73         3.70 o                         
   0  29   1         41.14         39.25         2.89 o                         
  -4   0   2        685.49        637.14        22.96 o                         
   2   0   2       1385.98       1395.13        50.24 o                         
   4   0   2        240.35        240.49         8.74 o                         
   6   0   2         12.34         13.45         0.87 o                         
  -5   1   2        277.12        232.09        12.58 o                         
  -4   1   2       1035.34        941.40        31.10 o                         
  -3   1   2        252.12        244.48         6.25 o                         
  -2   1   2        284.94        320.45         8.19 o                         
  -1   1   2        456.38        408.48        10.43 o                         
   0   1   2       2180.13       1976.66       100.56 o                         
   1   1   2        358.04        314.66         8.07 o                         
   2   1   2       1317.90       1313.49        33.46 o                         
   3   1   2        966.09        923.53        23.54 o                         
   4   1   2        164.67        190.30         4.90 o                         
   5   1   2          0.44          1.50         0.49 o                         
   6   1   2         31.62         32.66         1.09 o                         
   7   1   2          2.71          1.44         0.65 o                         
  -5   2   2        439.18        385.78        19.76 o                         
  -3   2   2        393.18        401.62        10.25 o                         
  -2   2   2       1153.89       1129.18        28.77 o                         
   0   2   2       6537.77       5582.96       401.75 o                         
   1   2   2         38.82         32.55         0.97 o                         
   2   2   2         63.33         68.91         1.86 o                         
   3   2   2         55.29         62.32         1.68 o                         
   4   2   2          3.42          4.63         0.41 o                         
   5   2   2         20.90         28.25         0.93 o                         
   6   2   2         65.75         70.44         1.97 o                         
   7   2   2        156.38        169.68         8.76 o                         
  -6   3   2         30.03         28.14         1.75 o                         
  -5   3   2        411.64        409.83        17.04 o                         
  -4   3   2        126.57        159.41         4.10 o                         
  -3   3   2        127.07        134.20         3.46 o                         
  -2   3   2        126.88        134.96         3.48 o                         
  -1   3   2        953.20        868.51        22.12 o                         
   0   3   2        751.57        710.86        18.15 o                         
   1   3   2       1273.69       1152.64        37.09 o                         
   2   3   2        626.53        605.98        15.45 o                         
   3   3   2         36.96         58.68         1.59 o                         
   4   3   2         40.77         48.12         1.34 o                         
   5   3   2          9.53         13.09         0.62 o                         
   6   3   2        423.80        402.60        14.25 o                         
   7   3   2         33.44         35.21         2.00 o                         
  -6   4   2        154.75        126.35         4.68 o                         
  -5   4   2         67.07         66.37         2.57 o                         
  -4   4   2        416.85        399.55        12.65 o                         
  -3   4   2        195.18        223.80         6.05 o                         
  -2   4   2         16.09         25.94         1.24 o                         
  -1   4   2        165.75        158.44         4.10 o                         
   0   4   2        176.13        177.32         4.58 o                         
   1   4   2        618.69        599.47        15.30 o                         
   2   4   2        219.40        214.72         6.39 o                         
   3   4   2          0.46          2.03         0.46 o                         
   4   4   2          4.06          4.82         0.50 o                         
   5   4   2         47.80         51.75         1.48 o                         
   6   4   2         47.77         42.85         1.52 o                         
   7   4   2        187.56        213.56         7.83 o                         
  -6   5   2         22.58         20.50         3.66 o                         
  -5   5   2        268.38        289.61        10.51 o                         
  -4   5   2         85.67         69.96         3.08 o                         
  -3   5   2        843.62        806.31        20.53 o                         
  -2   5   2        314.60        342.67         8.76 o                         
  -1   5   2        718.79        697.72        17.80 o                         
   0   5   2        928.73        963.07        24.54 o                         
   1   5   2       2593.48       2636.35        89.84 o                         
   2   5   2        156.21        167.71         4.97 o                         
   3   5   2        866.32        805.18        20.53 o                         
   4   5   2        194.76        190.67         4.91 o                         
   5   5   2         18.27         19.33         1.19 o                         
   6   5   2          0.04          0.31         0.85 o                         
   7   5   2          2.58          4.28         1.29 o                         
  -7   6   2         33.51         17.36         2.60 o                         
  -6   6   2         47.76         47.85         2.90 o                         
  -5   6   2         51.66         62.92         2.52 o                         
  -4   6   2          8.14          8.00         0.75 o                         
  -3   6   2       1149.74       1199.21        30.52 o                         
  -2   6   2        785.36        769.75        19.62 o                         
  -1   6   2        690.17        674.57        17.21 o                         
   0   6   2        290.84        344.90        10.20 o                         
   1   6   2          2.14          1.03         0.42 o                         
   2   6   2        207.18        229.12         6.13 o                         
   3   6   2        381.40        396.79        11.71 o                         
   4   6   2         16.60         11.38         0.63 o                         
   5   6   2       1106.66       1080.61        34.80 o                         
   6   6   2          0.02          0.73         0.54 o                         
   7   6   2         13.94         13.89         1.74 o                         
  -7   7   2         33.73         24.24         1.54 o                         
  -6   7   2          1.60          0.59         1.00 o                         
  -5   7   2        195.20        230.91         8.48 o                         
  -4   7   2         90.38         93.36         3.19 o                         
  -3   7   2        232.73        231.44         5.93 o                         
  -2   7   2         14.38         13.13         0.78 o                         
  -1   7   2          0.06          1.32         0.45 o                         
   0   7   2        315.86        360.74         9.25 o                         
   1   7   2        296.31        334.12         8.57 o                         
   2   7   2       1336.58       1324.96        33.73 o                         
   3   7   2          0.43          0.52         0.40 o                         
   4   7   2        364.63        367.41        10.06 o                         
   5   7   2         32.19         46.25         1.41 o                         
   6   7   2         66.80         69.07         4.28 o                         
   7   7   2         36.95         46.09         2.29 o                         
  -7   8   2          2.43          3.16         1.37 o                         
  -6   8   2         22.69         19.75         1.33 o                         
  -5   8   2         14.99         16.54         1.38 o                         
  -4   8   2        496.10        483.19        12.87 o                         
  -3   8   2         88.13         85.37         3.75 o                         
  -2   8   2        858.49        872.31        22.24 o                         
  -1   8   2       1606.47       1551.55        39.46 o                         
   0   8   2         53.84         67.11         2.43 o                         
   1   8   2         65.83         73.82         2.00 o                         
   2   8   2       1240.02       1175.81        29.93 o                         
   3   8   2          0.39          1.40         0.42 o                         
   4   8   2        459.23        440.49        12.80 o                         
   5   8   2          7.50          8.95         0.70 o                         
   6   8   2         81.42         79.24         3.03 o                         
   7   8   2         19.99         26.30         3.47 o                         
  -7   9   2         17.41         20.97         1.73 o                         
  -6   9   2         97.70         91.53         3.62 o                         
  -5   9   2          1.62          3.77         0.81 o                         
  -4   9   2        124.75        111.90         3.45 o                         
  -3   9   2        353.21        319.09         8.16 o                         
  -2   9   2         27.61         33.61         2.75 o                         
  -1   9   2        128.89        129.99         3.39 o                         
   0   9   2        538.51        552.52        17.69 o                         
   1   9   2       2217.29       2285.46        58.13 o                         
   2   9   2        216.17        218.20         5.95 o                         
   3   9   2         23.27         31.81         0.98 o                         
   4   9   2        587.46        527.62        15.55 o                         
   5   9   2          2.00          4.59         0.69 o                         
   6   9   2          3.36          5.41         0.75 o                         
   7   9   2          4.84         10.34         1.54 o                         
  -7  10   2          2.25          5.67         1.53 o                         
  -6  10   2         48.02         48.20         2.65 o                         
  -5  10   2          1.46          3.45         0.52 o                         
  -4  10   2        142.96        132.42         3.48 o                         
  -3  10   2        127.07        129.72         5.25 o                         
  -2  10   2         45.23         61.53         2.97 o                         
  -1  10   2         71.75         77.99         2.13 o                         
   0  10   2         40.86         60.86         1.79 o                         
   1  10   2        479.13        581.94        24.63 o                         
   2  10   2       1819.19       1794.27        45.59 o                         
   3  10   2        385.67        353.61         9.04 o                         
   4  10   2         23.01         22.66         0.94 o                         
   5  10   2        165.85        152.17         5.80 o                         
   6  10   2        502.23        466.28        11.94 o                         
   7  10   2          6.90          8.46         1.71 o                         
  -7  11   2        114.25        104.45         4.83 o                         
  -6  11   2          1.15          0.38         2.57 o                         
  -5  11   2        128.95        119.03         4.40 o                         
  -4  11   2         62.72         56.70         2.19 o                         
  -3  11   2        109.70        117.71         4.04 o                         
  -2  11   2         66.24         81.17         2.18 o                         
  -1  11   2        404.13        424.87        15.33 o                         
   0  11   2       1777.83       1805.46        81.70 o                         
   1  11   2        640.98        639.42        16.31 o                         
   2  11   2       1419.32       1391.58        35.31 o                         
   3  11   2         20.74         21.05         0.90 o                         
   4  11   2         10.96         12.89         1.23 o                         
   5  11   2          6.07          6.82         0.82 o                         
   6  11   2         44.98         48.33         1.51 o                         
  -6  12   2         55.69         55.41         2.61 o                         
  -5  12   2        123.29        113.72         3.04 o                         
  -4  12   2        149.45        133.37         5.75 o                         
  -3  12   2         44.19         52.65         2.64 o                         
  -2  12   2        218.99        220.04         6.34 o                         
  -1  12   2        486.72        511.01        15.07 o                         
   0  12   2          3.88         10.98         1.00 o                         
   1  12   2          3.91          8.15         1.18 o                         
   2  12   2         76.72         77.51         4.37 o                         
   3  12   2        417.93        397.86        11.48 o                         
   4  12   2          1.06          6.02         0.90 o                         
   5  12   2        105.89         96.65         2.67 o                         
   6  12   2         32.76         25.20         2.65 o                         
  -6  13   2          5.64          7.74         1.71 o                         
  -5  13   2          5.61          8.72         1.34 o                         
  -4  13   2         85.65         93.20         3.30 o                         
  -3  13   2        895.41        821.67        20.94 o                         
  -2  13   2         83.31         75.56         2.06 o                         
  -1  13   2        455.10        492.70        12.60 o                         
   0  13   2         44.31         67.24         1.95 o                         
   1  13   2       1178.64       1259.30        34.25 o                         
   2  13   2          3.85          4.14         0.56 o                         
   3  13   2        279.32        283.39         7.31 o                         
   4  13   2        366.81        346.93        12.90 o                         
   5  13   2        219.30        217.87         5.67 o                         
   6  13   2         14.65         14.77         1.42 o                         
  -6  14   2          4.99          6.22         1.95 o                         
  -5  14   2         44.30         41.39         2.11 o                         
  -4  14   2        469.68        452.83        11.60 o                         
  -3  14   2        192.44        205.50         5.45 o                         
  -2  14   2          1.86          4.65         0.78 o                         
  -1  14   2         45.91         47.65         2.61 o                         
   1  14   2         25.85         30.13         1.01 o                         
   2  14   2        282.55        296.57         8.81 o                         
   3  14   2        149.61        147.29         5.88 o                         
   4  14   2         56.60         57.63         1.81 o                         
   5  14   2          1.99          6.80         1.29 o                         
   6  14   2         90.56         93.55         2.65 o                         
  -6  15   2         31.26         29.68         1.86 o                         
  -5  15   2          5.83          7.14         0.88 o                         
  -4  15   2         68.25         69.57         2.48 o                         
  -3  15   2         80.45         70.57         4.22 o                         
  -2  15   2        317.16        311.01        11.72 o                         
  -1  15   2       1152.15       1099.13        27.97 o                         
   0  15   2        405.78        411.69        12.18 o                         
   1  15   2         28.76         33.92         1.20 o                         
   2  15   2          1.86          6.62         1.33 o                         
   3  15   2        234.06        213.31         7.12 o                         
   4  15   2         23.46         24.29         1.76 o                         
   5  15   2         60.60         50.40         1.70 o                         
   6  15   2        142.52        155.21         4.18 o                         
  -6  16   2          2.79          3.49         0.88 o                         
  -5  16   2          7.58         11.99         1.03 o                         
  -4  16   2        426.71        394.18        11.68 o                         
  -3  16   2        163.96        150.31         4.00 o                         
  -2  16   2         11.61         18.71         0.95 o                         
  -1  16   2        386.14        393.95        10.10 o                         
   0  16   2        191.41        199.28         6.92 o                         
   1  16   2          4.84         10.22         0.83 o                         
   2  16   2         29.10         31.00         1.39 o                         
   3  16   2         89.95         89.21         2.77 o                         
   4  16   2          5.86          8.51         0.98 o                         
   5  16   2         16.13         27.86         1.41 o                         
   6  16   2         84.73         85.71         5.56 o                         
  -6  17   2         32.85         29.62         2.21 o                         
  -5  17   2         13.15         13.07         1.16 o                         
  -4  17   2          2.59          2.99         0.85 o                         
  -3  17   2         93.48         88.47         4.82 o                         
  -2  17   2         23.66         30.48         1.22 o                         
  -1  17   2          5.78          8.93         0.89 o                         
   0  17   2        108.71        114.73         3.91 o                         
   1  17   2         61.34         79.92         3.01 o                         
   2  17   2         36.55         44.65         1.99 o                         
   3  17   2        248.41        237.31         7.79 o                         
   4  17   2         20.29         28.51         1.54 o                         
   5  17   2         39.46         37.79         1.50 o                         
   6  17   2          3.43          3.63         1.27 o                         
  -5  18   2          0.21         -0.25         1.11 o                         
  -4  18   2        141.68        133.15         3.60 o                         
  -3  18   2         38.71         39.69         1.61 o                         
  -2  18   2        945.70        903.69        23.06 o                         
  -1  18   2         81.76         82.24         2.36 o                         
   0  18   2        368.38        362.93        15.29 o                         
   1  18   2          6.99         16.94         1.88 o                         
   2  18   2         72.16         67.45         2.09 o                         
   3  18   2          0.10         -0.04         1.01 o                         
   4  18   2         80.28         95.57         3.52 o                         
   5  18   2          9.59         10.97         1.14 o                         
  -5  19   2         39.83         39.59         1.63 o                         
  -4  19   2         13.19         12.19         0.97 o                         
  -3  19   2        532.93        492.41        12.64 o                         
  -2  19   2       1615.06       1471.60        37.41 o                         
  -1  19   2          5.07          8.66         1.07 o                         
   0  19   2         36.39         42.43         1.84 o                         
   1  19   2         79.81         88.60         2.55 o                         
   2  19   2          4.88          8.90         1.27 o                         
   3  19   2        151.51        158.80         4.65 o                         
   4  19   2         89.43         91.34         3.04 o                         
   5  19   2         14.84         14.76         1.39 o                         
  -5  20   2          1.30          1.85         1.03 o                         
  -4  20   2         44.25         50.94         2.20 o                         
  -3  20   2          0.84          0.26         0.94 o                         
  -2  20   2        158.96        163.84         4.65 o                         
  -1  20   2        328.09        333.29         8.63 o                         
   0  20   2         28.20         38.94         2.23 o                         
   1  20   2         72.07         88.09         2.62 o                         
   2  20   2        712.76        604.46        15.48 o                         
   3  20   2         22.25         22.34         1.34 o                         
   4  20   2        147.33        121.63         3.36 o                         
   5  20   2          1.55          1.93         1.15 o                         
  -5  21   2         41.24         43.24         1.99 o                         
  -4  21   2          0.17          1.42         0.97 o                         
  -3  21   2         35.90         38.51         1.90 o                         
  -2  21   2        215.15        187.52         7.50 o                         
  -1  21   2         11.41         12.60         1.29 o                         
   0  21   2          0.36         -0.38         0.92 o                         
   1  21   2        478.46        466.73        16.18 o                         
   2  21   2         10.82         16.30         1.67 o                         
   3  21   2         47.47         42.01         1.69 o                         
   4  21   2         80.73         90.29         2.62 o                         
   5  21   2        100.02        105.60         3.09 o                         
  -4  22   2         33.00         31.38         1.47 o                         
  -3  22   2          4.22          4.05         1.07 o                         
  -2  22   2        324.91        331.99         8.59 o                         
  -1  22   2         68.31         66.87         2.21 o                         
   0  22   2        324.90        317.35         9.50 o                         
   1  22   2          1.44          0.35         1.15 o                         
   2  22   2         39.75         36.35         1.56 o                         
   3  22   2         11.76         15.32         1.50 o                         
   4  22   2          9.10         12.93         1.28 o                         
  -4  23   2         45.86         45.30         1.75 o                         
  -3  23   2        101.99         95.66         3.18 o                         
  -2  23   2         38.84         40.60         1.97 o                         
  -1  23   2        117.57        124.50         4.33 o                         
   0  23   2         63.14         72.34         2.37 o                         
   1  23   2        181.02        163.36         5.04 o                         
   2  23   2          6.21          6.00         1.26 o                         
   3  23   2          0.69          1.83         1.12 o                         
   4  23   2          3.93          6.15         1.41 o                         
  -4  24   2         61.42         59.51         2.13 o                         
  -3  24   2          1.07          1.50         1.01 o                         
  -2  24   2          0.20         -0.28         1.02 o                         
  -1  24   2         72.60         67.79         2.39 o                         
   0  24   2          0.90          3.02         1.05 o                         
   1  24   2         36.33         32.65         1.48 o                         
   2  24   2          6.92          8.50         1.11 o                         
   3  24   2        195.91        196.66         5.59 o                         
   4  24   2         50.83         54.79         2.30 o                         
  -3  25   2         70.82         77.17         3.38 o                         
  -2  25   2          0.44         -0.95         1.15 o                         
  -1  25   2         43.38         47.49         1.72 o                         
   0  25   2         46.04         40.59         1.65 o                         
   1  25   2          5.28          6.85         1.62 o                         
   2  25   2          0.02          0.60         1.20 o                         
   3  25   2          7.34         10.66         1.44 o                         
  -3  26   2         54.33         45.30         1.91 o                         
  -2  26   2         96.10         95.11         2.76 o                         
  -1  26   2         23.75         27.92         1.36 o                         
   0  26   2          0.09          1.06         1.07 o                         
   1  26   2          5.70          7.63         1.12 o                         
   2  26   2          0.94         -0.24         1.21 o                         
   3  26   2         30.24         33.38         1.74 o                         
  -2  27   2         41.72         42.71         2.45 o                         
  -1  27   2          7.88         12.01         1.25 o                         
   0  27   2          0.31          0.43         1.15 o                         
   1  27   2         34.96         37.10         1.66 o                         
   2  27   2         10.91         12.07         1.49 o                         
  -1  28   2        174.42        158.33         5.16 o                         
   0  28   2         77.13         79.89         5.53 o                         
   1  28   2         82.84         79.80         3.08 o                         
  -5   0   3          4.52          3.55         0.60 o                         
  -3   0   3        172.19        164.87         6.75 o                         
  -1   0   3         24.34         50.79         6.76 o                         
   3   0   3         97.45        106.55         4.27 o                         
   5   0   3        105.61        106.82         4.05 o                         
   7   0   3         61.30         69.34         2.74 o                         
  -6   1   3         13.81          7.07         0.82 o                         
  -5   1   3         42.30         38.89         2.68 o                         
  -4   1   3         54.87         53.01         1.79 o                         
  -3   1   3        146.20        163.19         4.63 o                         
  -2   1   3        682.42        648.15        16.56 o                         
  -1   1   3       2697.02       2558.44        65.13 o                         
   0   1   3         19.95         20.66         0.78 o                         
   1   1   3        675.30        671.01        17.16 o                         
   2   1   3         36.91         35.90         1.10 o                         
   3   1   3        821.35        724.35        18.48 o                         
   4   1   3        313.74        276.70        11.12 o                         
   5   1   3        345.54        331.09         8.50 o                         
   6   1   3         18.32         14.65         0.76 o                         
   7   1   3          1.82          1.57         0.68 o                         
  -6   2   3         47.45         39.61         1.62 o                         
  -5   2   3         34.87         34.58         1.01 o                         
  -4   2   3         14.64         22.37         1.19 o                         
  -3   2   3        741.00        632.85        16.14 o                         
  -2   2   3        906.12        773.61        22.79 o                         
  -1   2   3        550.93        506.56        13.02 o                         
   0   2   3          3.96          2.88         0.47 o                         
   1   2   3       1966.74       1925.28        49.02 o                         
   2   2   3        150.88        147.95         3.87 o                         
   3   2   3         46.36         55.52         2.04 o                         
   4   2   3        396.52        356.61         9.13 o                         
   5   2   3        285.38        270.42         6.96 o                         
   6   2   3          5.52          6.77         0.74 o                         
   7   2   3          6.88          7.47         0.70 o                         
  -6   3   3         14.74         10.75         1.27 o                         
  -5   3   3         25.78         27.02         0.91 o                         
  -4   3   3        114.61        116.20         3.22 o                         
  -3   3   3        936.57        876.70        22.34 o                         
  -2   3   3          3.12          3.09         0.43 o                         
  -1   3   3          2.48          9.98         1.01 o                         
   0   3   3         14.39         17.24         1.36 o                         
   1   3   3        498.19        506.07        12.95 o                         
   2   3   3        391.23        400.18        10.25 o                         
   3   3   3        177.66        178.31         4.63 o                         
   4   3   3          2.97          4.05         0.61 o                         
   5   3   3         71.09         63.16         2.43 o                         
   6   3   3          4.79          8.53         0.74 o                         
   7   3   3        114.60        108.66         2.92 o                         
  -6   4   3         11.20         14.61         1.07 o                         
  -5   4   3         17.86         13.56         0.87 o                         
  -4   4   3         82.89         81.70         2.74 o                         
  -3   4   3        236.49        238.84         6.13 o                         
  -2   4   3         29.27         23.38         1.66 o                         
  -1   4   3        131.08        123.89         4.96 o                         
   0   4   3       1029.09       1106.59        28.22 o                         
   1   4   3        121.73        147.73         3.87 o                         
   2   4   3       1744.65       1625.02        41.41 o                         
   3   4   3        255.11        239.68         6.17 o                         
   4   4   3        444.23        385.80         9.88 o                         
   5   4   3         79.35         71.58         2.09 o                         
   6   4   3          2.06          2.67         0.69 o                         
   7   4   3         41.43         51.14         2.11 o                         
  -7   5   3         13.29          7.70         1.61 o                         
  -6   5   3         99.82         86.16         3.32 o                         
  -5   5   3         42.78         44.37         1.69 o                         
  -4   5   3         10.30         16.03         1.09 o                         
  -3   5   3        170.79        147.11         3.82 o                         
  -2   5   3       3096.50       2852.25        77.56 o                         
  -1   5   3        460.33        484.23        13.25 o                         
   0   5   3          9.50         10.86         1.73 o                         
   1   5   3         35.51         41.27         1.33 o                         
   2   5   3        660.08        610.81        15.60 o                         
   3   5   3         59.67         64.51         1.77 o                         
   4   5   3          3.25          3.20         0.55 o                         
   5   5   3        157.41        141.40         3.72 o                         
   6   5   3         74.71         79.75         2.39 o                         
   7   5   3         79.06         83.59         2.89 o                         
  -7   6   3         17.63         13.84         1.19 o                         
  -6   6   3         28.24         37.84         2.55 o                         
  -5   6   3          3.84          7.97         0.58 o                         
  -4   6   3        132.61        153.67         4.01 o                         
  -3   6   3         22.16         19.16         0.87 o                         
  -2   6   3        425.84        387.89        16.25 o                         
  -1   6   3        263.95        272.43         7.02 o                         
   0   6   3        229.22        287.29         7.40 o                         
   1   6   3        577.16        624.52        15.98 o                         
   2   6   3          0.03          0.68         0.48 o                         
   3   6   3          8.09          7.11         0.55 o                         
   4   6   3         88.46         92.88         3.19 o                         
   5   6   3          1.19          0.92         0.67 o                         
   6   6   3        289.93        277.98         8.27 o                         
   7   6   3         48.59         57.21         3.71 o                         
  -7   7   3         13.10          9.04         1.22 o                         
  -6   7   3        216.93        200.85         7.60 o                         
  -5   7   3         78.69         75.91         2.10 o                         
  -4   7   3        170.10        154.57         4.35 o                         
  -3   7   3         36.42         32.88         1.31 o                         
  -2   7   3        584.66        584.33        14.93 o                         
  -1   7   3        471.91        498.92        12.77 o                         
   0   7   3         43.29         49.67         1.56 o                         
   1   7   3        139.99        130.81         3.46 o                         
   2   7   3        768.64        771.67        19.69 o                         
   3   7   3          1.21          4.18         0.51 o                         
   4   7   3         93.29         94.91         3.61 o                         
   5   7   3        486.37        478.18        13.07 o                         
   6   7   3         27.50         39.60         1.43 o                         
   7   7   3          7.27          9.83         0.95 o                         
  -7   8   3        108.89        102.02         4.08 o                         
  -6   8   3         25.97         30.84         3.31 o                         
  -5   8   3         33.47         40.82         2.01 o                         
  -4   8   3         23.59         33.07         1.53 o                         
  -3   8   3        182.80        199.63         5.15 o                         
  -2   8   3        110.88        107.63         3.65 o                         
  -1   8   3         11.31          9.25         0.97 o                         
   0   8   3        654.92        627.71        16.02 o                         
   1   8   3         60.70         66.31         2.13 o                         
   2   8   3         72.09         72.35         1.99 o                         
   3   8   3         25.36         27.26         1.21 o                         
   4   8   3        230.58        206.19         6.46 o                         
   5   8   3        580.89        543.35        13.89 o                         
   6   8   3         60.88         74.32         2.31 o                         
  -7   9   3         11.29         12.91         1.65 o                         
  -6   9   3         37.57         45.55         2.38 o                         
  -5   9   3          2.30          1.45         0.57 o                         
  -4   9   3        200.02        192.88         5.01 o                         
  -3   9   3          1.58          3.38         0.60 o                         
  -2   9   3         97.94         83.64         2.25 o                         
  -1   9   3        114.64        124.83         3.30 o                         
   0   9   3         92.13         98.92         2.85 o                         
   1   9   3       2551.68       2526.52        80.45 o                         
   2   9   3        245.94        236.76         6.32 o                         
   3   9   3        324.96        283.92         7.31 o                         
   4   9   3        269.94        227.06         8.71 o                         
   5   9   3         15.13         22.51         1.13 o                         
   6   9   3         30.69         28.73         1.21 o                         
  -6  10   3         20.13         19.15         2.09 o                         
  -5  10   3        136.14        115.60         3.65 o                         
  -4  10   3         88.04         87.06         2.40 o                         
  -3  10   3          8.09          8.63         0.64 o                         
  -2  10   3          4.50          5.44         0.66 o                         
  -1  10   3         55.55         63.65         1.78 o                         
   0  10   3        635.17        653.64        16.72 o                         
   1  10   3        709.14        721.43        18.42 o                         
   2  10   3         49.41         65.88         1.82 o                         
   3  10   3       1365.62       1277.26        32.55 o                         
   4  10   3         21.06         26.59         1.20 o                         
   5  10   3         15.75         13.78         1.05 o                         
   6  10   3         31.77         38.25         1.64 o                         
  -6  11   3         84.90         80.95         3.39 o                         
  -5  11   3        166.47        171.66         4.60 o                         
  -4  11   3        239.69        210.49         5.48 o                         
  -3  11   3        107.40        109.55         3.51 o                         
  -2  11   3        299.37        305.57         7.85 o                         
  -1  11   3         45.95         56.25         2.47 o                         
   0  11   3         99.44         89.14         2.41 o                         
   1  11   3        703.07        708.98        18.31 o                         
   2  11   3        846.45        809.67        20.95 o                         
   3  11   3       1184.67       1076.31        27.42 o                         
   4  11   3         22.11         24.15         1.33 o                         
   5  11   3          2.19          2.17         0.85 o                         
   6  11   3          0.38          0.25         0.97 o                         
  -6  12   3         20.99         22.35         2.55 o                         
  -5  12   3         61.32         57.83         1.87 o                         
  -4  12   3         36.03         37.71         1.45 o                         
  -3  12   3          9.80         11.34         1.69 o                         
  -2  12   3         49.44         54.55         2.12 o                         
  -1  12   3         48.36         50.24         2.06 o                         
   0  12   3        745.14        747.20        19.06 o                         
   1  12   3         33.53         35.21         1.58 o                         
   2  12   3         53.40         59.38         2.20 o                         
   3  12   3        272.37        256.15        11.05 o                         
   4  12   3         59.39         64.10         3.63 o                         
   5  12   3          9.24         14.83         1.11 o                         
   6  12   3          0.07          1.41         1.01 o                         
  -6  13   3         73.91         80.72         4.66 o                         
  -5  13   3         45.98         48.73         1.59 o                         
  -4  13   3        207.99        189.66         5.06 o                         
  -3  13   3        201.30        183.79         7.75 o                         
  -2  13   3         19.09         24.47         1.28 o                         
  -1  13   3         45.44         45.02         1.45 o                         
   0  13   3       1286.46       1179.31        30.06 o                         
   1  13   3        206.44        226.26         5.86 o                         
   2  13   3        275.56        279.25         9.27 o                         
   3  13   3        159.52        145.29         8.32 o                         
   4  13   3         20.04         18.80         1.38 o                         
   5  13   3         81.06         79.42         2.35 o                         
   6  13   3         55.23         57.60         2.52 o                         
  -6  14   3          7.22         11.96         1.66 o                         
  -5  14   3          0.87          2.03         0.86 o                         
  -4  14   3        116.52        122.58         4.11 o                         
  -3  14   3         53.68         45.74         2.74 o                         
  -2  14   3        213.58        198.94         6.00 o                         
  -1  14   3         40.53         43.40         1.34 o                         
   0  14   3        234.31        241.82         7.72 o                         
   1  14   3        692.21        655.82        17.08 o                         
   2  14   3         39.37         48.80         2.02 o                         
   3  14   3        685.77        610.98        20.19 o                         
   4  14   3        206.51        202.58         8.34 o                         
   5  14   3        106.87        105.91         4.17 o                         
   6  14   3        138.54        145.63         8.68 o                         
  -6  15   3        121.35        119.89         3.80 o                         
  -5  15   3         29.49         33.81         1.38 o                         
  -4  15   3        157.63        151.68        10.17 o                         
  -3  15   3         65.48         60.41         3.07 o                         
  -2  15   3        156.05        142.03         7.40 o                         
  -1  15   3         53.32         60.87         1.81 o                         
   0  15   3        130.08        121.81         3.50 o                         
   1  15   3          2.40          2.65         0.72 o                         
   2  15   3         38.56         47.66         1.71 o                         
   3  15   3        278.74        273.31         7.08 o                         
   4  15   3         40.80         48.34         2.24 o                         
   5  15   3         32.57         32.70         1.72 o                         
   6  15   3        137.94        139.20         6.99 o                         
  -6  16   3         29.24         36.83         2.33 o                         
  -5  16   3         53.06         53.41         1.85 o                         
  -4  16   3        126.63        116.61         4.07 o                         
  -3  16   3        456.18        412.19        12.32 o                         
  -2  16   3          2.15          1.78         0.75 o                         
  -1  16   3         92.33        106.63         2.93 o                         
   0  16   3         32.17         42.12         1.65 o                         
   1  16   3         18.03         24.39         1.16 o                         
   2  16   3          0.24          4.76         0.89 o                         
   3  16   3          0.44          2.29         0.95 o                         
   4  16   3        232.13        239.19         6.27 o                         
   5  16   3         54.96         66.11         2.17 o                         
  -5  17   3        125.29        129.08         3.88 o                         
  -4  17   3         15.19         19.10         1.14 o                         
  -3  17   3         93.44         81.28         3.12 o                         
  -2  17   3        100.85        109.92         3.03 o                         
  -1  17   3         13.04         13.39         0.94 o                         
   0  17   3         15.45         21.07         1.16 o                         
   1  17   3         10.88         17.25         1.57 o                         
   2  17   3        412.20        400.30        10.30 o                         
   3  17   3         20.02         19.25         1.03 o                         
   4  17   3        174.32        150.94         4.24 o                         
   5  17   3         50.43         61.92         2.15 o                         
  -5  18   3         29.16         29.49         2.58 o                         
  -4  18   3         12.89         14.55         1.44 o                         
  -3  18   3         19.10         20.32         1.05 o                         
  -2  18   3         15.82         17.23         1.86 o                         
  -1  18   3        480.37        462.82        11.90 o                         
   0  18   3        228.34        226.83         6.83 o                         
   1  18   3        865.04        853.69        21.80 o                         
   2  18   3          2.36          2.60         1.01 o                         
   3  18   3          3.11          6.12         0.95 o                         
   4  18   3         80.48         86.24         2.73 o                         
   5  18   3         80.75         78.18         2.86 o                         
  -5  19   3         43.52         47.73         2.27 o                         
  -4  19   3        371.96        340.30         8.80 o                         
  -3  19   3         15.64         17.11         1.28 o                         
  -2  19   3        134.77        132.08         3.58 o                         
  -1  19   3         65.23         66.33         3.34 o                         
   0  19   3          4.23          5.66         1.19 o                         
   1  19   3        593.43        580.29        18.43 o                         
   2  19   3         40.56         58.48         1.91 o                         
   3  19   3         98.85         82.85         2.87 o                         
   4  19   3          1.09          0.84         1.07 o                         
   5  19   3         49.70         53.80         2.02 o                         
  -5  20   3          7.00          8.47         1.87 o                         
  -4  20   3          2.76          3.01         1.00 o                         
  -3  20   3         22.05         23.05         1.25 o                         
  -2  20   3          2.63          2.64         0.96 o                         
  -1  20   3        434.60        389.61        13.42 o                         
   0  20   3          0.03          1.45         1.00 o                         
   1  20   3         66.99         75.24         4.06 o                         
   2  20   3        332.60        331.86         8.59 o                         
   3  20   3        136.71        137.53         4.03 o                         
   4  20   3         10.68          7.92         1.22 o                         
   5  20   3          0.96          2.09         1.27 o                         
  -4  21   3         21.32         24.24         1.55 o                         
  -3  21   3         45.71         44.65         1.88 o                         
  -2  21   3         29.58         37.18         1.60 o                         
  -1  21   3        315.96        279.11         9.71 o                         
   0  21   3        406.36        359.14         9.28 o                         
   1  21   3         12.69         15.17         1.60 o                         
   2  21   3        160.00        163.04         5.09 o                         
   3  21   3         13.82         14.52         1.20 o                         
   4  21   3          0.07          1.83         1.24 o                         
  -4  22   3         37.67         47.26         2.88 o                         
  -3  22   3          0.04         -0.21         1.09 o                         
  -2  22   3          4.11          3.06         1.22 o                         
  -1  22   3         71.92         83.11         2.77 o                         
   0  22   3         35.15         42.00         3.65 o                         
   1  22   3         51.75         50.24         2.08 o                         
   2  22   3          0.76          0.25         1.17 o                         
   3  22   3          1.48          0.88         1.15 o                         
   4  22   3          1.61          3.06         1.26 o                         
  -4  23   3        217.54        200.46         8.16 o                         
  -3  23   3         97.33         83.27         4.54 o                         
  -2  23   3          2.08         -0.13         1.18 o                         
  -1  23   3         27.37         28.03         1.50 o                         
   0  23   3         78.33         77.67         3.15 o                         
   1  23   3         79.89         91.68         4.46 o                         
   2  23   3         59.17         66.47         2.17 o                         
   3  23   3          3.73          3.71         1.29 o                         
   4  23   3          9.06          9.16         1.84 o                         
  -3  24   3        133.78        135.46         6.00 o                         
  -2  24   3         18.54         22.67         1.38 o                         
  -1  24   3         69.47         68.28         2.21 o                         
   0  24   3          4.59          6.84         1.30 o                         
   1  24   3          5.42          9.76         1.33 o                         
   2  24   3         49.86         55.32         2.10 o                         
   3  24   3          1.65          3.90         1.35 o                         
  -3  25   3          3.67          3.70         1.28 o                         
  -2  25   3         86.05         79.09         2.63 o                         
  -1  25   3        126.53        105.78         3.47 o                         
   0  25   3         26.09         23.74         1.40 o                         
   1  25   3         40.74         36.76         2.73 o                         
   2  25   3         16.61         18.67         1.39 o                         
   3  25   3          1.25          2.17         1.27 o                         
  -2  26   3         14.50         17.21         1.35 o                         
  -1  26   3         10.81         13.35         1.35 o                         
   0  26   3         17.55         20.96         1.67 o                         
   1  26   3         63.17         65.72         2.22 o                         
   2  26   3         62.57         67.14         2.27 o                         
  -1  27   3          9.46         15.88         1.54 o                         
   0  27   3         11.81         17.30         1.42 o                         
   1  27   3         55.18         55.18         2.17 o                         
  -6   0   4         34.45         37.64         1.62 o                         
  -2   0   4        103.28        108.71         4.09 o                         
   0   0   4        857.14        889.77        32.14 o                         
   2   0   4        637.75        610.28        22.06 o                         
   4   0   4         11.59         13.25         1.20 o                         
   6   0   4         35.12         43.27         2.88 o                         
  -6   1   4          5.31         10.34         0.59 o                         
  -5   1   4         66.84         78.97         2.18 o                         
  -4   1   4        942.40        888.54        22.63 o                         
  -3   1   4        155.60        155.88         4.06 o                         
  -2   1   4         78.24         65.63         1.82 o                         
  -1   1   4         21.20         20.76         1.25 o                         
   0   1   4        893.07        938.28        23.97 o                         
   1   1   4        300.14        313.81         8.20 o                         
   2   1   4         20.79         16.81         0.75 o                         
   3   1   4        127.08        112.30         3.00 o                         
   4   1   4         48.93         49.32         1.76 o                         
   5   1   4        100.16         92.19         2.72 o                         
   6   1   4        469.01        464.85        15.10 o                         
  -7   2   4          0.26          1.16         0.89 o                         
  -6   2   4          3.93          5.64         0.52 o                         
  -5   2   4         57.11         71.46         2.57 o                         
  -4   2   4         95.03         98.32         3.44 o                         
  -3   2   4        320.59        271.83         7.00 o                         
  -2   2   4        484.39        414.68        10.62 o                         
  -1   2   4        216.11        219.41         6.90 o                         
   0   2   4        209.74        239.79         6.22 o                         
   1   2   4        351.85        330.69         8.52 o                         
   2   2   4         75.61         75.27         2.09 o                         
   3   2   4        180.77        177.89         4.97 o                         
   4   2   4         87.79         78.49         3.17 o                         
   5   2   4        195.54        175.41         5.81 o                         
   6   2   4         98.75        101.71         3.35 o                         
  -7   3   4        225.12        189.18         9.85 o                         
  -6   3   4          2.86         10.92         0.89 o                         
  -5   3   4         93.75         92.90         3.31 o                         
  -4   3   4         42.47         37.46         1.22 o                         
  -3   3   4        126.61        108.56         4.87 o                         
  -2   3   4        516.81        464.94        12.74 o                         
  -1   3   4        111.00         95.36         4.10 o                         
   0   3   4          8.74         17.07         1.56 o                         
   1   3   4         99.45         99.69         2.69 o                         
   2   3   4        240.53        234.31         6.07 o                         
   3   3   4         36.66         32.69         1.18 o                         
   4   3   4         34.89         27.57         1.40 o                         
   5   3   4         65.83         72.14         2.10 o                         
   6   3   4          3.70          5.18         0.90 o                         
  -7   4   4         29.12         21.50         2.09 o                         
  -6   4   4          0.56          1.44         0.43 o                         
  -5   4   4         32.74         35.03         2.91 o                         
  -4   4   4          0.66          1.41         0.62 o                         
  -3   4   4        830.96        730.08        20.11 o                         
  -2   4   4        325.68        319.32         8.20 o                         
  -1   4   4          0.09          1.87         0.50 o                         
   0   4   4        521.36        522.39        13.38 o                         
   1   4   4        218.61        250.16         6.48 o                         
   2   4   4        258.98        229.10         6.97 o                         
   3   4   4         12.28         11.46         0.64 o                         
   4   4   4        470.17        340.30        13.89 o                         
   5   4   4        526.51        484.65        12.41 o                         
   6   4   4         25.29         27.28         1.17 o                         
  -6   5   4          0.86          2.46         0.66 o                         
  -5   5   4        251.96        264.39         6.82 o                         
  -4   5   4        220.56        193.77         5.05 o                         
  -3   5   4         86.83         85.58         3.83 o                         
  -2   5   4          5.96          4.71         0.54 o                         
  -1   5   4        249.21        230.44         5.98 o                         
   0   5   4        147.80        165.59         4.35 o                         
   1   5   4        357.70        328.06        11.98 o                         
   2   5   4        462.95        419.48        13.59 o                         
   3   5   4         10.54         10.98         0.73 o                         
   4   5   4        583.22        472.59        12.12 o                         
   5   5   4         52.88         53.95         1.84 o                         
   6   5   4         38.12         37.95         1.37 o                         
  -6   6   4          0.00          0.68         0.63 o                         
  -5   6   4        125.10        145.68         4.24 o                         
  -4   6   4          9.58         13.30         1.29 o                         
  -3   6   4         13.04         16.75         1.21 o                         
  -2   6   4         91.02         74.34         2.11 o                         
  -1   6   4        121.10        113.28         3.02 o                         
   0   6   4          8.96          7.61         0.66 o                         
   1   6   4         37.47         51.21         1.73 o                         
   2   6   4        374.15        353.81        10.51 o                         
   3   6   4          5.22          4.11         0.68 o                         
   4   6   4         98.89         81.05         2.40 o                         
   5   6   4         16.83         17.18         1.19 o                         
   6   6   4         30.74         37.02         1.71 o                         
  -6   7   4         13.49         13.94         0.90 o                         
  -5   7   4        269.96        296.16        10.85 o                         
  -4   7   4         70.75         66.34         3.29 o                         
  -3   7   4         29.14         28.33         1.48 o                         
  -2   7   4         59.34         48.03         1.39 o                         
  -1   7   4          1.79          5.99         0.99 o                         
   0   7   4         40.67         51.36         1.51 o                         
   1   7   4        245.04        275.38         9.62 o                         
   2   7   4        494.53        415.58        12.30 o                         
   3   7   4         48.34         45.29         2.23 o                         
   4   7   4          2.46          3.68         0.75 o                         
   5   7   4         37.41         47.07         1.52 o                         
   6   7   4          6.41          6.75         1.01 o                         
  -6   8   4          6.71         12.17         0.96 o                         
  -5   8   4        307.98        316.73         8.17 o                         
  -4   8   4        158.32        143.36         4.08 o                         
  -3   8   4        143.60        130.34         6.26 o                         
  -2   8   4          0.56          0.36         0.54 o                         
  -1   8   4        266.01        249.09         6.44 o                         
   0   8   4         30.55         30.36         1.31 o                         
   1   8   4         24.40         25.03         0.95 o                         
   2   8   4        263.77        248.08         6.42 o                         
   3   8   4        254.11        227.21         6.12 o                         
   4   8   4        133.76        112.10         3.50 o                         
   5   8   4        207.18        201.56         5.28 o                         
   6   8   4         86.42        101.04         3.41 o                         
  -6   9   4         19.44         32.59         1.33 o                         
  -5   9   4          0.81          0.97         0.77 o                         
  -4   9   4        236.00        209.79         9.80 o                         
  -3   9   4        705.56        621.38        15.86 o                         
  -2   9   4         75.18         66.63         2.39 o                         
  -1   9   4          3.85          4.96         0.70 o                         
   0   9   4        189.63        174.58         4.56 o                         
   1   9   4          6.92          7.09         0.63 o                         
   2   9   4       1302.13       1162.40        29.65 o                         
   3   9   4        156.99        129.20         7.22 o                         
   4   9   4       1255.28       1113.85        62.21 o                         
   5   9   4          0.08          1.48         1.00 o                         
   6   9   4         11.63         15.21         1.45 o                         
  -6  10   4         49.87         65.98         1.99 o                         
  -5  10   4          8.63         13.12         0.89 o                         
  -4  10   4         78.66         62.97         2.59 o                         
  -3  10   4          0.03          1.39         0.65 o                         
  -2  10   4        425.79        406.74        13.94 o                         
  -1  10   4        453.29        398.72        10.22 o                         
   0  10   4         98.70        102.39         3.88 o                         
   1  10   4         33.03         28.52         1.14 o                         
   2  10   4         25.77         29.92         1.18 o                         
   3  10   4        409.49        349.16        10.75 o                         
   4  10   4        316.39        307.25         9.04 o                         
   5  10   4         64.91         70.41         2.10 o                         
   6  10   4         79.14         76.03         3.66 o                         
  -6  11   4         27.42         26.01         1.31 o                         
  -5  11   4          2.03          2.89         0.80 o                         
  -4  11   4        391.42        325.45         8.95 o                         
  -3  11   4        296.05        247.85         7.42 o                         
  -2  11   4         72.04         63.13         1.86 o                         
  -1  11   4          0.66          4.07         0.63 o                         
   0  11   4        858.01        773.54        19.74 o                         
   1  11   4        332.77        329.96         8.49 o                         
   2  11   4        669.43        693.08        17.69 o                         
   3  11   4         14.44         13.58         0.83 o                         
   4  11   4        211.13        196.08         5.15 o                         
   5  11   4         64.90         61.81         2.18 o                         
   6  11   4          1.11          1.94         1.20 o                         
  -6  12   4         11.77         13.51         1.36 o                         
  -5  12   4        112.73         99.12         2.75 o                         
  -4  12   4         76.40         70.65         3.32 o                         
  -3  12   4         26.40         33.37         2.74 o                         
  -2  12   4         29.10         31.58         1.24 o                         
  -1  12   4          6.58         13.06         0.82 o                         
   0  12   4         60.96         61.68         3.19 o                         
   1  12   4        195.22        214.42         5.58 o                         
   2  12   4         96.32        102.29         2.83 o                         
   3  12   4        301.70        294.69         7.65 o                         
   4  12   4        118.46        105.46         4.30 o                         
   5  12   4        264.39        250.91         8.05 o                         
   6  12   4         24.48         26.96         2.25 o                         
  -6  13   4          0.04          0.95         1.01 o                         
  -5  13   4          2.87          5.14         0.95 o                         
  -4  13   4         51.22         53.47         1.82 o                         
  -3  13   4        798.82        737.35        40.51 o                         
  -2  13   4        145.28        121.22         4.40 o                         
  -1  13   4        119.48        124.69         4.95 o                         
   0  13   4          5.46          5.77         0.86 o                         
   1  13   4         45.13         44.32         1.49 o                         
   2  13   4        127.28        139.59         3.76 o                         
   3  13   4         27.81         34.22         1.54 o                         
   4  13   4         65.46         65.64         2.34 o                         
   5  13   4          3.21          3.07         1.05 o                         
   6  13   4          7.74         10.61         1.34 o                         
  -6  14   4         37.90         41.76         1.79 o                         
  -5  14   4         94.20         74.32         2.29 o                         
  -4  14   4         20.99         22.19         1.23 o                         
  -3  14   4         66.15         61.67         3.60 o                         
  -2  14   4        123.16        122.16         3.29 o                         
  -1  14   4        354.99        344.65        11.57 o                         
   0  14   4        141.38        154.51         4.15 o                         
   1  14   4          2.43          1.57         0.80 o                         
   2  14   4        536.19        521.34        13.36 o                         
   3  14   4          0.03          0.63         0.91 o                         
   4  14   4         32.14         35.82         2.11 o                         
   5  14   4         12.52         14.55         1.32 o                         
  -5  15   4         22.10         23.29         1.44 o                         
  -4  15   4          1.55          1.80         0.96 o                         
  -3  15   4        127.83        134.45         5.50 o                         
  -2  15   4          0.62         -0.72         0.81 o                         
  -1  15   4        226.98        227.41         9.60 o                         
   0  15   4          3.75          3.68         0.79 o                         
   1  15   4        159.20        179.64         4.75 o                         
   2  15   4         54.21         45.82         1.52 o                         
   3  15   4         79.96         85.39         2.46 o                         
   4  15   4         61.93         67.29         2.65 o                         
   5  15   4         42.94         46.72         1.85 o                         
  -5  16   4          0.10          0.23         1.18 o                         
  -4  16   4         42.36         38.18         1.56 o                         
  -3  16   4         43.54         44.05         1.59 o                         
  -2  16   4          0.06          0.51         0.89 o                         
  -1  16   4        610.00        562.46        14.95 o                         
   0  16   4        486.42        452.69        15.60 o                         
   1  16   4          0.06         -0.63         0.77 o                         
   2  16   4         29.50         29.44         1.73 o                         
   3  16   4         45.02         53.91         1.79 o                         
   4  16   4          4.25          0.76         1.06 o                         
   5  16   4        291.23        324.28         8.45 o                         
  -5  17   4          8.51          7.61         1.20 o                         
  -4  17   4        111.02        109.91         3.31 o                         
  -3  17   4         45.97         46.51         2.28 o                         
  -2  17   4        284.42        278.20         7.25 o                         
  -1  17   4        176.41        202.00         5.72 o                         
   0  17   4        126.31        152.54         4.54 o                         
   1  17   4          6.78          9.24         1.06 o                         
   2  17   4        122.56        128.59         3.52 o                         
   3  17   4         85.09         92.67         2.87 o                         
   4  17   4          6.20         10.09         1.33 o                         
   5  17   4          4.31          9.06         1.65 o                         
  -5  18   4          5.46          6.44         1.33 o                         
  -4  18   4          7.58          7.17         1.21 o                         
  -3  18   4          4.57          4.30         0.97 o                         
  -2  18   4        156.32        169.31         4.53 o                         
  -1  18   4         30.01         38.63         2.15 o                         
   0  18   4         84.63        100.90         3.35 o                         
   1  18   4          0.02         -0.31         0.91 o                         
   2  18   4        360.92        314.16         9.40 o                         
   3  18   4          9.03          7.84         1.06 o                         
   4  18   4         98.73        107.54         3.14 o                         
   5  18   4          7.61          9.71         1.41 o                         
  -4  19   4         38.27         44.64         2.64 o                         
  -3  19   4         46.66         44.73         1.68 o                         
  -2  19   4        431.81        406.09        14.31 o                         
  -1  19   4          6.38         11.72         1.36 o                         
   0  19   4         75.61         68.43         3.76 o                         
   1  19   4          4.42          3.41         1.05 o                         
   2  19   4        106.37         93.76         3.54 o                         
   3  19   4          1.73          0.81         1.01 o                         
   4  19   4         57.61         63.06         2.17 o                         
  -4  20   4         13.40         23.69         1.64 o                         
  -3  20   4         47.77         48.20         2.10 o                         
  -2  20   4        129.10        151.20         5.21 o                         
  -1  20   4         10.90         19.38         1.21 o                         
   0  20   4          2.03          2.63         1.07 o                         
   1  20   4        151.04        157.42         4.25 o                         
   2  20   4        193.04        152.62         4.13 o                         
   3  20   4         62.66         62.81         2.35 o                         
   4  20   4         58.10         60.80         2.47 o                         
  -4  21   4         28.56         25.47         2.36 o                         
  -3  21   4          0.88          4.17         1.38 o                         
  -2  21   4         38.58         37.37         1.76 o                         
  -1  21   4        169.08        168.39         4.87 o                         
   0  21   4         21.97         18.79         1.27 o                         
   1  21   4          1.87          3.06         0.95 o                         
   2  21   4         90.45         91.31         5.18 o                         
   3  21   4         50.58         49.27         1.99 o                         
   4  21   4         68.86         69.72         2.53 o                         
  -4  22   4        104.49        103.75         3.18 o                         
  -3  22   4          3.22          4.18         1.48 o                         
  -2  22   4         98.74        104.31         3.51 o                         
  -1  22   4         18.79         23.10         1.30 o                         
   0  22   4        326.96        329.65         8.59 o                         
   1  22   4         29.33         31.46         1.70 o                         
   2  22   4          8.71         15.81         1.33 o                         
   3  22   4          3.30          6.06         1.25 o                         
  -3  23   4          0.08          0.76         1.50 o                         
  -2  23   4         25.75         27.76         1.60 o                         
  -1  23   4         83.55         92.82         2.78 o                         
   0  23   4         71.38         66.88         2.28 o                         
   1  23   4          0.36          0.35         1.29 o                         
   2  23   4          1.48          2.15         1.12 o                         
   3  23   4         13.03          9.20         1.42 o                         
  -3  24   4         14.31         17.68         1.59 o                         
  -2  24   4          3.45          2.04         1.29 o                         
  -1  24   4         29.86         27.29         1.94 o                         
   0  24   4         18.59         19.64         1.68 o                         
   1  24   4         28.79         32.20         2.10 o                         
   2  24   4         18.61         18.21         1.73 o                         
  -2  25   4          0.08         -1.32         1.40 o                         
  -1  25   4         38.68         42.09         2.88 o                         
   0  25   4        209.17        193.54         5.19 o                         
   1  25   4         38.83         38.96         2.19 o                         
   2  25   4          1.89          3.54         1.28 o                         
  -1  26   4          1.78          1.91         1.36 o                         
   0  26   4         13.04         16.14         2.09 o                         
   1  26   4        115.80        126.18         3.67 o                         
  -5   0   5          3.15          0.86         1.17 o                         
  -3   0   5        400.29        361.95        26.35 o                         
  -1   0   5         17.39         22.61         1.30 o                         
   1   0   5       1038.22       1071.32        38.63 o                         
   3   0   5        419.05        378.61        13.79 o                         
   5   0   5        217.89        206.51         7.65 o                         
  -6   1   5          2.98          6.46         1.02 o                         
  -5   1   5         96.35         97.11         2.69 o                         
  -4   1   5          2.08          2.49         0.84 o                         
  -3   1   5        690.51        599.40        19.00 o                         
  -2   1   5          1.77          5.24         0.65 o                         
  -1   1   5        412.81        409.45        11.38 o                         
   0   1   5        538.58        557.57        17.20 o                         
   1   1   5         90.17         96.71         2.65 o                         
   2   1   5         30.31         37.05         1.31 o                         
   3   1   5        734.99        669.72        17.08 o                         
   4   1   5        307.62        280.00        10.30 o                         
   5   1   5         30.29         36.58         1.54 o                         
   6   1   5          5.78          8.63         1.03 o                         
  -6   2   5         89.70        107.45         2.91 o                         
  -5   2   5         14.89         16.03         0.98 o                         
  -4   2   5         28.38         29.96         1.22 o                         
  -3   2   5         17.11         16.40         1.36 o                         
  -2   2   5         28.98         28.69         2.05 o                         
  -1   2   5        189.49        181.00         4.75 o                         
   0   2   5        272.84        287.47        13.39 o                         
   1   2   5         35.21         47.81         1.80 o                         
   2   2   5         62.61         71.35         2.05 o                         
   3   2   5        141.63        129.77         3.89 o                         
   4   2   5          4.25          4.33         0.75 o                         
   5   2   5         47.29         45.72         1.55 o                         
   6   2   5         39.17         57.24         1.87 o                         
  -6   3   5         43.70         48.28         2.73 o                         
  -5   3   5         14.23         28.78         2.32 o                         
  -4   3   5          0.66          1.90         0.75 o                         
  -3   3   5        223.05        181.98         7.86 o                         
  -2   3   5         35.40         31.43         1.86 o                         
  -1   3   5        108.40         99.50         3.78 o                         
   0   3   5        277.03        248.46         6.45 o                         
   1   3   5         31.65         35.52         1.20 o                         
   2   3   5        130.85        147.95         3.95 o                         
   3   3   5          0.11         -0.69         0.76 o                         
   4   3   5         40.03         50.28         1.83 o                         
   5   3   5          0.30          0.90         0.87 o                         
   6   3   5         82.73        103.50         2.94 o                         
  -6   4   5         54.06         61.97         1.97 o                         
  -5   4   5          8.26          7.56         0.90 o                         
  -4   4   5          1.07          1.94         0.82 o                         
  -3   4   5         23.85         24.80         2.06 o                         
  -2   4   5        157.14        153.23         4.07 o                         
  -1   4   5          7.17          4.79         0.64 o                         
   0   4   5        889.67        814.28        20.81 o                         
   1   4   5          0.12          3.05         0.66 o                         
   2   4   5         57.56         59.76         1.78 o                         
   3   4   5        389.43        359.03         9.42 o                         
   4   4   5          1.33         -0.01         0.77 o                         
   5   4   5         11.72         14.53         1.06 o                         
   6   4   5         29.79         39.26         1.47 o                         
  -6   5   5         15.12         14.79         1.24 o                         
  -5   5   5        119.59        127.50         4.66 o                         
  -4   5   5         46.06         40.64         2.12 o                         
  -3   5   5          4.61          6.46         0.84 o                         
  -2   5   5          2.68          6.29         0.83 o                         
  -1   5   5        385.02        383.63        10.55 o                         
   0   5   5          6.91         11.20         0.86 o                         
   1   5   5         82.90         85.30         3.93 o                         
   2   5   5         56.22         60.67         2.31 o                         
   3   5   5        313.60        296.59         7.67 o                         
   4   5   5         96.95         87.80         2.47 o                         
   5   5   5          1.34          2.48         0.98 o                         
   6   5   5         15.23         22.43         1.33 o                         
  -6   6   5         65.00         66.11         1.99 o                         
  -5   6   5          2.22          2.57         0.99 o                         
  -4   6   5         53.77         53.77         1.99 o                         
  -3   6   5        102.59         83.42         2.35 o                         
  -2   6   5        265.23        282.42         8.48 o                         
  -1   6   5        198.06        186.91         4.91 o                         
   0   6   5          6.27         11.45         1.03 o                         
   1   6   5        233.83        211.84         5.93 o                         
   2   6   5         10.07         13.42         0.91 o                         
   3   6   5        358.35        326.40         8.44 o                         
   4   6   5         19.14         20.36         1.04 o                         
   5   6   5         13.89         18.16         1.21 o                         
   6   6   5         94.37        107.88         3.08 o                         
  -6   7   5         16.51         20.98         1.32 o                         
  -5   7   5          0.01          0.56         0.86 o                         
  -4   7   5        195.25        185.72         6.19 o                         
  -3   7   5          0.00         -0.28         0.72 o                         
  -2   7   5        462.71        426.32        10.96 o                         
  -1   7   5        331.44        293.14         7.58 o                         
   0   7   5        178.12        177.80         4.68 o                         
   1   7   5         36.09         43.11         1.40 o                         
   2   7   5        215.91        208.61         5.48 o                         
   3   7   5         27.05         33.29         1.25 o                         
   4   7   5         41.39         38.12         2.69 o                         
   5   7   5        129.77        125.12         3.92 o                         
   6   7   5          2.55          3.50         1.17 o                         
  -6   8   5         29.72         37.78         1.42 o                         
  -5   8   5         12.62         18.05         1.03 o                         
  -4   8   5        226.42        200.59         5.28 o                         
  -3   8   5         15.32         13.92         1.04 o                         
  -2   8   5        141.74        125.97         5.85 o                         
  -1   8   5          8.52         14.92         1.05 o                         
   0   8   5        709.63        641.94        21.74 o                         
   1   8   5         51.92         55.59         2.71 o                         
   2   8   5          9.54         12.02         0.85 o                         
   3   8   5        177.83        181.23         4.81 o                         
   4   8   5         41.24         50.04         2.74 o                         
   5   8   5         12.32         13.75         0.95 o                         
   6   8   5         43.85         52.46         2.20 o                         
  -6   9   5         27.14         38.09         1.47 o                         
  -5   9   5         22.86         20.47         1.14 o                         
  -4   9   5          4.07          3.10         1.02 o                         
  -3   9   5        289.75        268.71         7.00 o                         
  -2   9   5        308.41        292.99         7.59 o                         
  -1   9   5         49.83         53.40         2.27 o                         
   0   9   5          7.36          9.70         1.13 o                         
   1   9   5        790.88        770.57        19.71 o                         
   2   9   5        303.99        292.22         7.59 o                         
   3   9   5         66.79         61.14         1.89 o                         
   4   9   5        304.69        262.56         8.95 o                         
   5   9   5        240.07        218.90         5.74 o                         
   6   9   5         11.41         18.99         1.28 o                         
  -6  10   5         22.09         23.65         1.38 o                         
  -5  10   5         36.50         32.41         1.49 o                         
  -4  10   5          4.22          4.91         0.81 o                         
  -3  10   5         30.30         32.76         2.96 o                         
  -2  10   5        105.81        104.65         2.91 o                         
  -1  10   5        797.18        724.22        18.51 o                         
   0  10   5          6.87          7.26         0.86 o                         
   1  10   5         49.53         60.80         1.86 o                         
   2  10   5        317.89        308.40         8.00 o                         
   3  10   5        139.43        135.08         5.19 o                         
   4  10   5          2.94          2.13         0.86 o                         
   5  10   5         60.28         74.66         2.82 o                         
  -6  11   5         53.46         67.53         2.85 o                         
  -5  11   5          0.64          0.39         0.99 o                         
  -4  11   5          0.28          1.61         0.91 o                         
  -3  11   5          8.26          7.70         0.91 o                         
  -2  11   5        239.24        230.33         6.02 o                         
  -1  11   5        100.09         96.76         7.28 o                         
   0  11   5          0.01         -0.44         0.87 o                         
   1  11   5        929.28        846.74        21.62 o                         
   2  11   5         17.55         19.20         1.26 o                         
   3  11   5        649.78        554.88        14.24 o                         
   4  11   5         27.50         30.51         1.30 o                         
   5  11   5         68.59         77.69         2.93 o                         
  -5  12   5         12.73         14.96         1.16 o                         
  -4  12   5        546.40        494.85        12.69 o                         
  -3  12   5         19.27         22.84         1.05 o                         
  -2  12   5         50.19         58.02         3.38 o                         
  -1  12   5          4.45          9.55         0.88 o                         
   0  12   5         16.53         19.25         1.00 o                         
   1  12   5         54.82         52.54         2.01 o                         
   2  12   5        124.03        117.10         3.20 o                         
   3  12   5         42.68         35.69         1.93 o                         
   4  12   5        281.82        301.00         8.38 o                         
   5  12   5         37.71         49.89         1.78 o                         
  -5  13   5          2.54          3.10         1.08 o                         
  -4  13   5         34.79         34.25         3.64 o                         
  -3  13   5          1.97          3.26         0.90 o                         
  -2  13   5        390.84        376.93         9.72 o                         
  -1  13   5        403.38        350.89         9.07 o                         
   0  13   5          0.84          2.35         0.76 o                         
   1  13   5        438.99        430.56        14.21 o                         
   2  13   5         56.10         64.38         2.83 o                         
   3  13   5          2.23          1.17         0.86 o                         
   4  13   5         29.56         27.46         1.77 o                         
   5  13   5         96.23        103.37         3.04 o                         
  -5  14   5         42.68         45.80         1.71 o                         
  -4  14   5        140.99        120.02         3.30 o                         
  -3  14   5        214.62        209.88         5.52 o                         
  -2  14   5          0.03         -0.02         0.86 o                         
  -1  14   5        192.30        185.01         4.91 o                         
   0  14   5         59.90         68.62         2.09 o                         
   1  14   5          0.78          0.06         0.85 o                         
   2  14   5        298.46        273.91         7.15 o                         
   3  14   5         13.16         16.54         1.13 o                         
   4  14   5         34.83         40.59         1.82 o                         
   5  14   5         59.97         65.84         2.64 o                         
  -5  15   5          3.04          4.39         1.46 o                         
  -4  15   5         32.13         30.27         1.81 o                         
  -3  15   5          0.15          0.82         1.02 o                         
  -2  15   5        133.94        116.26         3.21 o                         
  -1  15   5          0.51          2.18         1.05 o                         
   0  15   5        599.86        556.46        14.28 o                         
   1  15   5          8.13          7.83         1.01 o                         
   2  15   5          2.17          7.24         1.02 o                         
   3  15   5         10.50         12.91         1.03 o                         
   4  15   5        137.98        150.86         4.76 o                         
   5  15   5         12.76         15.30         1.44 o                         
  -5  16   5          0.70         -1.31         1.23 o                         
  -4  16   5         19.09         22.86         1.46 o                         
  -3  16   5         40.17         48.95         1.71 o                         
  -2  16   5         11.89         17.71         1.30 o                         
  -1  16   5        102.89        110.70         3.08 o                         
   0  16   5        156.08        145.02         3.94 o                         
   1  16   5        250.34        231.22         6.09 o                         
   2  16   5         77.70         86.05         2.51 o                         
   3  16   5          6.77          7.18         1.08 o                         
   4  16   5          0.96         -0.24         1.38 o                         
  -4  17   5        191.56        197.42         5.26 o                         
  -3  17   5        128.36        128.04         3.54 o                         
  -2  17   5         85.42         90.46         3.32 o                         
  -1  17   5        146.26        130.26         4.18 o                         
   0  17   5         75.10         78.23         2.32 o                         
   1  17   5        268.36        255.52         6.68 o                         
   2  17   5         77.39         82.36         2.44 o                         
   3  17   5          3.83          5.80         1.20 o                         
   4  17   5         15.15         14.82         1.45 o                         
  -4  18   5         31.40         31.88         1.78 o                         
  -3  18   5         14.35         16.13         1.15 o                         
  -2  18   5         56.12         71.35         2.33 o                         
  -1  18   5        722.06        638.61        16.37 o                         
   0  18   5         87.71         95.79         2.72 o                         
   1  18   5         32.59         36.04         1.41 o                         
   2  18   5        140.54        137.50         4.18 o                         
   3  18   5          3.84          8.04         1.27 o                         
   4  18   5         48.96         58.23         2.55 o                         
  -4  19   5          3.46          3.52         1.39 o                         
  -3  19   5         35.19         36.87         1.55 o                         
  -2  19   5         16.93         20.87         1.59 o                         
  -1  19   5         49.58         38.69         2.63 o                         
   0  19   5          0.34          2.18         1.00 o                         
   1  19   5         62.98         69.34         3.10 o                         
   2  19   5         16.32         17.90         2.15 o                         
   3  19   5          4.03         10.22         1.26 o                         
   4  19   5         40.13         44.20         1.95 o                         
  -4  20   5         39.43         40.40         1.84 o                         
  -3  20   5         18.30         21.26         1.42 o                         
  -2  20   5          3.12          5.50         1.25 o                         
  -1  20   5        343.95        339.95         8.83 o                         
   0  20   5          3.97          3.99         1.12 o                         
   1  20   5          9.88         10.34         1.19 o                         
   2  20   5          1.74          0.73         1.19 o                         
   3  20   5        206.68        236.14         6.70 o                         
  -3  21   5         50.86         49.92         1.96 o                         
  -2  21   5          2.45          4.37         1.51 o                         
  -1  21   5         34.67         40.09         3.04 o                         
   0  21   5          0.77          1.29         1.17 o                         
   1  21   5         96.41        116.14         3.65 o                         
   2  21   5        170.09        165.06         4.81 o                         
   3  21   5          0.00          0.51         1.36 o                         
  -3  22   5          0.09          0.63         1.68 o                         
  -2  22   5        146.23        155.86         4.29 o                         
  -1  22   5          0.39          1.81         1.18 o                         
   0  22   5          9.34          9.79         1.61 o                         
   1  22   5        199.16        185.15         5.00 o                         
   2  22   5         58.66         74.05         4.00 o                         
   3  22   5          5.52          8.38         1.38 o                         
  -2  23   5          0.78          1.05         1.39 o                         
  -1  23   5          6.12          9.99         1.28 o                         
   0  23   5         18.17         16.84         1.30 o                         
   1  23   5         13.65         13.56         1.49 o                         
   2  23   5         81.19         94.78         3.26 o                         
  -1  24   5         18.86         20.34         1.48 o                         
   0  24   5        122.39        128.25         3.87 o                         
   1  24   5         55.41         53.53         1.99 o                         
  -6   0   6         24.61         26.91         3.15 o                         
  -4   0   6         57.63         51.80         2.34 o                         
  -2   0   6        434.22        427.54        15.59 o                         
   0   0   6         49.97         65.94         3.36 o                         
   2   0   6          5.99          5.04         1.15 o                         
   4   0   6        255.23        217.03         8.10 o                         
  -6   1   6         82.41        127.37         4.01 o                         
  -5   1   6          6.85         10.77         1.09 o                         
  -4   1   6         97.59         94.23         3.92 o                         
  -3   1   6          1.66          3.12         1.03 o                         
  -2   1   6         45.24         40.27         2.33 o                         
  -1   1   6          2.45          5.58         0.87 o                         
   0   1   6        477.83        498.45        12.81 o                         
   1   1   6          0.65          1.06         0.86 o                         
   2   1   6         66.53         83.51         2.42 o                         
   3   1   6        470.41        450.14        11.60 o                         
   4   1   6         54.78         55.64         2.11 o                         
   5   1   6         42.70         49.55         1.92 o                         
  -6   2   6         23.57         24.46         1.37 o                         
  -5   2   6         45.47         66.48         2.10 o                         
  -4   2   6         78.03         74.46         4.53 o                         
  -3   2   6        472.72        430.91        17.82 o                         
  -2   2   6         27.46         32.48         2.90 o                         
  -1   2   6         30.60         31.53         1.23 o                         
   0   2   6        102.12        129.92         3.55 o                         
   1   2   6         12.53         11.03         1.35 o                         
   2   2   6          4.16          6.30         0.90 o                         
   3   2   6         31.28         34.47         1.38 o                         
   4   2   6        100.13        105.21         3.57 o                         
   5   2   6        280.60        306.00         8.03 o                         
  -6   3   6          2.38          2.98         1.08 o                         
  -5   3   6          3.46          6.73         1.05 o                         
  -4   3   6         30.10         35.57         1.39 o                         
  -3   3   6          0.49          3.55         0.90 o                         
  -2   3   6        211.62        211.33         5.56 o                         
  -1   3   6          6.01          8.48         0.86 o                         
   0   3   6         44.11         52.13         1.71 o                         
   1   3   6         60.89         61.22         2.37 o                         
   2   3   6         59.60         68.77         2.11 o                         
   3   3   6        139.56        124.49         3.94 o                         
   4   3   6         28.58         27.87         1.23 o                         
   5   3   6         91.62         95.41         2.76 o                         
  -6   4   6          1.86          0.80         1.07 o                         
  -5   4   6         39.20         40.56         1.49 o                         
  -4   4   6          0.28          0.81         0.96 o                         
  -3   4   6        298.80        288.15         7.48 o                         
  -2   4   6         12.66         16.91         1.00 o                         
  -1   4   6          8.44          9.20         0.85 o                         
   0   4   6          3.91          5.00         0.83 o                         
   1   4   6        501.45        484.95        12.49 o                         
   2   4   6        272.03        256.37         7.77 o                         
   3   4   6          2.01          1.72         0.91 o                         
   4   4   6         60.51         54.21         1.78 o                         
   5   4   6         50.28         50.53         1.78 o                         
  -5   5   6         67.46         70.70         2.13 o                         
  -4   5   6          0.32         -1.24         1.03 o                         
  -3   5   6         32.61         33.39         1.58 o                         
  -2   5   6        127.85        124.73         3.41 o                         
  -1   5   6         16.04         16.84         0.97 o                         
   0   5   6         17.51         20.62         1.07 o                         
   1   5   6         27.29         31.83         1.47 o                         
   2   5   6         24.50         23.87         1.15 o                         
   3   5   6         26.14         26.02         1.61 o                         
   4   5   6         15.83         17.41         1.12 o                         
   5   5   6        189.82        209.99         6.07 o                         
  -5   6   6         32.01         30.06         1.71 o                         
  -4   6   6          0.83          1.35         1.04 o                         
  -3   6   6          4.23          8.04         1.12 o                         
  -2   6   6        257.39        263.29         6.91 o                         
  -1   6   6          8.18         14.28         0.95 o                         
   0   6   6        108.60        103.43         2.90 o                         
   1   6   6         99.95        109.69         3.06 o                         
   2   6   6          9.79         11.82         0.97 o                         
   3   6   6         24.24         27.64         1.37 o                         
   4   6   6          2.40          1.48         1.03 o                         
   5   6   6          1.06          3.15         1.15 o                         
  -5   7   6        146.95        159.05         7.44 o                         
  -4   7   6         23.83         31.66         1.46 o                         
  -3   7   6          1.14          1.64         0.83 o                         
  -2   7   6         37.31         42.67         2.61 o                         
  -1   7   6        438.64        435.79        12.24 o                         
   0   7   6        220.38        208.65         5.49 o                         
   1   7   6         75.22         78.37         2.29 o                         
   2   7   6        414.28        399.43        10.33 o                         
   3   7   6        555.37        504.69        12.98 o                         
   4   7   6         43.65         40.82         1.53 o                         
   5   7   6         21.88         22.55         1.32 o                         
  -5   8   6         93.56        121.20         6.61 o                         
  -4   8   6         91.91         88.36         3.31 o                         
  -3   8   6          0.05          0.57         0.87 o                         
  -2   8   6        478.66        420.81        11.57 o                         
  -1   8   6        231.17        209.98        10.02 o                         
   0   8   6          1.19          2.59         0.88 o                         
   1   8   6          4.42          3.54         0.86 o                         
   2   8   6          1.86          3.11         0.91 o                         
   3   8   6          9.11          7.23         1.02 o                         
   4   8   6          1.23          1.30         0.99 o                         
   5   8   6         50.17         58.40         1.92 o                         
  -5   9   6         38.08         48.55         2.41 o                         
  -4   9   6          0.65         -0.37         0.99 o                         
  -3   9   6         11.99         11.59         1.12 o                         
  -2   9   6         16.89         16.75         1.35 o                         
  -1   9   6        121.00        115.90         3.21 o                         
   0   9   6         61.13         55.40         2.93 o                         
   1   9   6        256.77        250.79         6.57 o                         
   2   9   6       1118.87       1028.47        26.28 o                         
   3   9   6         65.82         70.63         2.22 o                         
   4   9   6        107.53        112.07         3.21 o                         
   5   9   6         25.92         26.26         1.31 o                         
  -5  10   6         10.66         15.11         1.32 o                         
  -4  10   6          0.85          0.55         1.01 o                         
  -3  10   6          1.27          1.21         0.91 o                         
  -2  10   6         21.29         27.21         1.80 o                         
  -1  10   6         10.88         16.42         1.00 o                         
   0  10   6        343.00        322.75         8.37 o                         
   1  10   6         20.71         27.32         1.60 o                         
   2  10   6        319.45        316.37         8.23 o                         
   3  10   6        158.71        168.91         6.44 o                         
   4  10   6          0.00          0.17         0.95 o                         
   5  10   6         93.30         94.66         3.39 o                         
  -5  11   6         36.82         41.50         2.21 o                         
  -4  11   6        145.87        151.61         4.20 o                         
  -3  11   6         65.30         76.25         2.30 o                         
  -2  11   6        124.37        123.75         3.43 o                         
  -1  11   6         31.52         32.82         1.35 o                         
   0  11   6          0.89          1.00         0.88 o                         
   1  11   6         81.11         86.28         2.50 o                         
   2  11   6        325.20        322.55        10.21 o                         
   3  11   6         13.18         12.98         1.24 o                         
   4  11   6         90.74         82.41         3.26 o                         
   5  11   6          4.18          5.74         1.15 o                         
  -5  12   6         11.38         10.84         1.39 o                         
  -4  12   6         46.19         61.82         2.31 o                         
  -3  12   6        146.34        153.62         4.20 o                         
  -2  12   6          1.14          1.15         0.95 o                         
  -1  12   6         52.56         54.63         1.82 o                         
   0  12   6         64.16         63.82         2.06 o                         
   1  12   6        111.39         97.20         2.80 o                         
   2  12   6         75.53         70.03         4.47 o                         
   3  12   6         65.07         73.60         2.83 o                         
   4  12   6        162.01        154.08         4.19 o                         
   5  12   6         32.80         40.11         1.79 o                         
  -5  13   6         38.44         48.99         1.89 o                         
  -4  13   6         21.76         23.78         1.30 o                         
  -3  13   6         60.57         60.71         2.65 o                         
  -2  13   6          0.37         -0.01         1.00 o                         
  -1  13   6         50.70         58.72         1.93 o                         
   0  13   6        144.43        162.16         4.38 o                         
   1  13   6         17.17         23.01         1.71 o                         
   2  13   6         32.32         40.41         1.51 o                         
   3  13   6         11.09         13.05         0.97 o                         
   4  13   6        175.98        171.82         4.65 o                         
  -4  14   6         76.09         79.63         2.45 o                         
  -3  14   6          2.09          1.80         0.95 o                         
  -2  14   6        159.29        155.98         4.24 o                         
  -1  14   6        309.71        283.80         7.53 o                         
   0  14   6          0.05          0.76         1.02 o                         
   1  14   6        151.33        162.81         5.63 o                         
   2  14   6        161.95        161.09         5.15 o                         
   3  14   6         32.40         33.11         1.42 o                         
   4  14   6          0.02          1.17         1.23 o                         
  -4  15   6          4.69         12.54         1.92 o                         
  -3  15   6          8.86         11.86         1.12 o                         
  -2  15   6          0.78          0.87         1.24 o                         
  -1  15   6        187.75        173.28         9.37 o                         
   0  15   6          3.44          3.70         1.19 o                         
   1  15   6          1.91          2.73         0.96 o                         
   2  15   6         11.42         12.94         1.09 o                         
   3  15   6          3.69          2.04         1.14 o                         
   4  15   6          1.91          2.08         1.17 o                         
  -4  16   6         39.50         45.81         2.11 o                         
  -3  16   6         34.17         37.35         1.88 o                         
  -2  16   6         13.73         13.64         1.12 o                         
  -1  16   6        132.59        133.40         3.69 o                         
   0  16   6          0.00          0.44         1.05 o                         
   1  16   6         15.64         16.59         1.20 o                         
   2  16   6          5.20          4.14         1.10 o                         
   3  16   6         24.36         25.59         1.37 o                         
   4  16   6         58.88         64.17         2.17 o                         
  -4  17   6          0.05         -0.78         1.26 o                         
  -3  17   6         62.92         79.01         3.63 o                         
  -2  17   6         44.65         41.42         1.95 o                         
  -1  17   6          0.03          0.80         0.99 o                         
   0  17   6         26.62         32.09         1.51 o                         
   1  17   6          0.49          0.99         1.31 o                         
   2  17   6         12.48         19.30         1.24 o                         
   3  17   6         80.83         80.43         3.24 o                         
  -3  18   6         45.04         32.79         1.57 o                         
  -2  18   6         16.87         11.70         1.20 o                         
  -1  18   6          1.21          1.53         0.99 o                         
   0  18   6        115.40        103.85         2.99 o                         
   1  18   6        157.23        150.37         4.79 o                         
   2  18   6          0.77          0.00         1.12 o                         
   3  18   6         26.54         30.67         1.76 o                         
  -3  19   6         37.36         36.90         2.72 o                         
  -2  19   6        169.11        148.50         5.62 o                         
  -1  19   6         27.84         31.07         1.52 o                         
   0  19   6         71.98         68.68         2.17 o                         
   1  19   6          0.61          0.93         1.07 o                         
   2  19   6          0.19          1.19         1.06 o                         
   3  19   6         19.17         25.39         1.51 o                         
  -3  20   6          3.65          3.57         1.39 o                         
  -2  20   6         79.11         84.67         3.87 o                         
  -1  20   6         64.74         65.10         2.13 o                         
   0  20   6          2.65          3.00         1.12 o                         
   1  20   6         77.29         61.76         2.75 o                         
   2  20   6         32.98         31.13         1.66 o                         
  -2  21   6         36.95         37.96         1.72 o                         
  -1  21   6         47.38         52.06         1.95 o                         
   0  21   6        133.28        130.07         4.22 o                         
   1  21   6          1.81          3.50         1.17 o                         
   2  21   6          5.33          7.61         1.53 o                         
  -1  22   6         82.48         74.77         2.64 o                         
   0  22   6         16.50         13.03         1.37 o                         
   1  22   6         97.02         94.43         4.30 o                         
  -5   0   7          2.33          2.52         1.68 o                         
  -3   0   7         59.86         59.90         8.43 o                         
  -1   0   7         60.42         75.23         3.25 o                         
   1   0   7          1.38         -0.68         1.29 o                         
   3   0   7        157.72        162.00         6.19 o                         
   5   0   7        441.15        467.64        17.05 o                         
  -5   1   7         10.69         20.88         1.67 o                         
  -4   1   7          0.63         -0.82         1.04 o                         
  -3   1   7        722.36        653.25        18.33 o                         
  -2   1   7          4.65          9.10         1.24 o                         
  -1   1   7          3.64          3.81         1.01 o                         
   0   1   7        257.99        259.59         6.82 o                         
   1   1   7         18.77         18.98         1.21 o                         
   2   1   7        240.67        228.39         6.05 o                         
   3   1   7         26.02         26.76         1.29 o                         
   4   1   7         62.58         66.42         2.16 o                         
   5   1   7          5.70          8.28         1.42 o                         
  -5   2   7          5.71          5.73         1.39 o                         
  -4   2   7          0.78         -0.35         1.15 o                         
  -3   2   7          2.68          4.36         1.25 o                         
  -2   2   7        421.63        386.06         9.98 o                         
  -1   2   7          1.22          0.93         0.93 o                         
   0   2   7        439.19        450.61        11.63 o                         
   1   2   7         23.18         21.39         1.21 o                         
   2   2   7          6.06          6.19         1.47 o                         
   3   2   7         38.47         38.34         1.49 o                         
   4   2   7         37.28         31.39         1.41 o                         
   5   2   7         27.32         33.98         1.49 o                         
  -5   3   7         47.95         60.51         2.23 o                         
  -4   3   7         31.98         40.41         1.95 o                         
  -3   3   7          4.65          8.18         1.15 o                         
  -2   3   7          2.21          3.12         1.11 o                         
  -1   3   7          8.28         14.31         1.05 o                         
   0   3   7         76.42         80.55         2.76 o                         
   1   3   7         37.08         40.78         1.81 o                         
   2   3   7         25.99         27.28         1.50 o                         
   3   3   7         16.45         20.40         1.14 o                         
   4   3   7        112.92        103.05         2.97 o                         
   5   3   7         29.00         36.02         1.64 o                         
  -5   4   7          0.03          1.73         1.20 o                         
  -4   4   7          6.77          7.90         1.20 o                         
  -3   4   7          0.20          0.17         1.12 o                         
  -2   4   7        240.53        231.33         8.21 o                         
  -1   4   7         18.74         17.18         1.10 o                         
   0   4   7         71.48         76.58         3.44 o                         
   1   4   7        272.82        259.60         6.81 o                         
   2   4   7          3.56          4.38         0.98 o                         
   3   4   7        209.43        185.90         4.95 o                         
   4   4   7          8.67         10.95         1.27 o                         
   5   4   7         11.33         13.78         1.53 o                         
  -5   5   7         16.17         21.80         1.93 o                         
  -4   5   7          0.26          0.74         1.20 o                         
  -3   5   7         71.39         76.73         2.43 o                         
  -2   5   7         66.67         70.10         2.18 o                         
  -1   5   7          6.37          4.95         0.96 o                         
   0   5   7        185.78        171.95         4.70 o                         
   1   5   7         71.04         70.77         2.19 o                         
   2   5   7          1.00          1.37         1.02 o                         
   3   5   7          4.76          6.16         0.99 o                         
   4   5   7         22.27         24.83         1.41 o                         
   5   5   7        120.83        151.43         4.71 o                         
  -5   6   7        103.94        128.46         3.63 o                         
  -4   6   7         36.95         34.29         1.75 o                         
  -3   6   7          0.37          0.95         1.08 o                         
  -2   6   7         17.56         22.93         1.30 o                         
  -1   6   7         28.62         31.18         1.30 o                         
   0   6   7         19.65         18.11         1.18 o                         
   1   6   7         61.77         71.90         2.21 o                         
   2   6   7          0.53          1.51         0.98 o                         
   3   6   7        166.86        141.11         3.86 o                         
   4   6   7         29.08         34.03         2.10 o                         
  -5   7   7         65.95         75.99         2.40 o                         
  -4   7   7         91.17        103.58         3.98 o                         
  -3   7   7         55.17         50.49         2.00 o                         
  -2   7   7          3.61          3.45         1.03 o                         
  -1   7   7        213.56        207.65         5.52 o                         
   0   7   7         88.30         86.57         2.73 o                         
   1   7   7        105.60        104.59         2.96 o                         
   2   7   7        256.86        245.89         6.47 o                         
   3   7   7        192.14        188.49         5.02 o                         
   4   7   7          0.00          1.93         1.10 o                         
  -4   8   7        135.58        143.70         3.95 o                         
  -3   8   7         57.09         65.11         3.13 o                         
  -2   8   7          0.24         -0.08         0.99 o                         
  -1   8   7        220.03        188.22         7.08 o                         
   0   8   7          1.60          2.80         0.97 o                         
   1   8   7         33.34         33.52         1.40 o                         
   2   8   7         25.81         25.50         1.21 o                         
   3   8   7         39.57         39.01         1.48 o                         
   4   8   7          6.17          5.11         1.13 o                         
  -4   9   7         72.72         86.65         3.98 o                         
  -3   9   7        232.92        203.29         6.22 o                         
  -2   9   7          7.82          4.39         0.93 o                         
  -1   9   7        118.53        116.55         3.52 o                         
   0   9   7          8.99          8.34         1.54 o                         
   1   9   7        150.99        154.09         4.19 o                         
   2   9   7          0.04         -0.55         1.04 o                         
   3   9   7        154.34        150.04         4.38 o                         
   4   9   7         95.62        100.26         2.94 o                         
  -4  10   7          0.16          2.76         1.26 o                         
  -3  10   7         57.89         65.51         3.06 o                         
  -2  10   7         30.27         31.82         1.37 o                         
  -1  10   7          3.46          4.52         1.10 o                         
   0  10   7          9.95          9.79         1.13 o                         
   1  10   7          6.67         10.75         1.59 o                         
   2  10   7         70.57         81.35         3.32 o                         
   3  10   7          7.14          7.65         1.20 o                         
   4  10   7         22.28         25.99         1.37 o                         
  -4  11   7         25.80         31.74         1.59 o                         
  -3  11   7         85.94         83.67         2.54 o                         
  -2  11   7         15.52         16.06         1.18 o                         
  -1  11   7        110.20        106.71         3.05 o                         
   0  11   7          0.01          0.13         1.02 o                         
   1  11   7        198.75        187.45         5.03 o                         
   2  11   7          0.01          0.53         0.97 o                         
   3  11   7        126.36        118.37         4.97 o                         
   4  11   7         65.28         75.44         2.36 o                         
  -4  12   7        252.71        244.77         8.24 o                         
  -3  12   7        141.28        145.49         4.02 o                         
  -2  12   7         13.23         18.00         1.44 o                         
  -1  12   7         70.23         80.42         2.79 o                         
   0  12   7         67.43         68.60         2.20 o                         
   1  12   7         18.97         17.82         1.19 o                         
   2  12   7          0.35         -0.18         1.03 o                         
   3  12   7         15.76         16.40         1.26 o                         
   4  12   7         59.07         51.65         2.23 o                         
  -4  13   7         34.95         47.01         2.42 o                         
  -3  13   7          7.36         12.62         1.40 o                         
  -2  13   7          0.57          1.61         1.13 o                         
  -1  13   7          8.11          7.99         1.41 o                         
   0  13   7         27.60         28.76         1.57 o                         
   1  13   7        220.95        221.03         5.85 o                         
   2  13   7         55.50         50.54         1.76 o                         
   3  13   7          1.29          1.42         1.02 o                         
  -3  14   7          0.22         -0.79         1.20 o                         
  -2  14   7         27.81         28.59         1.52 o                         
  -1  14   7         25.37         27.10         1.41 o                         
   0  14   7        144.12        136.38         3.81 o                         
   1  14   7         21.38         21.74         1.28 o                         
   2  14   7         53.12         54.42         2.31 o                         
   3  14   7          4.61          8.56         1.18 o                         
  -3  15   7          1.13          1.67         1.29 o                         
  -2  15   7          0.59          1.19         1.05 o                         
  -1  15   7          5.10          8.12         1.07 o                         
   0  15   7          6.44          8.31         1.23 o                         
   1  15   7          4.63          5.52         1.07 o                         
   2  15   7         34.72         35.34         1.48 o                         
   3  15   7          1.71          3.16         1.18 o                         
  -3  16   7          7.51         10.38         1.23 o                         
  -2  16   7        117.63        107.59         3.36 o                         
  -1  16   7         73.41         75.39         2.70 o                         
   0  16   7         80.53         80.65         2.43 o                         
   1  16   7          2.78          3.78         1.26 o                         
   2  16   7         80.81         72.53         2.35 o                         
   3  16   7         65.90         75.45         2.41 o                         
  -2  17   7         16.21         18.08         2.41 o                         
  -1  17   7         24.31         23.24         1.44 o                         
   0  17   7         25.14         24.94         1.39 o                         
   1  17   7         24.31         24.65         1.61 o                         
   2  17   7          6.12          9.86         1.27 o                         
  -2  18   7        142.99        154.41         5.31 o                         
  -1  18   7          0.07         -1.73         1.20 o                         
   0  18   7          0.15          1.86         1.29 o                         
   1  18   7          2.49          2.11         1.24 o                         
   2  18   7         27.49         35.09         2.77 o                         
  -1  19   7         32.31         25.61         1.63 o                         
   0  19   7        107.19        101.56         4.37 o                         
   1  19   7          0.89          0.34         1.33 o                         
  -4   0   8          4.61          3.03         1.73 o                         
  -2   0   8        134.72        117.10         4.63 o                         
   0   0   8        254.16        248.98        13.80 o                         
   2   0   8        179.73        161.20         6.28 o                         
   4   0   8        217.62        224.29        10.64 o                         
  -4   1   8          5.40          8.00         1.24 o                         
  -3   1   8          0.05         -0.92         1.18 o                         
  -2   1   8         66.22         75.17         2.31 o                         
  -1   1   8         96.38         93.08         3.52 o                         
   0   1   8         60.56         69.23         2.40 o                         
   1   1   8        408.68        394.95        10.25 o                         
   2   1   8         87.42         89.99         2.71 o                         
   3   1   8          3.68          4.20         1.09 o                         
   4   1   8         89.95         90.79         2.82 o                         
  -4   2   8          0.51          1.76         1.27 o                         
  -3   2   8         13.98         15.96         1.32 o                         
  -2   2   8         47.60         43.85         1.67 o                         
  -1   2   8         57.50         59.49         2.57 o                         
   0   2   8          2.90          3.08         1.09 o                         
   1   2   8         57.21         74.00         3.13 o                         
   2   2   8        131.50        130.51         3.65 o                         
   3   2   8          2.58          2.46         1.18 o                         
   4   2   8        162.83        159.55         4.76 o                         
  -4   3   8          7.22         10.21         1.41 o                         
  -3   3   8         37.36         37.36         1.61 o                         
  -2   3   8          0.65          1.91         1.18 o                         
  -1   3   8        160.60        154.64         5.43 o                         
   0   3   8          6.26          7.37         1.19 o                         
   1   3   8        225.70        212.71         5.66 o                         
   2   3   8         21.76         20.72         1.21 o                         
   3   3   8          7.99          8.54         1.17 o                         
   4   3   8         11.61         11.66         1.31 o                         
  -4   4   8         42.53         50.93         2.32 o                         
  -3   4   8         90.00         88.06         2.93 o                         
  -2   4   8         17.51         20.40         1.33 o                         
  -1   4   8         11.36         15.37         1.21 o                         
   0   4   8        400.01        348.99         9.11 o                         
   1   4   8         62.66         67.50         2.19 o                         
   2   4   8        104.09         94.19         2.75 o                         
   3   4   8          4.72          4.11         1.11 o                         
   4   4   8          0.38          0.16         1.31 o                         
  -4   5   8         23.83         34.06         2.96 o                         
  -3   5   8         10.71         14.73         1.67 o                         
  -2   5   8          2.21          3.89         1.14 o                         
  -1   5   8         20.75         26.50         1.37 o                         
   0   5   8         36.92         38.87         2.01 o                         
   1   5   8         55.07         55.92         1.95 o                         
   2   5   8          7.21          8.49         1.19 o                         
   3   5   8         10.91         11.97         1.12 o                         
  -4   6   8         16.39         24.84         1.56 o                         
  -3   6   8         63.16         61.78         2.57 o                         
  -2   6   8        114.72        117.95         5.69 o                         
  -1   6   8         31.65         39.75         1.56 o                         
   0   6   8         51.92         49.67         2.55 o                         
   1   6   8          9.70         10.40         1.24 o                         
   2   6   8         47.60         49.31         1.77 o                         
   3   6   8          0.07         -0.89         1.11 o                         
  -3   7   8          0.22          0.05         1.23 o                         
  -2   7   8         49.99         51.82         2.54 o                         
  -1   7   8         36.11         41.04         1.72 o                         
   0   7   8         40.13         38.59         1.49 o                         
   1   7   8        438.64        369.74         9.60 o                         
   2   7   8        261.59        236.02         6.25 o                         
   3   7   8         23.41         28.62         1.60 o                         
  -3   8   8         44.84         53.02         1.96 o                         
  -2   8   8        133.38        134.52         5.36 o                         
  -1   8   8         25.74         23.94         1.43 o                         
   0   8   8         61.35         59.77         1.98 o                         
   1   8   8          1.50          4.10         1.02 o                         
   2   8   8         15.80         19.75         1.20 o                         
   3   8   8          5.50          6.12         1.13 o                         
  -3   9   8          0.29         -1.24         1.20 o                         
  -2   9   8          7.14          7.83         1.04 o                         
  -1   9   8          7.98         11.64         1.50 o                         
   0   9   8         31.86         32.91         1.44 o                         
   1   9   8         20.63         24.09         1.26 o                         
   2   9   8        181.55        179.51         4.84 o                         
   3   9   8         10.16         11.99         1.45 o                         
  -3  10   8         63.23         69.26         2.33 o                         
  -2  10   8        105.29         96.62         2.82 o                         
  -1  10   8          0.59         -1.18         0.99 o                         
   0  10   8         90.56         82.15         3.07 o                         
   1  10   8          1.15          0.89         1.09 o                         
   2  10   8          4.43          7.13         1.22 o                         
   3  10   8         34.00         33.18         2.86 o                         
  -3  11   8          0.02          0.04         1.23 o                         
  -2  11   8          0.00         -1.78         1.20 o                         
  -1  11   8         36.19         32.88         1.43 o                         
   0  11   8         76.20         71.28         2.46 o                         
   1  11   8          0.50          0.30         1.01 o                         
   2  11   8        180.52        179.54         6.36 o                         
  -2  12   8          6.20          7.29         1.24 o                         
  -1  12   8         17.99         20.95         1.26 o                         
   0  12   8        127.86        124.69         3.47 o                         
   1  12   8          0.10          0.06         1.04 o                         
   2  12   8          1.34          1.46         1.16 o                         
  -2  13   8         38.02         38.79         1.79 o                         
  -1  13   8         49.27         43.98         1.73 o                         
   0  13   8         88.87         83.55         3.19 o                         
   1  13   8          2.26         -0.40         1.14 o                         
   2  13   8         47.79         51.53         1.91 o                         
  -2  14   8          1.54          0.12         1.29 o                         
  -1  14   8          0.48         -0.32         1.19 o                         
   0  14   8          2.01          2.56         1.23 o                         
   1  14   8         30.64         31.91         1.51 o                         
  -1  15   8          5.70          6.15         1.31 o                         
   0  15   8          0.98          0.06         1.32 o                         
   1  15   8         20.58         24.12         1.73 o                         
   0  16   8         37.20         41.70         1.76 o                         
  -1   0   9         25.28         23.11         1.95 o                         
   1   0   9         50.42         65.62         3.33 o                         
  -2   1   9          0.32          0.28         1.21 o                         
  -1   1   9         22.40         27.05         1.73 o                         
   0   1   9         56.30         62.56         2.23 o                         
   1   1   9          0.06         -0.60         1.40 o                         
   2   1   9          6.60         10.23         1.39 o                         
  -2   2   9        105.81        102.03         3.28 o                         
  -1   2   9          8.33         11.36         1.29 o                         
   0   2   9         62.89         64.61         2.17 o                         
   1   2   9          8.16          5.85         1.22 o                         
   2   2   9          1.41          1.78         1.26 o                         
  -2   3   9          4.17          8.44         1.32 o                         
  -1   3   9          4.88          4.57         1.29 o                         
   0   3   9         99.49         96.04         2.87 o                         
   1   3   9          0.08          0.98         1.21 o                         
   2   3   9         12.04         15.99         1.36 o                         
  -2   4   9         89.20         85.74         2.88 o                         
  -1   4   9         45.51         41.53         1.74 o                         
   0   4   9         20.46         20.77         1.40 o                         
   1   4   9        231.98        216.02         5.78 o                         
   2   4   9          1.00          1.67         1.27 o                         
  -2   5   9          9.77         10.57         1.43 o                         
  -1   5   9          1.24         -0.21         1.19 o                         
   0   5   9          0.43          0.81         1.21 o                         
   1   5   9          9.80         11.47         1.72 o                         
   2   5   9          6.41          6.39         1.32 o                         
  -2   6   9         13.52         12.12         1.55 o                         
  -1   6   9         91.13         92.57         2.82 o                         
   0   6   9          0.00         -0.38         1.21 o                         
   1   6   9         66.54         68.74         2.61 o                         
   2   6   9          7.40          8.33         1.32 o                         
  -2   7   9         26.78         29.04         1.61 o                         
  -1   7   9         76.62         74.38         2.54 o                         
   0   7   9          9.13          9.70         1.22 o                         
   1   7   9          1.26          1.08         1.14 o                         
  -1   8   9         69.62         67.55         2.54 o                         
   0   8   9          0.86          2.10         1.19 o                         
   1   8   9        102.76        103.53         3.04 o                         
  -1   9   9        208.03        203.33         6.28 o                         
   0   9   9         31.84         34.01         1.54 o                         
   1   9   9         51.79         51.10         1.91 o                         
   0  10   9         53.24         51.10         1.99 o                         
                                                                                
